# Supplementary material for: Metabolomic Responses of Maize Shoots and Roots Elicited by Combinatorial Seed Treatments With Microbial and Non-microbial Biostimulants
Source: Front Microbiol. 2020 May 6;11:664. doi: 10.3389/fmicb.2020.00664 (PMC7218175; doi:10.3389/fmicb.2020.00664)
Supplement: TABLE S1 — Whole dataset produced from untargeted metabolomic analysis carried out in leaves and roots of maize treated with biostimulants. [file Table_1.XLSX]

## Sheet: Datase Leaves
Compound	BF_1	BF_2	BF_3	BF_4	BF_5	AF_1	AF_2	AF_3	AF_4	AF_5	CF_1	CF_2	CF_3	CF_4	CF_5	DF_1	DF_2	DF_4	DF_5
(4<i>S</i>)-2,3-dehydro-leucocyanidin	9010056	5777370	17246924	24677692	24068908	1	22195652	1	1	4892410	6688882	10399382	11422816	16345385	1	1	1	1	1
(4<i>S</i>)-2,3-dehydroleucopelargonidin	1	1	1	1	1	1	1	1	1	1	7124429	14286976	1	10146905	16291069	7057347	12755575	8344811	13516860
L-dopa	1840526	1763109	2005856	3879331	2858451	356821	4436441	3995451	3178130	996334	1518781	3508419	2014819	3328636	3133603	2557081	3887890	1673538	3340193
decylglucoside	10802604	7014376	11069833	12377020	15478050	1	13300484	8752773	15655875	8276932	9024468	9699739	10547928	11542204	11563760	8482947	11834883	13739894	12546608
pinosylvin monomethylether	1405171	1244006	2695017	2627970	3823131	2989230	3452548	2424325	3556768	1075617	1377610	1089102	1506579	2716350	3475183	1223799	2273742	2056792	2795970
raphanusamate	506890	369337	598707	591827	699925	1018373	637547	603541	602605	437528	609009	684093	616492	532847	671256	561840	641582	454161	656861
(<i>E</i>)-6-(methylsulfanyl)hexanal oxime	1	338438	1035102	1023683	1566721	372590	1004275	1	1265080	272259	1	351484	1	1	1	351424	621347	315271	1
(<i>E</i>)-5-(methylsulfanyl)pentanal oxime	38973464	38715872	39189256	1560449	29430736	1	22554660	9003856	29445968	37013656	55731184	3113509	35877384	20548676	10266642	30710664	225694	111622	176829
L-dihomomethionine	1	1	77581	1	113619	1	144658	95776	133259	1	3076790	3464188	3999272	4573631	1	2890794	4360077	1	1
4-amino-4-deoxychorismate	703302	253168	1150570	1152636	1292413	6094664	1900969	1322490	1655304	193273	459015	2073055	419793	952255	1822694	485705	1625367	1	2062553
<i>N</i>-benzoyl-L-glutamate	178495	1	1	267465	689113	526014	504204	375521	360981	138094	221664	428044	185109	866478	834095	182884	236845	239951	202650
<i>N</i>-(4-hydroxybenzoyl)-L-glutamate	2601169	4408991	2684983	4714006	3694359	14885590	3319039	3385888	4040415	4027210	3516917	3514658	1984955	3247202	3855620	5691505	4291566	3809063	3410510
<i>N</i>-vanillate-L-glutamate	1927309	1638612	2178554	1959134	2202873	3091471	1986715	2050625	1	1479287	1	1957554	1	2023580	1	1	1	1	395261
(<i>S</i>)-<i>N</i>-methylcoclaurine	18524710	13256263	1	26407818	1	1	1	20366866	30599422	14613708	8191414	15690625	23438108	1	1	1	1	1	1
(R)-4-hydroxymandelonitrile	1	1	1	1	1	1	1	1	1	1	421873	403636	4949969	355585	1	4912697	6025579	5981677	6390691
&beta;-D-galactose	5642698	5592856	1	3613802	3498575	22773006	1	6420730	1	1	5809809	4528508	7081979	5488102	3131388	6407004	1	5436746	4743981
(R)-3,4-dihydroxymandelonitrile	18228424	25442604	25983184	44797296	32280736	1	30592408	29044586	36796832	22054712	25912124	29815072	14429448	29558048	32020136	31512968	50484292	28135998	27837260
pterostilbene	1	1	565875	3028066	1965532	484761	2059018	3061975	1971102	1	272166	2196925	465457	1341582	3573014	1	1991497	817661	1543505
bis-noryangonin	27995652	1	23296308	35946184	25217452	42203376	28027500	27930624	29950682	36899252	1	28808288	1	26333632	152678	1	1	1	25316340
demethylsuberosin	146626	152239	824896	1	1011720	239889	1288032	1	1	253777	294529	210810	615798	863257	1125810	352095	946601	362787	1051411
6-O-methylnorlaudanosoline	3572865	4248343	1	1763433	1619751	1	2336403	1753592	1674907	3666407	609586	1403741	2977743	2361657	1424289	1	1569374	2325010	1712469
ribose-1-arsenate	1028039	535890	1	457879	451240	1	1	1	1	1	657854	481851	2542349	905502	940076	2903728	420193	1130373	2722196
3'-deoxyadenosine	43867128	32857796	15428170	3205538	1	19043884	1	467652	1	59440508	50003424	9005862	7691869	8735061	3111342	24497492	3152831	12015349	11165300
D-<i>threo</i>-isocitrate	388402	260190	529446	545601	658845	1	380240	220597	618645	176034	366932	225318	322149	402383	277497	231919	18923424	537819	16994918
chrysin	1831368	740224	1500632	2608101	1	3082137	2022022	2086553	2184899	2647216	1996392	1929688	1268981	1654656	1907092	2582849	2004630	1703674	1623523
<i>N</i>-&delta;-(phosphonoacetyl)-L-ornithine	245906	1	1503165	188506	148334	554463	1814780	134431	314510	1	1990935	105709	1	1718324	1	2471631	1988692	1	1
L-tetrahomomethionine	1	3929940	3501236	2791237	2806745	1074256	3402535	212276	3061250	3783927	3388111	2622068	2960366	3248111	2555998	3584728	2643895	3172547	2658415
1-(methylsulfanyl)-7-<i>aci</i>-nitroheptane	714404	567748	946951	726482	1	383504	980830	853196	1	436729	1	696194	632105	685633	709570	719114	827831	911447	831860
1-(methylsulfanyl)-6-<i>aci</i>-nitrohexane	2474478	1683107	1	3893178	113619	1	144658	95776	133259	3720994	3076790	3464188	3999272	4573631	1	2890794	4360077	1	1749423
lathyrine	1624955	1595615	1336743	3198808	1798346	3288858	3504860	2167352	2210906	2357430	1765014	2622197	2092242	2099979	3355214	1884330	2579679	2287396	1991213
benzyladenine	7443974	6691032	10477008	5696699	10397520	1	6154343	3038180	9936474	6053683	1	3048153	7121723	6335193	4698416	1	5199577	1	8195621
2,4-dinitrophenol	402490	1	1	1	1	1	1	1	2201557	1	1	89412	95071	1	1	1	1683595	1	1
5-dehydro-D-gluconate	6780329	7264982	10330937	26847674	19391358	11825655	19511436	33816808	21593572	7489109	8310995	2884160	5527831	15398944	26487500	13168005	25690296	16371343	19513484
(Z)-hex-3-en-ol	552907	1	1	349779	226944	1	2010314	746636	340964	1	1	1436755	1	1	183206	159997	260146	248288	251220
adipate	20351142	20048460	19002844	17307900	16732560	18852904	20213350	18319508	16482359	18989308	20635110	16603862	20542044	19721696	17447880	21257788	17758252	19597608	1
(<i>E</i>)-8-(methylsulfanyl)octanal oxime	1	1605324	236386	255933	264965	1238094	1452786	814379	2127114	1473635	1	229275	1	320178	1	1	409655	339037	391056
kinetin	1	213506	223010	796717	733384	1	1102751	1032161	877541	171928	170727	676630	229421	663025	607960	274008	612320	321334	578436
1-(methylsulfanyl)-4-<i>aci</i>-nitrobutane	1	1	1	1	1	1	1	1	1	1	421873	403636	5272580	355585	5398508	5174323	6349493	6253048	6721708
(<i>Z</i>)-1-(L-cysteinyglycin-<i>S</i>-yl)-<i>N</i>-hydroxy-2-phenylethan-1-imine	630689	658467	501065	724205	843869	1	668365	739391	801242	384895	680927	767393	882179	769195	933653	679939	672879	853703	704318
&beta;-D-glucopyranose	5642698	5592856	1	3613802	3498575	22773006	1	6420730	1	1	5809809	4528508	7081979	5488102	3131388	6407004	1	5436746	4743981
1-(1<i>H</i>-indol-3-yl)-2-<i>aci</i>-nitroethane	115457	166134	1	2208730	1591794	917779	1776225	2919680	1810735	106109	103182	1862686	1	1183367	2184066	1	2057197	132118	1616484
(2S)-eriodictyol	7198444	5106077	13054393	17555728	18714084	1073375	1080304	1	1	5292351	8031937	16351142	9277894	11554944	18737140	7920771	14604755	9434504	15451012
L-threitol	321102	288781	198351	207804	223297	371812	449732	544010	445112	158987	291366	535409	378106	317037	247942	373690	239311	1286858	277020
6,7,4'-trihydroxyflavanone	627259	569093	597135	221447	369577	1	453156	444029	445730	575414	545742	393889	619072	691698	351601	686278	364538	335175	284289
1-<i>aci</i>-nitro-2-phenylethane	170063	244142	1	178318	175368	301669	322301	1	1	90247	169298	181778	133669	157360	167765	141426	196869	172337	167755
3-deoxy-capsidiol	1	1	1	1	1	1	1	129426	176547	128083	1	101694	1	1	1	1	1	1	1
1-deoxy-capsidiol	1	1	1	1	1	1	1	129426	176547	128083	1	101694	1	1	1	1	1	1	1
L-azaserine	745268	825883	1450968	1098110	1298923	1	1	1035048	1755601	976037	711613	723350	819101	970443	959083	741603	1028343	776304	324170
5-hydroxy-&gamma;-coniceine	1	787545	1230189	1338767	1624854	1	957546	1054505	1758965	1	1	1116035	1480866	989034	1878049	1	1	1	841338
3-methylxanthine	18644364	25611280	26999632	46242792	34369108	88508032	31576976	29717442	37720120	22445092	26694426	31285776	14727663	30573800	33434344	32432130	53391768	29391328	28939412
(+)-pisatin	1950169	1949288	1493745	1165761	1	1	1547250	1394527	1204053	1924939	1690217	1052735	1695164	1397683	1	1	1489251	1	885824
mercuric chloride	1018744	1003432	1022803	978365	966106	763348	810051	819112	887471	1	239040	957353	974622	936996	931469	910478	900280	836027	899046
<i>m</i>-topolin	14128517	12629109	1591969	10556922	1954683	16999308	1840341	1831594	2442486	11570275	12122471	1925654	1148651	11816049	2172019	10144811	9441232	12568447	1827040
2-phenylethyl &beta;-<i>D</i>-glucopyranoside	816942	450820	2364493	1221324	1767839	1	347149	1462606	1595726	1	1250820	1341959	1	1716362	1	1288216	2227174	1751931	1573313
genistein	753057	600519	960334	1038543	900659	937706	1080642	1026637	847086	420824	469467	1000120	850402	1162993	1	850653	1	986839	1066222
steviol	1	10257007	15968479	19912096	1	1	1	10319272	17815022	1	11768091	12102969	1	13836631	1	1	1	1	1
adenine-ring	214423968	191238304	212069344	175544592	186841072	1	192005376	168538112	196651920	215922800	212446688	126970816	187458800	162067296	134825360	211081568	160264960	177046016	160023344
2'-deoxyuridine 3'-monophosphate	1	359733	1	1	1	1	1	1	1	1503958	1	1068822	1	1	1	1	1	1	1
(3R)-2'-hydroxydihydrodaidzein	627259	569093	597135	221447	369577	1	453156	444029	445730	575414	545742	393889	619072	691698	351601	686278	364538	335175	284289
3-deoxy-D-<i>glycero</i>-D-<i>galacto</i>-non-2-ulopyranosonate	807816	485370	878161	1	1	826686	1	521083	1	762991	724773	1262608	764031	1	890404	769169	1	319387	1
S-carbamylcysteine	799315	1	1350104	1600900	1358851	778937	1675978	1648402	761618	1	1210215	1255324	1185508	1223351	1	1165040	1228899	1	1205339
indole-3-acetyl-proline	119832	102736	3902511	3934792	4680432	1	4797143	11908071	7487592	141028	114825	5327446	119024	3694399	4574068	2183995	3605321	2607416	3744299
4-methoxycinnamate	6952770	5947810	10878583	9917056	11768846	1	13135590	17431856	16458341	236078	3421163	4636804	4523406	6016889	15607737	3992567	13171515	6902775	12745346
orcinol	25816868	23510640	31075976	33089636	29525736	2399886	27804396	30390604	28553704	25106892	28320956	28798840	1	23996128	31753528	28282686	1	17241952	25821644
indole-3-acetyl-isoleucine	4591112	3453263	1451771	1965642	997152	1	1209552	7189125	3541967	3364580	982807	9649761	933396	1080438	2869291	814351	841196	567942	1125586
indole-3-acetyl-glycine	547909	480393	1	1029772	949837	563306	835595	1125444	944438	1	1	1038892	1	630448	1555434	539235	1094495	604589	957398
indole-3-acetyl-methionine	1132940	1	1514557	1572199	1	606409	1	1848934	634366	1	719338	1311864	1246764	1165443	1846231	1	1002134	1	1529751
5'-(dimethylsulfonio)-5'-deoxyadenosine	396248	258051	627921	544325	706712	592505	658621	357135	743897	1	79502	426594	96212	400691	320641	102875	525881	308175	580107
1-(3,4-dihydroxyphenyl)-5-hydroxy-3-decanone	4664113	1	5229861	5022613	5288063	593707	5927578	3945711	5516877	3845799	1	3095333	4494307	4363199	3047090	3454987	3615221	4761991	4788940
cerulenin	1	2275437	4797794	6589256	730806	770058	826464	638225	1	982896	787908	7020792	1	5819963	6528880	742062	6500006	817595	6466361
<i>p</i>-aminobenzoyl glutamate	547797	436464	882131	802251	1058528	3588503	22171320	17546608	1	2616943	577466	859482	535642	710689	881855	513302	826293	783397	714848
swainsonine	1966504	1411822	4373410	2843253	5416941	1	936998	1719511	964986	3406567	2680233	2919804	3342763	3623032	3690245	2523685	3785288	4244624	3636252
6-gingerol	1444217	6211125	6966477	5672625	1815478	469449	6995533	1682019	5905560	3018068	1057329	6189669	1123116	5666982	1890275	6272930	2071578	6358604	5915973
prephenate	1	1	1	1	1	340037	1	1	1	1	1	2601499	1	1	4676616	1	3626168	1	2355419
(indol-3-yl)acetate	124646	157814	1	279544	315079	1	169039	190751	1	99217	282317	203387	341696	177387	467275	202424	259948	199123	137016
menaquinone-1	1164379	1209646	1168419	1925402	1383807	1275970	1762314	1027740	1085108	1173945	872906	1306193	1068673	1	1545809	969801	1211384	1227471	1885267
L-mimosine	1	893114	2005856	1763426	2858451	1	4435810	3995451	3176883	1	1	3508419	1	3328636	3132946	1	132449	1	3340193
<i>trans</i>-tuberonic acid	1	121481	1	106320	1383924	1	1	1286279	1610313	646382	1	1288314	1	82739	1	1	97797	1	1
2-<i>S</i>-cysteinyldopaquinone	213559	169312	422535	1	690963	1	431131	614842	731508	181415	384633	409686	420972	297412	153034	1	1	1	1
5-<i>S</i>-cysteinyldopaquinone	213559	169312	422535	1	690963	1	431131	614842	731508	181415	384633	409686	420972	297412	153034	325918	629991	367840	498039
7-[(2S)-2-amino-2-carboxylatoethyl]-5-hydroxy-2H-1,4-benzothiazine-3-carboxylate	1	1	1	1	1	1	1	1	1	1	599071	840725	682797	344019	3820033	1	2737989	1	1
8-[(2S)-2-amino-2-carboxylatoethyl]-5-hydroxy-2H-1,4-benzothiazine-3-carboxylate	673257	609921	1	598585	616396	1	1	811640	785672	596051	599071	840725	682797	344019	3820033	755166	2737989	677923	670936
6-formylpterin	438944	604362	888856	1561541	1348604	1302137	1737837	1750867	1881743	202304	660150	1323580	1015436	1040817	1416102	975813	1200305	1262320	1765183
4-guanidinobutyraldehyde	238308	219144	344606	396829	331211	1	296734	298332	363013	218450	254093	235729	210647	260551	225319	226454	262107	290714	271100
9H-purine-2,6,8-triol	4279159	3982403	4707122	4850391	5052510	5839311	4859069	4954225	4972464	4188885	4348327	4383414	4508934	4204073	1	4327499	4469733	4181231	4442726
(7S)-<i>cis</i>-hinokiresinol	43987728	32942944	1421892	2707508	2898870	21527044	3188375	1577821	2545021	59390792	950920	4463923	22116896	1455236	2987356	811028	1818830	12673882	11363982
trichloroethanol glucoside	178931	197972	93249	1	1	1	88138	87576	1	192132	176241	97510	177813	140160	1	240583	96451	130738	99897
xanthosine	430615	325439	555430	1	1	1	750280	827469	1	231373	1	641137	1	539334	218538	342208	473695	404491	547072
gabaculine	1406490	1595526	1	337046	1543546	1027506	1	1	380559	1	1	2089299	1403352	1520501	1680619	1641065	2095413	897740	1106850
sterculate	226681040	183709456	228744720	225745712	233448224	1	254011104	1	237210848	180345584	197216768	216210864	205139616	226930400	212637824	210362224	220971728	242002640	236482736
2-hydroxy-5-oxoproline	1164393	1	601335	2956098	3006040	1787383	829831	1143155	678617	1458801	880121	928642	637000	968038	2106664	707231	714418	541775	667314
L-cycloserine	8562934	8039065	9026858	7794628	10595142	13828728	9222349	6070186	11035665	8068972	8225292	5874442	8089753	1	7611975	6784464	8063167	8413107	10079404
D-threonine	12166375	10917549	15181752	16758494	16844032	8408062	20303206	15030276	16794464	9000706	9766529	8552984	12709398	14867961	12228412	11684190	15297888	16597579	16251657
1,3-propanediol-P	149729	1	1	1	83820	242322	108651	156475	1	133631	1	82638	1	1	115018	1	1	1	1
cumene hydroperoxide	1	1	906250	2184311	644861	1	1498832	1884637	844239	307807	819628	1560194	693066	858196	1701724	1	382353	1	699936
methylsuccinate	1	1	389810	2018433	406871	1	558999	843993	330509	1	292845	218047	429155	1	1	331441	1	501980	697264
(+)-bornane-2,5-dione	720193	725226	693972	624470	594006	1	659160	591559	1	678532	724914	529319	664059	647421	526085	696086	172251	175593	185740
<i>aldehydo</i>-D-glucose	5642698	5592856	1	3613802	3498575	22773006	1	6420730	1	1	5809809	4528508	7081979	5488102	3131388	6407004	1	5436746	4743981
<i>aldehydo</i>-D-mannose	5642698	5592856	1	3613802	3498575	22773006	1	6420730	1	1	5809809	4528508	7081979	5488102	3131388	6407004	1	5436746	4743981
inosine	101183568	65485624	103117496	8736220	14516191	1	6958116	32196316	15592346	74081352	92518736	41940904	96246360	6857820	29200348	86279568	5973384	67524568	15432396
<i>keto</i>-D-fructose	5642698	5592856	1	3613802	3498575	22773006	1	6420730	1	1	5809809	4528508	7081979	5488102	3131388	6407004	1	5436746	4743981
<I>myo</I>-inositol	5642698	5592856	1	3613802	3498575	22773006	1	6420730	1	1	5809809	4528508	7081979	5488102	3131388	6407004	1	5436746	4743981
indole-3-acetyl-L-glutamate	1	1	105389	155082	255733	1570904	168097	1	257754	1	1	256003	126500	1	1	1	1	1	1
anthranil	3214861	2481683	3406090	2468368	2597931	1579435	2706627	1909159	2882422	3135100	3128145	1615712	2554279	2129632	2149710	2934695	2204094	2191612	2445916
<i>N</i>-nitro-L-arginine	6917778	7159914	5910126	3985947	3678526	5404672	5311387	4062430	3996780	6418965	5340723	2032689	4306986	4101995	1714893	4937157	2745485	5884243	3476740
hypoglycin A	1215979	1	1188680	3652875	1540412	578620	4022095	1815717	2416581	1	1301524	3140007	1543258	2475294	2987626	1628008	2535065	1679558	1743619
5-deoxypyridoxal	170063	244142	1	178318	175368	301669	322301	1	1	90247	169298	181778	133669	157360	167765	141426	196869	172337	167755
5'-(aminoiminomethyl)amino-5'-deoxyadenosine	821481	669760	1	1075620	867815	479896	783856	732550	1	897922	792783	738757	771884	597725	1	795817	626241	1142545	889836
3,4,-dihydroxybutylphosphonate	2460470	2284654	2738307	2797227	2885088	3449574	2813130	2885990	2876982	2444447	2488725	2528500	2587449	2414085	2554807	2452474	2564129	2356359	2589302
sequoyitol	1	1	1	1	1	1	1	1	1	1	1377773	1281981	1565303	1401546	922823	1501529	1	1315528	1
6-aminohexanoate	1326479	1	1049465	1648534	1116156	1687653	1125328	1050011	937509	1047028	801515	880465	637977	725163	798871	1494013	779807	911340	1020658
N<sup>&omega;</sup>-hydroxy-L-arginine	1042079	1027392	918357	591042	1003083	931696	1731754	586560	884948	876830	884110	1430138	941000	909764	586716	731559	893130	1035676	1584155
(<i>S</i>)-2,3,4,5-tetrahydrodipicolinate	1744610	1618380	1916434	2002769	2067445	2328137	1945070	1966395	1971757	1695142	1775846	1809482	1863245	1750723	1850260	1768781	1851230	1721094	1862117
rhamnetin	2695323	172157	1992213	2701970	2634906	1	2193620	1	2769007	163806	2581168	3493010	3031613	1800157	3443074	2545222	1776992	1304200	2370999
2-(formamido)-N<sup>1</sup>-(5-phospho-&beta;-D-ribosyl)acetamidine	879848	1283482	1008211	1140759	1357407	1	913966	967068	1079497	1285670	2862825	1226252	1106025	1066950	1545608	1546621	2855994	4575274	1451313
decoyinine	285023	1	1	5251538	4602554	487354	411642	2641203	1	160238	1	4724326	1460877	257689	6279370	1	446858	1504308	1
ellipticine	15634173	10574080	17372844	4973262	6839902	1370504	4089071	5728051	3729340	11447165	13692151	6262352	14692687	3602515	6280931	12699050	3445826	10500233	5532439
di-homo-&gamma;-linolenate	40244840	31563892	47238400	35949192	51980676	1572981	3710110	3522560	3793970	28899976	32409128	31182144	37098048	40878820	28470004	35808080	30953272	43066000	38471864
icosatetraenoate	3875455	3822396	4152109	4022888	4115615	300038	1	1	1	2958505	2866490	3457853	2941192	3854596	3099476	3244953	3384476	3430322	3508691
2-carboxy-1,4-naphthoquinone	402490	1	1	1	1	284299	123812	158744	1	89874	1	89134	95071	1	1	1	1683595	1	1
isovalerate	179141	207627	181299	170607	146901	1	151433	154216	151819	173293	217248	160760	188175	191706	156778	209818	170890	174006	150145
ricinine	1	1	122398	438002	186758	210299	1	144641	494014	1	1	163782	1	133811	172937	1	119080	1	88383
1,5,7-trihydroxy-6,8-dimethoxyanthraquinone	1	1	158937	219297	258599	1	524850	889418	257015	1	1	321584	1	99330	322796	1	1	1	166452
(9Z)-octadec-9-ene-1,18-diol	33568988	22360616	29853224	26041070	28283024	498962	33465028	26545836	36002148	21279604	23947538	19316402	29274280	29585428	17709364	22538032	20113340	35999984	27229032
1,16-hexadecane-diol	4789978	5146008	4759116	4562055	4261059	3881842	1	4050155	4324825	4825999	4169796	3951102	3956007	3902121	2997336	4774251	4921717	4290775	4521263
1,18-octadecane-diol	847481	554646	757098	1745244	844017	1	1987729	1112085	1068192	653726	641380	995258	638040	751269	288946	721767	696061	2283302	659848
18-hydroxystearate	827452	805538	821069	772328	661315	2715265	3499567	3281862	97806	285600	844972	767816	870285	767843	927722	2950708	906873	894552	934604
pseudouridine 5'-phosphate	5283453	1701178	3396585	682233	618796	1	1236625	4630098	1	1908623	4571432	3920486	1	4266324	504906	1	652140	745034	1
1-(methylsulfanyl)-9-<i>aci</i>-nitrononane	1834300	1249177	1691988	967852	1	5991783	1468665	524681	354592	1701617	2277728	269163	1666839	1221754	648607	1470992	1	996466	1
geraniol	3489139	2642025	3880389	4424296	5339457	1222044	4567693	4504079	5528425	1	3634590	5294567	4525203	5034165	3623886	3941602	4678725	5063697	3740016
robustaquinone E	1	1	1	1	1	1	524850	889418	1	1	1	321584	1	99330	322796	1	1	1	166452
robustaquinone B	1950169	1949288	1493745	1165761	305857	3253556	1547250	1394527	1204053	1924939	1690217	1052735	1695164	1397683	947424	1645907	1489251	1469687	885824
D-glucono-1,5-lactone	14204624	14342369	18177530	22906964	20612540	37534848	24493016	9899945	24459952	11789157	16191684	19104984	14446797	18278620	23622950	18244400	21503832	18469776	18676120
EDTA	3215448	3604267	3557128	3692597	4530877	1467891	940802	3357069	4714954	2984343	2824256	2629180	3745479	3690533	3821053	2368452	2737205	4527815	3061318
&gamma;-thiomethyl glutamate	7316765	7892173	1531364	3218513	2097331	612597	19492670	2190489	2584633	7412235	8535604	22877476	5698511	15524284	26129124	13680341	25188664	1	1
1,7-dihydroxy-6,8-dimethoxy-2-methylanthraquinone	1950169	1949288	1493745	1165761	1	1	1547250	1394527	1204053	1924939	1690217	1052735	1695164	1397683	1	1	1489251	1	885824
(7R)-<i>trans</i>-hinokiresinol	43987728	32942944	1421892	2707508	2898870	21527044	3188375	1577821	2545021	59390792	950920	4463923	22116896	1455236	2987356	811028	1818830	12673882	11363982
1,3,8-trihydroxy-2-methoxyanthraquinone	1	1	1	1	1	1	1	1	1	1	7124429	14286976	1	10146905	16291069	7057347	12755575	8344811	13516860
(7S)-<i>trans</i>-hinokiresinol	43987728	32942944	1421892	2707508	2898870	21527044	3188375	1577821	2545021	59390792	950920	4463923	22116896	1455236	2987356	811028	1818830	12673882	11363982
robustaquinone F	4813795	3338307	8929623	6698628	4327913	1481178	8367285	16057624	9694523	2951591	4626185	17054324	5469097	2649562	15538637	4574321	7974526	695776	972341
4-coumaryl-4-coumarate	3556787	1218767	327308	357386	322905	760208	343467	214131	352601	2228306	181059	236591	234214	1	1	2758857	1	118874	227449
phlormethylbutanophenone	2045692	1629280	2961042	3264066	3821920	1	3254897	2072770	2608943	1276872	2072145	3584583	1	2504018	3990278	1982182	2938682	2416659	2566593
indol-3-ylmethyl-cysteine	3104518	2287935	3335519	4159451	4269996	798440	5105179	5079002	5007230	2137310	3172972	3666969	4538978	4007360	4923200	3594464	3734067	4196751	3604916
3,3'-di(indol-3-yl)methane	15634173	10574080	17372844	4973262	6839902	1370504	4089071	5728051	3729340	11447165	13692151	6262352	14692687	3602515	6280931	12699050	3445826	10500233	5532439
feruloylagmatine	1230384	1	497576	2896407	1027021	1256699	1730005	1882273	886484	964605	578442	795621	423834	598501	539304	563325	1554287	1	642205
4-coumaroyl-3-hydroxyagmatine	1	1780787	386387	1071963	604417	334211	1	581436	307878	1	296421	880436	1	436410	319179	481535	315669	1	1
hexanediol 1,6-bisphosphate	860807	709607	1084560	1042350	933572	629621	864059	784426	779815	1	539475	1077482	366396	1348044	816576	1011457	1233618	1182834	1302717
<i>trans</i>-cinnamoyl-&beta;-D-glucoside	444150	298346	603056	823196	213627	1664805	163052	1044849	1063237	349859	476038	919939	503160	766211	1019140	288958	853009	370091	900719
(<i>E</i>)-(indol-3-yl)acetaldehyde oxime	1	1333662	1	2139763	1712263	1	2692979	3234639	1746298	1855700	1461533	2025792	1913041	2127680	1	1766912	1691601	1123324	1573691
4-methoxy-3-indolylmethylamine	1188816	1739277	2341355	2693068	3284199	4243101	2504120	2417170	2701241	1099341	2365308	4069471	1347480	3110418	2596080	2466018	3420653	3409677	2769045
iodoacetamide	546640	398695	668070	657313	778512	1124738	696879	667587	654658	468614	667142	752943	676063	581245	738893	576815	687439	482887	723407
4-methoxy-3-indolylmethyl glucosinolate aglycone	346664	480292	349644	1	555290	1080935	675616	766397	666685	590682	265102	445809	732711	1	614232	434299	1	1	378821
4-methoxy-3-indolylmethylisothiocyanate	1	1	1	1	1	1	360636	282889	1	1	16433031	14760343	5725149	8999158	17205300	1	22034104	7039291	7067623
phenylethylbenzoate	1405171	1244006	2695017	2627970	3823131	2989230	3452548	2424325	3556768	1075617	1377610	1089102	1506579	2716350	3475183	1223799	2273742	2056792	2795970
chloroacetol-phosphate	1182004	1	1860322	1	1	1	1	1	1	1	1	1155090	1	1417424	1	1	1	1	1
(3<i>R</i>)-&beta;-phenylalanine	4364109	2311234	4751047	2900893	6827385	8112741	6274610	4981656	7258912	3029323	4663677	6120319	5025480	3642742	5890724	3765539	5961211	4161742	8480543
&beta;-fenchocamphorone	2559170	1858541	2337417	1136475	1182835	2044462	1307454	1245224	1336921	2624110	923555	1132294	2397908	1077525	3297592	2217679	752556	2832102	2484732
(-)-glycinol	627259	569093	597135	221447	369577	1	453156	444029	445730	575414	545742	393889	619072	691698	351601	686278	364538	335175	284289
&alpha;-fenchene	1	1	1	1	1318228	579276	1735330	1428834	1	1	1212002	1903329	1	1305053	1108610	1	1434213	1608046	1
L-histidine	277896	219700	2075948	1247721	245033	656203	226192	1288692	273829	298702	591728	215262	769215	188902	1	741565	185171	767291	192432
4-coumaroyl-diketide	1	1	1	266430	128076	1783928	111556	96580	163319	181396	1	117399	1	112624	1	169829	306946	1	101657
(1E,6E)-1-(4-hydroxyphenyl)-7-phenylhepta-1,6-diene-3,5-dione	25999992	6508950	28647620	364154	8600818	552896	34207184	31913472	38701592	5391951	820733	28982028	237056	31336772	9905745	418271	28557608	33212912	609675
luteoforol	1839961	658064	1008386	370582	2333206	1	1027013	1523801	1818802	982676	1124675	826891	751043	595735	1842896	836929	805634	697881	712572
(4E,6E)-1-(4-hydroxyphenyl)-7-phenylhepta-4,6-dien-3-one	623889	345434	964177	1134274	1755115	714814	3556612	690803	1001530	1331164	965401	1202370	1206676	726684	963090	869422	814546	1531215	951629
methoxyanigorufone	1	1010093	1	1480496	2645155	1	2140029	1	2040928	1	1	3055363	1	934432	1660589	1	478301	1	570678
coumaryl acetate	711784	746427	1277464	1700577	1287928	1	1275026	876887	1472883	667629	686037	792874	729161	910941	979810	748467	1108591	1006350	1316467
&alpha;-D-glucuronate	6780329	7264982	10330937	26847674	19391358	11825655	19511436	33816808	21593572	7489109	8310995	2884160	5527831	15398944	26487500	13168005	25690296	16371343	19513484
homofuraneol	26366644	24751620	31954896	34026540	30368982	3544999	28980608	31415928	29302102	24921308	29003926	29581992	5556017	24506920	1	28879604	1766810	18432652	7687059
(2E)-2-ethylidene-4-hydroxy-5-methyl-3(2H)-furanone	109014144	87895200	131856664	1	131386160	3545984	145219680	167383184	142418672	87933960	1	151882560	117944000	107683864	162433152	38599260	128096608	45984792	71575336
4-hydroxy-5-methyl-2-methylene-3(2H)-furanone	20393816	19415600	19002844	17180622	16721976	18852904	20213350	18339552	16493442	19090684	20845502	16593892	20414158	19445678	17327992	21109614	17483296	19841442	1
L-phenylalanine	1	1	1	1	1	1	1	1	1	1	4663677	6120319	5025480	3642742	5890724	3765539	5961211	4161742	8480543
3,5-dihydroxybiphenyl	4951873	4596073	5430702	5618017	5815951	6878322	5575982	5631984	5671417	4878064	5036017	5118407	5233561	4904832	5184428	4966089	5208620	4812085	5248629
3-dehydroquinate	1	317870	1020253	1162530	956315	1	1333287	2368088	1209993	525780	720751	911661	1116771	1	1	1	1206565	1	943425
2-butyl-4-hydroxy-5-methyl-3(2H)-furanone	374221	338409	748833	1607767	561854	211292	775172	1183592	1110769	1	298618	1188551	566220	1526421	1864108	489010	630074	1130180	501739
2-<i>R</i>-hydroperoxy-linolenate	34935048	32574550	49188160	56743192	64482832	17762840	45088456	42094988	44334200	29332488	33120950	39996288	30745284	40704928	1	1	1	1	1
13-apo-&beta;-carotenone	4714050	3447484	10249405	5755918	9956457	739393	9283274	9400039	10356144	7107245	4097442	5525644	4229222	6217374	5740461	4284446	5610610	6139357	7461026
anigorufone	785312	714258	752464	710647	1	1	948815	140080	193251	715576	683136	90959	785967	872717	1	860289	1	850650	1
1-phenyl-7-(3,4-dihydroxyphenyl)-hepta-1,3-dien-5-one	1318386	1	2614536	4245705	3712303	1245722	4853838	364844	4608346	874771	1345309	408294	1511814	1307110	761487	1721984	3314308	1696892	3516478
lachnanthocarpone	1	1	6773805	6614767	7374206	2347108	14819973	4830970	8802349	1	5627669	5271144	6501790	7469316	7138675	6331329	7627527	7079354	7440671
5-(methylsulfanyl)-2,3-dioxopentyl 1-phosphate	5838579	4546784	6965217	6848456	7987677	11403831	7324966	7265206	7000760	5272249	6755327	7608450	6894546	6144026	7530866	6109169	7142075	5231656	7440446
(3S)-linalool	3489139	2642025	3880389	4424296	5339457	1222044	4567693	4504079	5528425	1	3634590	5294567	4525203	5034165	3623886	3941602	4678725	5063697	3740016
(3R)-linalool	3489139	2642025	3880389	4424296	5339457	1222044	4567693	4504079	5528425	1	3634590	5294567	4525203	5034165	3623886	3941602	4678725	5063697	3740016
5-hydroxy-8-methoxypsoralen	5546602	4921942	6016639	5645962	6108543	1521669	7060871	6052452	6845641	4621537	1774936	5427285	1731302	5745447	4212403	2080159	439062	2275559	5146782
4-hydroxy-5-methyl-2-propyl-3(2H)-furanone	1937632	1	1416567	1381835	1621816	123895	146472	222395	286399	1931536	1461533	1804972	1924094	2128006	163937	1927814	1691601	1646656	1419889
8-methoxypsoralen	812094	416911	579646	648644	753944	425250	860729	257091	1036987	1	755641	625101	694726	651180	618121	537368	625567	637078	690923
artemisinin	3732229	1988249	5308844	5347749	7113682	13359850	6781689	10219347	7242610	3190301	866384	1356766	1109002	850404	840893	979529	1	1142091	696883
dihydroartemisinic acid hydroperoxide	1039667	1078471	1220683	1370378	1235241	758994	1385813	1312396	1405611	1109025	964727	1152706	886744	1088199	841244	1173927	1322621	1154250	921956
thiamine	695376	599166	350687	1332416	723043	3452807	492163	917056	575204	784720	865439	971964	1108030	850404	515331	749906	646857	1142530	506428
<i>cis</i>-12-sulfojasmonate	6372785	4566336	11419052	1842500	1567562	1	12192259	17645744	1	4719979	7059324	14542090	8042757	10186867	1	7060224	1	8363928	1
3-&beta;-D-galactosyl-sn-glycerol	424065	339940	281079	549785	410539	91970	602754	610117	1	533016	495258	509680	525767	399543	392551	1	529362	323624	390970
4-amino-2-methyl-5-pyrimidinemethanol	481967	1	700731	1523840	1029909	912073	1233086	1237624	1038719	406508	420904	1140225	599266	899207	1435743	574256	1139454	578263	932550
2-amino-4-carboxypyrimidine	43433848	48374272	35479804	39411452	35834724	1	39759888	45803544	38996440	45642536	41770868	45358224	38050352	41957440	36915332	47909424	39400304	39249680	40731836
artemisinic aldehyde	694210	565598	792230	788004	881747	1	6090258	5094691	940855	3737051	6175594	4830833	4010078	8657680	8245451	6334703	8842188	8556062	9004331
(11<i>R</i>)-dihydroartemisinic aldehyde	1	1	1	1	1	1	1	129426	176547	128083	1	101694	1	1	1	1	1	1	1
artemisinic alcohol	1	1	1	1	1	1	1	129426	176547	128083	1	101694	1	1	1	1	1	1	1
dihydroartemisinate	845363	1	1	1	4313263	1	1	1	620870	1	1	1068096	1	2248317	1806435	1	2086090	2820815	3851797
serinol phosphate	372611	201157	238959	186043	211555	294669	252032	260585	269580	210578	284025	217316	395037	261725	178453	335164	207138	438571	191942
lubimin	696089	565037	792614	790108	883903	1	6054754	5087790	924739	3763250	6031663	8524600	5556834	8563472	8218001	6338411	8769787	8300661	8909741
3-hydroxylubimin	2426293	2057175	1338490	3461613	1346877	1	3098400	2619337	3315946	1694319	898486	1276019	2205298	940818	2787498	617687	583735	779046	557083
rishitin	1	9467041	14430888	19905060	20433122	160677	564057	527544	605603	273715	30684544	30928424	30860234	37556856	1	30466752	1	38401760	38532080
3-hydroxy-15-dihydrolubimin	1786710	1659105	756773	1536547	1314094	113009	1814397	1131499	1893054	1	960558	641781	2115404	1306638	390789	871455	1891393	2352007	820586
2,4,6-trihydroxybenzophenone	147139	2678173	1	272091	2609246	3932625	2589973	2682685	3180660	2986684	2671794	2900670	237374	275884	3012644	214314	3184397	283467	2485128
salicylaldehyde	3583014	995164	751684	534352	1	45715344	295753	582129	672224	320651	1	1300202	1015417	4189893	1208901	368569	230623	201348	289996
1,3,5,6-tetrahydroxyxanthone	1	1	1	789606	715124	1	982949	1000024	817642	1	1	737954	1	820572	633464	1	579091	1	1
3-aminobutanoate	209955	1	275224	344079	210353	1	222046	191061	323023	1	103159	252665	102250	171016	271774	93731	194065	237106	170788
1,3,6,7-tetrahydroxyxanthone	1	1	1	789606	715124	1	982949	1000024	817642	1	1	737954	1	820572	633464	1	579091	1	1
1,3,5,8-tetrahydroxyxanthone	1	1	1	789606	715124	1	982949	1000024	817642	1	1	737954	1	820572	633464	1	579091	1	1
2-hydroxyferulate	5531085	4955717	112980	5626950	6092740	1010690	1	1	1	1	1740951	4584493	1700110	5921503	4208313	4909807	5332165	2272796	5125861
15-hydroxysolavetivone	2574783	2183774	3972810	4111684	4152731	4418608	3635999	3302966	4043180	1807606	2550158	3277463	2358483	3631893	2913119	2808653	2856653	3153570	3661179
2-hydroxycaffeate	1	1	112980	1	1	1010690	1	1	1	1	1740951	4584493	1700110	5921503	4208313	4909807	5332165	2272796	5125861
(-)-<i>endo</i>-fenchol	3489139	2642025	3880389	4424296	5339457	1222044	4567693	4504079	5528425	1	3634590	5294567	4525203	5034165	3623886	3941602	4678725	5063697	3740016
L-norleucine	1326479	1	1049465	1648534	1116156	1687653	1125328	1050011	937509	1047028	801515	880465	637977	725163	798871	1494013	779807	911340	1020658
L-ethionine	834693	526704	1171436	2857178	1519336	5873014	3144479	4942680	2472842	334903	913119	2391780	1007836	1891213	3003347	1082036	1929307	860175	1676958
kynurenate	240807	214350	290836	301246	293332	1	347952	339228	329015	202787	263513	308731	266469	288758	295777	238600	1	247322	1
(R)-pantoate	1	1	196675	275004	310437	1	145959	124087	294681	1	1	160079	1	141083	255454	1	225694	111931	177550
O-ureido-L-homoserine	86108	834737	77581	1	2808284	1541307	4334532	4021192	2799934	1	1201781	2331655	1723568	2044857	4188685	1697949	1456443	1254066	1871649
L-arogenate	1611365	152245	2330770	3108511	4020253	1	3268794	394162	461537	1350418	2240079	3043486	2189841	1	3243869	2705302	4084442	2458601	3698671
isopentenyl diphosphate	1	1	1	1	1	1	1	3541875	1	1	1	3818694	1	1	1	1	1	4144887	1
<i>trans</i>-caffeate	1	1	1	1	1	3026877	1	1	1	1	1365694	1382870	852635	1100159	1238086	2065018	1304446	1165429	1182814
lupinate	1117899	8584994	2700343	1	21277444	347441	1	4007967	4410942	7759982	11800508	18351380	13854795	15276193	19922162	11761484	16971372	14859461	18087760
(2<i>E</i>,6<i>E</i>)-farnesal	1	1	1	1	1	1	1	129426	176547	128083	1	101694	1	1	1	1	1	1	1
(2E,4E,6E)-4-methylocta-2,4,6-trienedial	941912	736032	973472	1	1602928	1	1770209	2739293	1936396	1	1	1786471	1	1	1919505	1	1	1	1
4,8,13-trimethylhexadeca-heptaenedial	3456970	2712377	4918815	5140025	6340162	3627499	2539145	1168699	7668896	2274905	3354573	1192991	3341067	1346579	3025213	2645234	4791987	2949677	4463658
thiolactomycin	758369	946401	488022	844387	130512	624725	901614	1	171059	1	904771	1112070	754017	894773	1	1012158	876423	565709	129087
D,L- &gamma;-hydroxyphosphinothricin	16247839	4488538	4344238	4062426	4264458	1	1817800	2901682	1	4899347	15491196	12526710	13592695	5761920	4237300	11055663	4411742	5361149	5385124
D,L-&alpha;-methylphosphinothricin	6369093	5853715	11768439	607826	35380624	609726	1	16999168	1	4995757	30770952	15966218	1	10969302	1	7118718	36299940	5786030	37824888
7-hydroxy-8-methoxycoumarin	1	1	112645	155659	161031	1034686	220405	122043	201095	1	88852	236221	1	147541	147018	137169	130364	140531	120818
daphnetin	14114109	14033473	17806682	24341748	22296046	38011008	14199660	25828692	24338956	11426980	15876888	19748758	14070064	18268916	22423310	17964028	22401428	18299254	19467538
4-aminobutanoate	209955	1	275224	344079	1	1	1	1	323023	1	103159	252665	102250	1	271774	93731	1	237106	1
dihydroisopteroate	1	1	1	1	1	1	1	1	1	1	260285	268803	266730	253562	1	1	1	1	1
4-methylpentanal	552907	1	1	349779	226944	1	2010314	746636	340964	1	1	1436755	1	1	183206	159997	260146	248288	251220
(2S,4S)-4-hydroxy-2,3,4,5-tetrahydrodipicolinate	16322652	15068265	17708980	19508160	20230616	22973768	19278888	18888862	18706194	16285460	17043118	18272772	17613458	16788876	18366796	17047616	18409248	16066740	17356272
S-8-methylthiooctylhydroximoyl-L-cysteine	821481	657875	702415	900813	737189	627911	650698	681230	821216	897261	767338	712871	785782	619262	772378	737356	571111	839724	665236
azelate	440742	1	962609	1254180	1088703	1302137	796852	496160	892375	1	822503	1372947	1070311	872244	1463688	1	1155491	943242	1380926
taxa-4(20),11-dien-5&alpha;,13&alpha;-diol	34110488	26840016	40028568	30803540	44120620	1	34054412	23228162	39115652	24629848	27679680	26752228	31578946	35116064	1	1	1	1	1
4,5-dihydroxyisophthalate	15448156	19239988	13818014	20709868	15052776	16387528	23843752	26658708	17890096	16107650	15066324	17630272	17168708	20440124	16522143	14623720	14952462	17040248	13700254
suberate	7035705	1402517	10782746	5230196	10401850	982770	12510859	17071564	16943524	7255385	6654495	10605687	8045340	8590374	14512236	8626689	9046833	7240051	12957891
2-mercaptosuccinate	5508237	3555003	6086291	5666181	5870754	335613	1	1	1	1	6574678	5760307	6281714	6134608	6186875	1	6634248	6355175	6775445
6-oxohexanoate	6142947	3428567	4453243	382661	432416	8695212	1319710	535809	396321	5790156	5532221	667354	4435621	194387	416703	3438395	334803	126977	1732350
(<i>E</i>)-7-(methyltsulfanyl)heptanal oxime	1	190167	288957	103979	300663	445626	195981	184144	1	247534	183239	123036	225556	179011	214803	168892	218849	230352	253608
4-bromoisophthalate	1012723	473439	1	1186734	1151552	226286	1	1	1	1	1221992	1553339	1718703	1492167	1491114	1	1661701	1618875	1674723
L-trihomomethionine	714404	567748	946951	726482	1	383504	980830	853196	1	436729	1	696194	632105	685633	709570	719114	827831	911447	831860
capsaicin	2592175	405603	2327601	1078263	1	1514893	570347	759987	984302	1604498	1	732011	1	531948	631797	972659	721416	465772	2200903
cyclogutamate	337135	298677	503758	872217	1	1	922426	936436	1106746	198335	312363	689275	385620	520513	751205	386255	808936	548562	775617
(<i>E</i>)-<i>N</i>-hydroxy-5-(methylsulfanyl)pentimidothioate	884103	1548917	1726608	1232323	1779621	2692134	3320154	2962955	2294222	1133852	604876	1278657	759384	113091	1609933	1153552	1435868	1171482	166019
(<i>E</i>)-<i>N</i>-hydroxy-6-(methylsulfanyl)heximidothioate	1588638	1374050	1462649	2168686	2413521	171640	2029133	2072150	2648772	973682	1892737	2026598	1393098	1354862	2576244	1019559	1941802	1388366	1907694
(<i>E</i>)-<i>N</i>-hydroxy-9-(methylsulfanyl)nonimidothioate	4975580	4196827	4056434	5311905	1	612498	3736549	3945956	1013238	5593975	4685697	4302097	4700689	3617411	4925888	4468861	3301296	4884728	3939605
(<i>E</i>)-<i>N</i>-hydroxy-8-(methylsulfanyl)octimidothioate	1009784	748861	672165	309367	1183911	1142380	321764	871223	384287	1029962	1	426098	781663	1	454392	1	401372	1	277633
L-ornithine	749950	1	1	301498	300319	1	235908	896872	335119	518168	1	915435	1	1	1	683763	951478	1	1
13(S)-HPOTE	6737342	3048208	8357619	7326245	9301556	1013721	8985227	8919038	11056024	4620002	6908047	7640065	6363801	6233884	8319827	6921114	9543827	5815403	8824739
(9Z,13S,15Z)-12,13-epoxyoctadeca-9,11,15-trienoate	33484496	31287236	34349812	36570892	36606068	1	38268828	37133096	35658500	24879382	28551288	30789180	29047960	30840244	1	1	1	1	1
12-oxo-cis-10,15-phytodienoate	33484496	31287236	34349812	36570892	36606068	1	38268828	37133096	35658500	24879382	28551288	30789180	29047960	30840244	34747744	31315310	34293320	33484264	31824068
acetonedicarboxylate	269100	189115	122300	1	101822	261987	176034	167154	119801	222568	223717	157824	239124	124757	174579	138506	1	100804	132494
ecgonine methyl ester	1098397	1	997607	846800	1227745	370734	1002132	519201	1014620	825082	807721	578925	924569	841289	767405	877511	980274	917599	1091774
4-(1-methyl-2-pyrrolidinyl)-3-oxobutanoate	7676937	7553394	9077497	5919958	10063036	12156241	1	1	10121122	6880816	7113046	3556819	7194921	6486668	5595308	5698549	5904134	7260060	8245898
4-(1-methyl-5-hydroxy-2-pyrrolidinyl)-3-oxobutanoate methyl ester	411233	483547	517919	165375	560613	694715	316305	457042	792398	346083	546622	297409	338353	270298	589802	214432	460572	439411	442545
cocaine	819997	656216	702748	943250	1853630	2895937	666552	680522	829592	897922	767843	718240	784572	622267	772378	738411	595442	840373	677125
methyl ecgonone	4793879	4252520	6652170	1	6887772	4483842	4701694	1	1	3998118	4273242	318970	4710230	4290366	508491	3665528	4378971	4666801	6266561
2-C-methyl-D-erythritol 4-phosphate	227513	281427	289869	513820	419140	5809834	210961	548600	295417	187761	275398	358787	124251	432690	399929	421268	464716	453011	379839
N-dimethylethanolamine phosphate	298525	242273	1	357902	375565	1413890	739304	880226	418980	192359	259485	513277	308493	498794	1	330152	702737	405467	1
bergapten	812094	416911	579646	648644	753944	425250	860729	257091	1036987	1	755641	625101	694726	651180	618121	537368	625567	637078	690923
methyl-&beta;-D-galactoside	1	1	1	1	1	1	1	1	1	1	1377773	1281981	1565303	1401546	922823	1501529	1	1315528	1
geranyl &beta;-<i>D</i>-glucopyranoside	9121981	19965352	23140556	1	1	5177128	261877536	215366736	20577560	7739773	9128447	12298412	10091854	1	17495524	8316214	16141281	19544912	17090286
(<i>E</i>)-glutaconate	18679904	19115180	21379966	25117688	22991194	6479910	25930564	27070652	24614594	16714815	18817408	22483992	19838716	23516720	23436972	17160218	21470898	20861254	21257004
2-oxo-2'-deoxyadenosine	101806040	66072312	768159	659120	161367	11058114	720794	32692676	16748562	74658720	93278400	577388	773383	604697	555561	86787984	765143	838841	123116
5-mercaptodeoxyuridine	595321	506589	475338	446600	429420	584642	722121	603397	603622	572961	741553	813502	769945	655382	379899	695095	798552	621844	758163
2,5,7-trihydroxy-4'-methoxyisoflavanone	1	1	1	1	1	1	1	1	1	1	1	314157	1	1	1	1	1	1	1
D-glutamine	1	828511	1254804	1345267	1635236	1	1137099	1181103	1878658	1	1	1134244	1522286	994864	1883324	1	1	1	840690
L-gulono-1,4-lactone	14204624	14342369	18177530	22906964	20612540	37534848	24493016	9899945	24459952	11789157	16191684	19104984	14446797	18278620	23622950	18244400	21503832	18469776	18676120
phosphocholine	2786976	1	4238847	4982134	4795560	1113361	5024939	6800166	5706745	2474671	2141552	6139785	3198842	3909467	7404130	2900063	4652810	3257314	5703456
&alpha;-L-rhamnopyranose	859985	527540	1235101	3028467	1595954	1	3345680	2029166	2620229	1	943465	2557192	1044891	1986886	3176576	1129223	2036890	885432	1765746
7,8-dimethoxy-flavone	1	1	126211	802172	1058143	1328883	986248	1230970	1315105	1	325655	846278	109950	710689	881855	160817	827466	783397	714366
8-hydroxy-7-methoxy-flavone	101167816	65493996	103143984	8715391	14475529	9443091	6910094	32159290	15569808	74108192	92508736	41834172	96206560	6856252	29167448	86318000	5970256	67524568	15429186
D-serine	552907	1	1	349779	226944	1	2010314	746636	340964	1	1	1436755	1	1	1	159997	260146	248288	251220
(<i>R</i>)-4'-phosphopantothenate	226578	344762	449013	1014231	663068	2933017	715506	1566362	83530	1	335095	1723541	1	605822	1915885	393366	1222144	375010	740320
pyrimidin-2-one-ribonucleoside	1	1	1	261056	1	1	251495	352820	1	1	1	279652	1	1	257181	1	202351	1	1
3-amino-1-hydroxyacetone 1-phosphate	270688	92647	1	188590	175315	1	128300	1	152151	267908	178974	261793	158815	1	1	1	1	1	1
3-methyl-2-butanone	1	1	1	1	1	1	1	1	1	1	132623840	152808272	127972776	150465232	151606528	140450848	158433328	152930944	140985504
(+)-catechin	1839961	658064	1008386	370582	2333206	1	1027013	1523801	1818802	982676	1124675	826891	751043	595735	1842896	836929	805634	697881	712572
porphyrin-ring	240125	276419	175129	718240	402587	442018	307078	1	488880	628845	438052	286162	484459	295223	191663	752824	295393	261818	300727
hypoglycin B	44703388	33271912	17047336	2601056	2599108	18940016	6231735	3427230	6230100	59702836	51192664	5705797	22144608	3309699	4952208	25618632	4619228	12709809	12108327
D-ribitol	189670	234922	188573	174894	156139	411619	156772	163999	159664	212722	225772	161986	1	192643	159132	1	172542	192783	152903
(+)-borneol	3489139	2642025	3880389	4424296	5339457	1222044	4567693	4504079	5528425	1	3634590	5294567	4525203	5034165	3623886	3941602	4678725	5063697	3740016
(-)-menthone	3489139	2642025	3880389	4424296	5339457	1222044	4567693	4504079	5528425	1	3634590	5294567	4525203	5034165	3623886	3941602	4678725	5063697	3740016
(-)-borneol	3489139	2642025	3880389	4424296	5339457	1222044	4567693	4504079	5528425	1	3634590	5294567	4525203	5034165	3623886	3941602	4678725	5063697	3740016
5-hydroxy-2-oxopentanoate	179909	136863	166471	1	1	1	1	90544	126263	194459	171830	90617	156752	1	1	160060	1	1	1
L-glutamine	1	828511	1254804	1345267	1635236	569226	1137099	1181103	1878658	141464	606662	1134244	1522286	994864	1883324	1	1523212	1252265	840690
L-ascorbate	299898	208896	227984	1037315	241676	1225274	8804579	224775	528125	6587504	431947	722936	1	1	1382122	572230	914797	7183689	7239980
dimorphecolate	199180016	197404656	239517136	1	236761744	1	211609424	200244288	236551520	182694176	202544880	217997840	203441504	217333520	1	1	1	1	1
(9Z,12E)-octadecadienoate	1	38035844	1	53927024	1	1	1	1	1	1	1	47633332	1	1	1	1	1	1	1
beta-methylenecyclopropyl pyruvate	1564782	1769222	1431489	1673085	1485313	263403	8487103	242367	1	285648	2046400	2235526	1728133	1776858	1	1896518	2213918	1903124	1848822
(13<i>S</i>)-HPODE	10275201	8164203	14535207	12524709	12018965	1	12974607	12892681	13214829	8127940	12088825	12435782	11596279	10419352	1	1	1	1	1
2'-deoxycytidine	537839	152885	296148	3363823	764103	2451130	427275	394162	4297119	370632	458000	332738	717854	472623	360596	524921	711305	839227	908226
chrysophanol	1	1	1	1	1	1	1	1	1	1	1	325493	1	205828	1	1	283224	179924	201276
iproniazid	3187951	2519239	4109259	3103972	3159401	1	3646137	3089123	3220057	2058934	2595852	1847280	2453936	2544223	1605513	2399047	1895957	3359013	2801351
emodin	753057	600519	960334	1038543	900659	937706	1080642	1026637	847086	420824	469467	1000120	850402	1162993	1	850653	1	986839	1066222
coniferaldehyde	1945132	1413401	4460042	3048534	5508597	1	3002509	1975630	4878952	3367968	2649938	2995018	3394076	3578249	3708104	2523277	3735527	4229850	3575329
2,7-dihydroxycadalene	804051	762594	3087217	3882984	1638808	1182773	1934186	2216667	1501425	561608	735178	1949478	791045	1333875	1956009	821761	2573637	972903	1924394
L-&alpha;-(methylenecyclopropyl)-glycine	5870007	5821329	8046001	12220019	10836650	12137242	11480924	12373058	12041563	4631746	7080804	3052281	5701121	8866556	2902714	8826888	3841180	3928539	3624558
geranyl acetate	510737	614678	727205	1037846	815808	530961	963239	692661	862227	497945	748071	674961	587169	700624	807746	699067	851825	610172	604673
adenine	1	1	1	1	1	1	1	1	1	1	212446688	126970816	187458800	162067296	134825360	211081568	160264960	177046016	160023344
munjistin	1875116	254163	2298080	2337638	2691515	3548750	2382775	2418399	2394396	1680872	2155602	2359188	2226108	2000272	2379935	2006007	2369082	1	2381811
1-naphthaldehyde	46954280	48117488	38745044	41055772	36849492	1	44023664	50724060	42657296	49023480	33857392	45627672	37145432	40605760	37641180	44280008	31924948	22901424	40544108
1-naphthoate	1	1604715	1149091	3772993	977524	1	19526980	33972780	522694	1598292	573845	624061	857385	795345	2564386	489933	1	679783	643719
3,4-dihydroxybenzaldehyde	43440732	48374272	35490160	39414448	35858672	5891617	39816680	45947608	39083760	45665760	41770868	45363436	38050352	41957440	36927516	47909424	39400304	39249680	40731836
1-heptanal	622592	574906	786020	1491819	711123	1	702830	1196636	1193712	601383	830826	1098272	622171	1	883769	646380	1027640	899889	730502
indole-3-propanoate	4894953	396700	477622	3489156	7501958	8717667	189316	484037	369729	419701	5183663	6969997	5620485	1	6681233	4197655	6772101	4728002	9660526
(Z)-2-methylpropanal-oxime	1507227	1579378	1554699	2717595	5893206	4666325	2239258	2665758	7092204	2588712	4410505	6709732	1	4157431	2394100	2506097	2934446	2677676	2250400
<i>N</i>-hydroxy-L-valine	1647718	2562545	2544711	6906275	11326215	7098589	4530334	5150605	6113732	1	3068552	6954990	2923823	7011678	7536874	2322800	1	1	5974088
<i>N,N</i>-dihydroxy-L-valine	591294	844938	2637885	1062712	1523625	787425	1623077	1381049	1140300	621005	555794	1179135	414837	1350913	3033026	331420	733446	812389	729553
2'-deoxymugineate	851341	575636	1390526	840423	1624636	826174	1	1	1608278	424108	817196	548281	843294	677556	511615	755271	722737	1	345629
3''-deamino-3''-oxonicotianamine	8597370	5739708	9106244	847232	1134762	9271140	470785	1137795	1125133	8764284	8022263	500431	7855999	444442	1	8231207	575491	3540916	1138570
D-<i>threo</i>-isocitrate	1	1	1	1	1	1	1	1	1	1	1	20049668	1	1	1	1	1	1	1
(+)-gallocatechin	1	251579	880300	1485812	1	1	1079744	1399629	1	247496	434753	1870288	1	1	1	1	1	1	1
L-isoleucine	1326479	1	1049465	1648534	1116156	1687653	1125328	1050011	937509	1047028	801515	880465	637977	725163	798871	1494013	779807	911340	1020658
D-cysteine	243485	240665	2481488	3193300	2316992	301839	2654949	3216099	2604190	3322883	284254	261579	292822	2773490	272979	255150	2574709	2531854	2764286
5,6-dihydroxyindole	1	1	1	1	1	1	1	1	1	1	421873	403636	4949969	355585	1	4912697	6025579	5981677	6390691
(2S)-dihydrotricetin	226486	310034	353976	591780	466166	1	360850	575660	487358	1	257402	758080	187219	362806	1	1	1	1	1
4,9,13-trimethyltetradeca-2,4,6,8,10,12-hexaene-1,14-dial	800886	547320	1421896	983828	2340265	951486	846371	738615	2370535	474633	1957914	748649	1740521	1276692	2469893	688411	1175166	1	1611927
ubiquinone-2	1768626	1951260	3008779	2709830	2626883	9654388	2943315	1537607	3201376	1250749	2272960	1286959	2107164	1826256	1	2327391	2794300	2790965	2645775
&beta;-ionone	1021750	1042938	1232269	1143482	1441946	622448	1	1161924	1545632	867812	991012	968518	797348	699544	1025423	879350	1044914	1160101	1124343
3-hydroxy-&beta;-ionone	470238	855196	610007	660929	1168416	938627	1755599	2425151	1573353	876830	883489	707744	941624	910670	622468	731559	524534	1035676	1613387
grasshopper ketone	723715	774525	1014094	1088563	1056568	1	1111008	1235863	1279862	831056	1	2847483	2073386	2154761	2711676	1854920	2294783	1856173	2410616
benzoate	1396567	1589103	1332221	1509182	1333162	1	1	1	565027	1	1883476	2021052	1554823	1616284	1551491	1884188	2048460	1758979	1713711
4,9-dimethyldodeca-2,4,6,8,10-pentaene-1,12-dial	7676393	7380572	5455577	5305076	5774740	129128	7931164	6463452	6401365	7268327	7867715	8030465	8741967	8442733	5176885	7744155	6747168	8589647	5617027
5-(methylthio)ribulose 1-phosphate	1233775	1	1553488	1543548	1334641	1	1196719	1072026	1048630	5424870	870842	1575065	1	2050410	1201481	1	1859731	1834532	1942515
&alpha;,&omega;-9<i>Z</i>-octadecenedioate	34935048	32574550	49188160	56743192	64482832	17762840	45088456	42094988	44334200	29332488	33120950	39996288	30745284	40704928	38005460	33182658	1	38533160	60569460
N-methyl-&beta;-alanine	209955	1	275224	344079	1	1	1	1	323023	1	103159	252665	102250	1	271774	93731	1	237106	1
<i>ent</i>-kaurenol	1	1	1	1	5180264	436190	1	1	4641353	1	2323948	2772522	2364414	2159502	1	1	1	1	1
xanthurenate	1522322	410457	498784	1637957	1926745	957256	1060765	1130489	3156771	1	1	1878009	1	2065446	1646888	1	2031497	1	2178077
vernolate	199180016	197404656	239517136	1	236761744	1	211609424	200244288	236551520	182694176	202544880	217997840	203441504	217333520	1	1	1	1	1
tricetin	2170215	1710425	2670184	2723466	3115839	4065424	2746271	2776712	2772700	1975340	2558907	2750999	2581451	2326617	2760860	2355930	2748897	1	2787374
D-ononitol	1	1	1	1	1	1	1	1	1	1	1377773	1281981	1565303	1401546	922823	1501529	1	1315528	1
3'-<i>O</i>-methyltricetin	1	1	1	1	1	1	524850	889418	1	1	1	321584	1	99330	322796	1	1	1	166452
L-canavanine	1670638	1606179	1707163	1905972	2129363	3274345	2065160	2269401	2236800	1598175	1675486	2185514	1981630	1997613	2683195	1831010	2622342	2290982	2551867
zoledronate	1	1	291248	1	1	147627	1	243306	1	1	1	309348	1	252994	301450	1	322782	1	298676
(<i>E</i>)-2-pentenol	135483792	143956800	148020864	172289776	161433056	1	170357232	1	1	133655632	132623840	152808272	127972776	150465232	151606528	140450848	158433328	152930944	140985504
(<i>Z</i>)-[(4-hydroxyphenyl)acetaldehyde oxime]	170063	244142	1	178318	175368	301669	322301	1	1	90247	169298	181778	133669	157360	167765	141426	196869	172337	167755
3-deoxy-D-arabino-heptulosonate 7-phosphate	3092686	2697288	3522082	3313412	2909159	3141949	3715118	3267416	2807736	1891998	1983571	3251526	3478270	4404420	2434907	3376934	3661218	4030830	3758844
8-anilinonaphthalenesulfonate	1	1	8921777	11007680	11493294	1	3747090	16575166	5552585	160955	1	11179067	1	1	11389502	1	7974526	5153228	9110091
methyl (indol-3-yl)acetate	408777	556131	432022	516660	784484	142441	343960	299124	124548	563683	321949	345151	347915	505515	474132	395684	687081	466457	939611
butyl propanoate	238308	219144	344606	396829	331211	1	296734	298332	363013	1	254093	235729	210647	260551	225319	226454	262107	290714	271100
&alpha;-L-fucopyranose	859985	527540	1235101	3028467	1595954	1	3345680	2029166	2620229	1	943465	2557192	1044891	1986886	3176576	1129223	2036890	885432	1765746
<i>p</i>-nitrophenyl-&beta;-D-xylopyranoside	785312	714258	754033	1	742705	331829	378186	313510	140938	715576	683502	358020	786360	874194	440562	485642	821485	416318	451836
D-glycerate	1516999	2691372	2652438	10997124	6670284	389893	8606084	20354298	7870797	1381758	2927954	19510878	3322216	7912062	20840680	3600432	12695622	5274331	7788987
<i>N</i>-acetyl-&beta;-glucosaminylamine	3515399	4034088	3379441	1340576	1530933	887286	1823190	1245391	3231682	3149461	3208890	2482377	2884281	3150005	1075640	3257155	2650999	3432863	3192673
methyl (<i>2E,6E</i>)-farnesoate	429367	1	1	1	1	1	509052	460351	1	1	3552128	9757126	4766619	5474500	8164141	3125170	7148793	5872925	6566356
1-pentan-3-one	1	1	1	1	1	1	1	1	1	1	132623840	152808272	127972776	150465232	151606528	140450848	158433328	152930944	140985504
(2<i>E</i>,6<i>E</i>)-farnesyl phosphate	773070	641576	577074	766798	8976574	2713466	480034	771002	669883	784720	1075570	984636	1091419	849846	676499	979529	862192	1142530	691198
hexan-3-one	552907	1	1	349779	226944	1	2010314	746636	340964	1	1	1436755	1	1	183206	159997	260146	248288	251220
<i>trans</i>-4-hexen-3-one	5077382	4799594	5539155	5734508	6734897	8633424	6272833	3656816	6992075	4848779	4920795	3517366	4922943	5345313	4527017	196736	5641484	5100761	6215505
terbinafine	35200604	33334304	49263372	5632709	8169355	6303532	5679168	6221894	8132701	2431697	45951244	64455128	30606068	40328020	37240624	40046312	64926336	58208108	60699872
(<i>2E,6E</i>)-farnesoate	845363	1360919	2936757	2255610	4313263	1	2501595	1366689	620870	1191297	1	1068096	1	2248317	1806435	1	2086090	2820815	3851797
5,6-dihydrothymine	1	275518	1	980600	1	586803	577407	693669	727792	231366	200747	1329078	239968	308726	1	1	194880	85244	1072562
indole-3-lactate	2443031	2243884	2667528	1	2791615	1	2845786	1	3076296	2558609	2429550	933560	2462128	2290673	1050132	2345930	817678	2273577	857371
D-allothreonine	12166375	10917549	15181752	16758494	16844032	8408062	20303206	15030276	16794464	9000706	9766529	8552984	12709398	14867961	12228412	11684190	15297888	16597579	16251657
&beta;-alanine betaine	1326479	1	1049465	1648534	1116156	1687653	1125328	1050011	937509	1047028	801515	880465	637977	725163	798871	1494013	779807	911340	1020658
L-quinate	121172	178877	1	1	1	1	588254	212762	1	142222	1	338618	1	1	155651	1	1	1	141831
3-epihydroxy-2'-deoxymugineate	1061493	752399	1522609	1	1720735	216017	1	1	1	665994	1134893	1499624	1222251	1	1	1	1	1	1
L-saccharopine	392328	1	3495461	2573822	3111227	192996	1611896	964346	2699211	1141133	1683971	776573	2759584	1365923	2138004	1	1855776	1506802	1947554
3-hydroxybenzoate	1	1	1	6890561	1	7087444	4530334	5150605	6113732	2653205	1	6954990	1	1	1	1	1	1	1
(3R,4R)-7,2,4,2'-tetrahydroxy-4',5'-methylenedioxyisoflav-3-ene	165213	108177	297922	429929	410616	1	414264	278625	504023	113748	173908	166755	194201	229910	250671	167029	245259	217111	313199
biochanin-A	1	1	96594	360049	168734	1	1	1	1700394	1	1	242613	1	1	158836	1	1	1	1
peonidin	1	1	1	1	1	1	1	1	1	1	1	314157	1	1	1	1	1	1	1
N5-Pan	3701982	1	4898195	3069815	4192896	1	4802913	3243207	4624695	1	1932955	4483040	3394702	4735181	1	3492238	1	1	1
N7-Pan	377037	333226	506946	542621	534288	1	408391	394361	818672	256496	1	237773	419051	350606	487966	308713	294974	369482	1
indole-3-butanoate	1	1	191323	220180	226910	169761	1896472	1304258	1921254	1	812258	816144	2773559	184214	231118	2538961	2207938	229071	203666
(2<i>R</i>,3<i>S</i>,4<i>S</i>)-leucocyanidin	1	251579	880300	1485812	1	1	1079744	1399629	1	247496	434753	1870288	1	1	1	1	1	1	1
<i>O</i>-acetyl-L-serine	1443790	1588078	1	2018433	1	2727559	1	1500509	1	1714482	1035388	1077694	1140710	1650031	1161457	1022297	1028503	1089163	1223013
(9R,10S)-dihydroxystearate	147281	197563	104808	302124	222966	1	201708	237377	1	147498	219490	235139	202386	172942	227742	211012	248857	1	195007
hexadecanedioate	2707732	1847686	4278099	7989187	1	1	3900528	2962757	3507457	2077159	2022961	3485188	2028685	3008919	3351791	3113803	803813	2649295	546854
nt-pentose-ring	4054370	3777475	4907639	6902120	5093849	7684586	5789343	3439282	8069716	4421763	4642677	5814938	2847418	3038475	3591060	5965046	7685629	4578674	4524729
&alpha;-D-mannose 1-phosphate	19186724	20223192	14623053	18945558	17604172	21556096	23108824	23110572	19182976	19339672	18365050	18146394	18826104	19878010	15937419	16415065	14767669	17222384	14584226
<i>cis</i>-indole-2,3-dihydrodiol	170063	244142	1	178318	175368	301669	322301	1	1	90247	169298	181778	133669	157360	167765	141426	196869	172337	167755
&beta;-D-glucose 6-phosphate	19186724	20223192	14623053	18945558	17604172	21556096	23108824	23110572	19182976	19339672	18365050	18146394	18826104	19878010	15937419	16415065	14767669	17222384	14584226
2-oxobutanoate	234794	228096	277436	281768	284882	341795	284795	296253	299055	256638	231794	244420	247640	242205	238822	237013	253431	233730	245987
protocatechuate	1841555	1673434	1752996	2169492	1948774	477542	1888517	2178315	1909387	1333501	1626925	2147078	1660381	1705191	1600032	1704891	1419281	1574960	1611006
naringenin chalcone	627259	569093	597135	221447	369577	1	453156	444029	445730	575414	545742	393889	619072	691698	351601	686278	364538	335175	284289
<i>N</i>-hydroxyl-tryptamine	1299965	1	1738537	552935	2776518	674775	3546202	3285612	2791251	1	1186037	2846377	1621570	1	3045981	1	1	1912652	2874624
kaempferide	542996	343750	1139629	1435845	1516456	1942369	1055892	3260868	1270782	2385725	490386	1459744	613273	824512	1513494	495404	983695	557691	1157964
daidzein	1	1	1	1	1	1	1	1	1	1	1	325493	1	205828	1	1	283224	179924	201276
triacsin C	982755	661147	1153253	1454218	1345537	1	1239888	1361580	1428773	718778	697493	1295769	1217518	999404	1207059	685148	1097851	1068598	1063767
L-kynurenine	234315	633936	1121589	399409	365436	997634	1	865052	1	428303	421130	851008	436322	512830	986959	556693	811661	470943	485440
trifluoromethionine	1522322	1	1317594	1	1	22455932	6081400	5557390	1	1	1	5117533	1	1	1	1417068	1990854	1615682	2180404
(<i>E</i>)-&beta;-ocimene	1	1	1	1	1318228	579276	1735330	1428834	1	1	1212002	1903329	1	1305053	1108610	1	1434213	1608046	1
L-homoarginine	359124	440611	359772	543726	586161	503775	510012	337610	450242	687521	1	268457	1	185676	350920	194815	199228	162944	186815
&beta;-myrcene	1	1	1	1	1318228	579276	1735330	1428834	1	1	1212002	1903329	1	1305053	1108610	1	1434213	1608046	1
<i>S</i>-methyl-5-thio-D-ribose	5270537	2797240	7646972	279724	10796875	977564	4592653	10978875	9156459	3003844	484005	154362256	571576	27579012	106001576	7034310	1	23558944	141501280
(-)-(4<i>S</i>)-&alpha;-terpineol	3489139	2642025	3880389	4424296	5339457	1222044	4567693	4504079	5528425	1	3634590	5294567	4525203	5034165	3623886	3941602	4678725	5063697	3740016
(4<i>S</i>)-limonene	1	1	1	1	1318228	579276	1735330	1428834	1	1	1212002	1903329	1	1305053	1108610	1	1434213	1608046	1
D-sorbitol 6-phosphate	181232	509108	1	1	1	1	512370	1	373072	546269	478098	157340	534456	1	1	434126	1	1	1
mugineate	1061493	752399	1522609	285981	1720735	216017	494876	725472	334519	665994	1134893	1499624	1222251	1	1	1049115	1	1224608	1508439
3,5-dihydroxyanisole	109014144	87895200	131856664	1	131386160	3545984	145219680	167383184	142418672	87933960	1	151882560	117944000	107683864	162433152	38599260	128096608	45984792	71575336
(+)-jasmonate	1	1152738	1010868	1	1574135	1	3187088	2698225	2373941	1	2868928	2206935	2067604	3259296	2073430	1	3573657	1936921	2232318
(+)-&alpha;-thujene	1	1	1	1	1318228	579276	1735330	1428834	1	1	1212002	1903329	1	1305053	1108610	1	1434213	1608046	1
gossypetin	2201436	1910963	431015	584518	443024	1	2760099	1	489043	494997	2144999	964171	2303824	497170	848654	427432	427174	2247960	516977
terpinolene	1	1	1	1	1318228	579276	1735330	1428834	1	1	1212002	1903329	1	1305053	1108610	1	1434213	1608046	1
(-)-&alpha;-pinene	1	1	1	1	1318228	579276	1735330	1428834	1	1	1212002	1903329	1	1305053	1108610	1	1434213	1608046	1
(-)-&beta;-pinene	1	1	1	1	1318228	579276	1735330	1428834	1	1	1212002	1903329	1	1305053	1108610	1	1434213	1608046	1
(<i>R</i>)-mevalonate	1	1	196675	275004	310437	318982	145959	124087	294681	1	1	160079	1	141083	255454	1	225694	111931	177550
3-oxalomalate	846045	698550	144909	2821523	202628	1	2533087	2510958	2438782	630153	766814	2838584	148875	1	1	290924	226635	1	289784
&beta;-D-fructofuranose	5642698	5592856	1	3613802	3498575	22773006	1	6420730	1	1	5809809	4528508	7081979	5488102	3131388	6407004	1	5436746	4743981
mimosine	1032535	5070214	2965230	3397213	3401266	1108119	3889096	4089727	5385621	1	5181164	5008783	6291792	5331049	2929757	6162021	3774562	5007201	4809231
2,4-dinitrobenzenesulfonyl chloride	1270061	1212667	1457243	1608740	1505965	1306586	1229836	2376851	3721780	2656956	1290210	1391890	1300072	3560263	1358642	1247795	598566	1132740	3144017
2-undecanone	1021441	1042938	1232680	1143290	1436433	623095	1417964	1162226	1545953	867812	991012	968776	1	964203	1025423	879927	1044914	1160101	1
1,3-dihydroxy-N-methylacridone	2567702	2568796	4520331	4601245	4269666	1	198536	3988955	192853	892007	1139942	3317370	2685580	3191517	5299540	1277171	4272939	3030496	1444615
O-phospho-L-tyrosine	1	1	1	789606	715124	128966	982949	1000024	817642	1	1	737954	1	820572	633464	1	579091	1	1
vanillin	709696	5287603	4068677	1	1	19896448	21013692	6767416	31051628	562797	1	6387020	3009383	3700589	6089933	5865861	9943295	2032629	10703800
uridine 2'3'-cyclic monophosphate	1734867	1	1513609	425533	325637	1	340103	4845660	375684	4226085	1468766	465561	1539376	424824	1	1358148	4279828	289901	415818
uridine 3'-monophosphate	5283453	1701178	3396585	682233	618796	309399	1236625	4630098	1	1908623	4571432	3920486	1	4266324	504906	1	652140	745034	1
uridine 2'-monophosphate	5283453	1701178	3396585	682233	618796	1	1236625	4630098	1	1908623	4571432	3920486	1	4266324	504906	1	652140	745034	1
(<i>S</i>)-4-hydroxymandelonitrile	1	1	1	1	1	1	1	1	1	1	421873	403636	4949969	355585	1	4912697	6025579	5981677	6390691
<i>aldehydo</i>-D-galactose	5642698	5592856	1	3613802	3498575	22773006	1	6420730	1	1	5809809	4528508	7081979	5488102	3131388	6407004	1	5436746	4743981
3-aminopropyl-methyl-phosphinate	12956159	11363024	11992313	9887054	10751045	8454734	11126611	9624868	11200836	13293368	1	7486965	1	9103671	8392759	12772283	9161952	10355758	9391145
cinnamyl alcohol	1	1	1	1	1	1	1	1	1	1	3627587	4012949	1	1	1	3885555	2821308	249010	3242758
(R)-mevalonate diphosphate	1	1	2658082	2158186	1	1656744	1	1	1	1020752	1	360624	670837	448175	2099756	541011	2129143	348713	2163317
D,L-5-fluorotryptophan	1	1	1	428698	1	1	674998	369242	694943	1	385374	374888	480098	385360	417452	407528	447655	464726	133998
palmitate	3125388	2639462	3725315	4363733	1	1149747	4141248	3569045	1	2343303	3019113	3817917	2947353	3598365	1584643	3077598	4060100	3623804	3516249
protoemetine	3938501	2412544	3283573	4235840	3776682	10336944	4211488	4005434	3838658	3438963	3407101	3043673	1	3622865	3727597	2951654	3960589	1	3286503
(<i>E</i>)-2-methylpropanal-oxime	1507227	1579378	1554699	2717595	1	1	2239258	2665758	1	1	4410505	6709732	1	4157431	1	1	1	1	1
isoleucine tetrazole	709876	591307	1389190	1891740	1386991	1	1251262	800139	1332660	383795	431116	485296	408693	666587	753987	552393	914128	403064	1068543
7&beta;-hydroxy-<i>ent</i>-sandaracopimaradiene	1	1	1	1	5180264	436190	1	1	4641353	1	2323948	2772522	2364414	2159502	1	1	1	1	1
3-nitrobenzaldehyde	1	1	1	128955	130190	1	180655	125484	130383	1	125473	147572	139646	132808	142215	1	179949	181291	167755
4-deoxypyridoxine 5'-phosphate	306973	319639	368755	588630	465063	2562752	447790	715695	584724	151282	391840	552905	339874	421502	396043	315313	470823	314358	325895
germacra-1(10),4,11(13)-trien-12-ol	1	1	1	1	1	1	1	129426	176547	128083	1	101694	1	1	1	1	1	1	1
germacra-1(10),4,11(13)-trien-12-oate	158174	6128132	373181	624840	782340	11332400	442983	437409	719672	6150268	6831756	747151	6921416	337321	622262	5345942	603583	352208	502374
5-amino-4-imidazolecarboxyamide	1	1	1	160609	175791	1	174502	132611	1	229621	219703	111317	176308	1	124037	1	146021	1	167651
hamamelose	5642698	5592856	1	3613802	3498575	22773006	1	6420730	1	1	5809809	4528508	7081979	5488102	3131388	6407004	1	5436746	4743981
3-cyano-L-alanine	1	4644933	1	4297516	4221387	1	1	1	1	1	5167560	3499352	4676217	3686188	3750782	5455887	4002807	4235893	4019068
&beta;-L-galactose 1-phosphate	19186724	20223192	14623053	18945558	17604172	21556096	23108824	23110572	19182976	19339672	18365050	18146394	18826104	19878010	15937419	16415065	14767669	17222384	14584226
N-methylanthraniloyl-&beta;-<i>D</i>-glucopyranose	250974	158905	359314	750319	532637	1	1	231898	543618	1	239446	417190	1	261683	680391	251361	713698	217683	376766
6-phospho D-glucono-1,5-lactone	517121	709607	1173105	1115401	965457	627835	971192	880983	792501	445557	841022	1133237	973510	1418297	839512	1011457	1294779	1193870	1335165
<i>(S)</i>-tetrahydroprotoberberine	2054975	1711053	2292782	387740	334576	1	90777	120158	387757	1741029	1807432	233280	1801879	84233	243848	1708113	130994	289782	98736
(<i>S</i>)-2-amino-6-oxohexanoate	5115597	4633939	7677672	10457182	9673416	11076006	10546027	11001924	10696119	3582569	2734775	3224166	2914192	7423753	3072041	3225209	4151370	3930366	3926889
5-oxooctanal	1441887	1	1410558	5756191	6141348	1	380240	1	1	806276	5101980	16516713	4304267	5504696	7072754	1	5548712	7125498	6582910
oryzalexin C	1822365	1155096	2443480	4541739	1130385	1	1862403	2235016	1898093	1157922	633088	5064116	1952088	785660	2590803	1	1	1624246	2603603
oryzalexin D	34110488	26840016	40028568	30803540	44120620	6387367	34054412	23228162	39115652	24629848	27679680	26752228	31578946	35116064	24569970	30450560	26678132	36660192	32871278
oryzalexin E	34110488	26840016	40028568	30803540	44120620	1	34054412	23228162	39115652	24629848	27679680	26752228	31578946	35116064	1	1	1	1	1
<i>ent</i>-sandaracopimaradien-3&beta;-ol	1	1	1	1	5180264	436190	1	1	4641353	1	2323948	2772522	2364414	2159502	1	1	1	1	1
oryzalide A	5369670	6173206	9082857	9605925	8756933	1	6723718	6026903	5441926	4439682	1	563662	3404566	8337294	5561395	5121988	6864176	5250109	5660564
<i>aldehydo</i>-D-glucuronate	6780329	7264982	10330937	26847674	19391358	11825655	19511436	33816808	21593572	7489109	8310995	2884160	5527831	15398944	26487500	13168005	25690296	16371343	19513484
1-deoxy-L-glycero-tetrulose 4-phosphate	312740	1	167305	133331	136746	363050	377817	345484	246354	88859	286451	252099	406349	260702	177093	237562	145000	1	190901
2-(cystein-<i>S</i>-yl)-2-(1H-indol-3-yl)-acetonitrile	824966	1004726	248154	598097	1529374	1331020	1681801	1209230	959449	455330	419074	1200163	814680	326317	804676	1	292146	327841	602665
sinapate	2347108	2473244	4239985	4011963	3551028	1690049	3653791	3021882	4425246	1680669	1916184	2052654	2434489	2782869	4000228	2102078	2339485	2810436	3129432
1-hydroxycumene	1	1	1266347	1469231	1045282	1	1242171	1350472	1222861	461528	1	1446785	1	1	746373	1	1344680	1420524	1104686
<i>N</i><sup>7</sup>-methylguanosine	1807317	873441	2334130	2375238	2770039	394894	3377188	1498915	1	814483	1199325	3219481	1567209	1278643	2197917	1003466	1556957	1283517	1840905
<i>ent</i>-cassa-12,15-diene-2&beta;,3&beta;-diol-11-one	10178544	10257007	15968479	19912096	3401531	1	14208157	10319272	17815022	9515721	11768091	12102969	9844947	13836631	15203876	11987678	17340946	14073009	15169550
9&beta;-stemod-13(17)-en-19-ol	1	1	1	1	5180264	436190	1	1	4641353	1	2323948	2772522	2364414	2159502	1	1	1	1	1
6&beta;-hydroxy-<i>syn</i>-pimaradiene	1	1	1	1	5180264	436190	1	1	4641353	1	2323948	2772522	2364414	2159502	1	1	1	1	1
dicranin	12199383	8636107	11634843	10142591	11061396	459809	13520160	12285774	11491968	1	9099316	9329090	9164489	8921374	10111267	10720364	9453275	12085012	11700531
2-hydroxy-4-[(1E)-3-oxoprop-1-en-1-yl]-2H-pyran-6-carboxylate	1	1	1	2170099	1	1	1717445	2900916	1810031	1	1	1847588	1	1	1	1	1	1	1
(2E,4Z,5E)-2-hydroxy-7-oxo-(2-oxoethylidene)hepta-2,5-dienoate	1	1	1	2170099	1	1	1717445	2900916	1810031	1	1	1847588	1	1	1	1	1	1	1
arabidopyl alcohol	1	1	1	2170099	1	1	1717445	2900916	1810031	1	1	1847588	1	1	1	1	1	1	1
caffealdehyde	26614256	3148814	1996188	4363400	1967704	1	3847149	2694474	3046520	27221532	1662611	3583845	1748026	2641029	4466998	1877539	3140192	1512474	2459034
&alpha;-ethyl-L-glutamate	1026769	237494	696608	2442843	1	1	2662646	2648258	1681204	243086	2220808	2265897	2260258	2290464	1	1177158	2274361	2190343	2182059
phenylhydantoin	333039	599013	1	291754	184795	1	1	1	1	1	1	196726	257096	133573	187298	151315	152754	1	1
melatonin	1048405	1580360	2570681	1742803	1364309	1132183	1230185	1134095	1329737	1115171	1267961	1034917	1237150	1300830	997009	1074124	1436925	1211462	1054798
5-hydroxyferulate	807093	670323	1458958	1825958	1967575	2995683	2442179	2389595	2150929	579221	1380771	1701290	1453477	1586798	1802573	1487937	1618630	1820581	1879505
2-hydroxy-3-[(1E)-3-oxoprop-1-en-1-yl]-2H-pyran-6-carboxylate	1	1	1	2170099	1	1	1717445	2900916	1810031	1	1	1847588	1	1	1	1	1	1	1
(2E,4Z,6E)-5-formyl-2-hydroxy-8-oxoocta-2,4,6-trienoate	389938	327067	238382	2170099	1	700057	1717445	2900916	1810031	269712	343646	1847588	404517	315062	209682	1	1	294960	150290
arabidopate	1	1	1	1	1	1	1	1	1	1	1046331	1158820	1177020	654916	1295383	688327	1037090	1	1811465
<i>iso</i>-arabidopate	1	1	1	1	1	1	1	1	1	1	1046331	1158820	1177020	654916	1295383	688327	1037090	1	1811465
<i>iso</i>-arabidopyl alcohol	1	1	1	2170099	1	1	1717445	2900916	1810031	1	1	1847588	1	1	1	1	1	1	1
8-amino-7-oxononanoate	275663	161098	361291	449911	501645	1	458157	310497	481009	147351	211452	320058	268836	309434	319492	246456	503530	367493	382570
L-seryl-glycine	2065372	1	2309802	3248180	2464674	1	3082429	157958	3428773	3198485	1081905	2771185	813233	293551	423394	1797413	2358697	1176150	1889335
&beta;-D-mannopyranose	5642698	5592856	1	3613802	3498575	22773006	1	6420730	1	1	5809809	4528508	7081979	5488102	3131388	6407004	1	5436746	4743981
terephthalate	8603618	6853199	1	11379213	1	465034	1	1	1	5878735	7947026	12632865	9546480	8837412	1	7439086	10677169	6913137	11438093
stearate	1	399929	1	1	1	1	1	230259	1	1	1	1476183	1	1	2441963	1	1	1	1
<i>ent</i>-cassa-12,15-dien-3&beta;-ol	1	1	1	1	5180264	436190	1	1	4641353	1	2323948	2772522	2364414	2159502	1	1	1	1	1
<i>N,N</i>-dihydroxy-L-isoleucine	16322652	420478	2819906	4243123	2737713	379447	1779772	3572814	1	142064	238044	3400304	2421821	705823	3408985	16683478	3625475	1938896	2362337
imidazole acetol-phosphate	4993649	4516327	7378386	1	7894030	7852852	5654149	4656986	5537771	5606054	355842	7656125	5081261	1	7948809	1451508	1	806355	7782612
lotaustralin	6686241	7180394	4909652	3783714	3482199	7729620	5000431	5266431	3684815	6954729	6025426	6450516	5705437	5221243	4795220	6592351	4082237	5175940	5068380
<i>N</i>-hydroxy-L-isoleucine	227766	218443	349630	514991	454998	217933	179859	126167	525153	164784	263826	147572	223601	340409	510540	313256	441950	332869	378395
salicylate &beta;-D-glucose ester	1	1	219805	410125	272702	397744	1	648711	403993	127315	1	539080	1	265529	520654	1	336196	1	325819
&alpha;-D-glucopyranose	5642698	5592856	1	3613802	3498575	22773006	6665394	6420730	1	1	5809809	4528508	7081979	5488102	3131388	6407004	5803512	5436746	4743981
4-coumaraldehyde	32603072	30446904	34524980	29714244	38580448	1	1	1	1	1	31164784	22754776	30198820	31433938	30632112	26380972	29466804	30943118	36169596
D-mannitol	1600024	1578815	1337117	3198808	1798739	4607452	3504860	2134577	2810186	2004572	1751831	2216765	2079721	2022813	2670404	1878101	2579679	2287396	2512533
4-methyl-umbelliferyl phosphate	449884	270255	211313	137214	190654	656429	315403	293659	199519	355656	429878	303296	458966	221783	344542	223597	134107	146073	240013
4-hydroxylamino-2,6-dinitrotoluene	1	1	1	1	1	5769765	588879	166243	197563	1	1	158169	1	241041	1	1	1454036	638969	1
3-dimethylsulfoniopropionaldehyde	12210346	10920765	15119982	16955240	16878632	8494107	20325318	14944351	16707079	8965460	9829506	7372395	12733018	15040217	10889837	11666882	14669639	16696623	16382215
dimethylsulfonio-2-hydroxybutanoate	3027079	3155635	3173807	3552484	5307184	4289758	5419762	1	5917861	2720516	3030286	7287532	4867469	1	2229835	4949155	1	5219632	5280641
phenylmethanesulfenate	259163	256114	300893	304309	298958	318918	304416	303952	317131	255596	249281	263322	274613	259829	264549	264151	272217	269439	261788
(<i>Z</i>)-phenylmethanethial <i>S</i>-oxide	1	1	1	1	1	1	1	1	1	1	132929	1885812	1	4714594	20596936	4777769	1	20239280	1584141
pteridine-ring	1	1	1	270912	1	1	309247	1	339799	1	1	245814	1	1	233538	1	255418	1	292548
(<i>E</i>)-9-(methylsulfanyl)nonanal oxime	29538876	32512712	566365	662743	1	9057101	39409876	35341320	745626	28836752	35634416	491525	34763224	38822996	467282	34928656	558611	428408	530831
1,3,7-trimethylurate	1419476	773813	1110113	1043980	1291128	164996	719713	992775	763894	1014574	652175	1024201	1	890151	1122328	445333	745051	686043	650148
petiveriin	481101	264635	373734	600033	544935	2145971	703769	457724	577119	247839	160358	806815	367187	313219	575470	401754	226401	358234	330207
petivericin	1	1	252379	268981	187538	306718	1	132248	1	1	1	206168	1	249433	267903	176505	1	1	204440
3-oxo-dodecanoate	1	1	3665885	5164539	4510630	1	1	1	1148747	1	3404977	4402372	3900241	2862300	4989722	3457720	3071988	4288256	3776896
L-pentahomomethionine	1834300	1249177	1691988	967852	1	5991783	1468665	524681	354592	1701617	2277728	269163	1666839	1221754	648607	1470992	1	996466	1
(S)-4-amino-5-oxopentanoate	727830	421404	865951	965160	958556	8158015	1310603	1717140	1524778	1	1	1035721	682044	723591	1303388	637838	917097	737905	969434
theophylline	5637976	1	4208709	920922	839562	22773006	7336694	6420730	1053411	1	1	871738	7081979	1048087	4743745	1	4779445	5436746	4743981
uracil	6241493	5350177	196675	4702457	4862239	1	145959	114780	294681	1	5992636	3677282	5362953	4076543	3992980	6176849	4436220	4727004	4618649
(-)-camphene	1	1	1	1	1318228	579276	1735330	1428834	1	1	1212002	1903329	1	1305053	1108610	1	1434213	1608046	1
ancymidol	106697	1	96537	280032	180019	392991	265795	364375	273616	92613	98136	295733	106754	111659	734749	1	100485	101775	184222
4-hydroxy-<i>trans</i>-8-sphingenine	892433	988687	547313	305395	270312	16281864	230905	1	342177	1683432	1146777	2575470	1005793	172770	1	806036	2746596	373221	266213
(<i>E</i>)-4-hydroxy-3-methylbut-2-en-1-yl diphosphate	673529	404289	398049	305596	403663	1001779	515804	489664	386089	508277	655539	521065	686260	386442	565462	396935	321289	287795	446831
4-hydroxybenzoate	1	1	1	6890561	1	7087444	4530334	5150605	6113732	2653205	1	6954990	1	1	1	1	1	1	1
(<i>S</i>)-9-(2,3-dihydroxypropyl)-adenine	545551	616618	660404	1191456	901483	1	1	948055	904983	528633	618002	4390212	601539	814294	933526	699647	1052697	669681	767403
xylitol	189670	234922	188573	174894	156139	411619	156772	163999	159664	212722	225772	161986	1	192643	159132	1	172542	192783	152903
3-chlorobenzaldehyde	1283534	1337537	1552956	1769764	1475625	1327188	2103477	2190582	1798878	1179736	1754970	1517926	1359951	1467465	1574611	1105117	1372946	1278046	1336726
(+)-isomenthone	3489139	2642025	3880389	4424296	5339457	1222044	4567693	4504079	5528425	1	3634590	5294567	4525203	5034165	3623886	3941602	4678725	5063697	3740016
7-methylxanthine	18644364	25611280	26999632	46242792	34369108	88508032	31576976	29717442	37720120	22445092	26694426	31285776	14727663	30573800	33434344	32432130	53391768	29391328	28939412
(indole-3-yl)acetonitrile	1254083	1815798	1416567	1181833	1663775	1	2598478	3234639	1745258	1621907	1461533	1804972	1924342	2127680	1133628	1769322	1691601	1646656	1573691
4-amino-2,6-dinitrotoluene	1914809	1	2382034	2553829	2347511	852083	2797633	3324425	2663501	1603057	1689435	2806346	2127406	1851864	2930026	1603091	2234767	1	2422176
taxa-4(20),11-dien-5&alpha;-ol	1	1	1	1	5180264	436190	1	1	4641353	1	2323948	2772522	2364414	2159502	1	1	1	1	1
4-(methylsulfanyl)-2-oxobutanoate	26316616	26799516	31910894	34203160	30483464	4568810	29674542	33658256	29520920	25241618	27955566	29111916	22958580	24681338	32710916	10211103	27586624	16360017	18130470
L-homoserine	12166375	10917549	15181752	16758494	16844032	8408062	20303206	15030276	16794464	9000706	9766529	8552984	12709398	14867961	12228412	11684190	15297888	16597579	16251657
aucuparin	1	1	824896	1	1011720	1	1288032	1	1	253777	1	210810	1	1	1	1	1	1	1
(S)-2-aminobutanoate	209955	1	275224	344079	1	1	1	1	323023	1	103159	252665	102250	1	271774	93731	1	237106	1
allopregnanolone	1142007	955277	1712213	1479269	1820836	441517	1311472	1228514	1543147	811237	1015711	1415390	1120066	1447646	1301638	1207232	1164995	1299276	1318523
L-nicotianamine	1	1	1	1	1	506529	1	1	1	1	949779	1067314	1238588	1134918	1	1	1	1	1
(S)-3-amino-2-methylpropanoate	209955	1	275224	344079	1	1	1	1	323023	1	103159	252665	102250	1	271774	93731	1	237106	1
#NAME?	609098	723756	883998	1577448	1013337	2203636	598133	793326	1379301	590680	888863	840582	707245	852230	993573	832724	1077011	742626	748467
psicofuranine	186641	1	267112	318603	1	1	182280	406081	1	151634	166854	196201	224366	1	1	1	218556	172132	212920
dihydrolipoamide	1	320300	499090	1132855	811353	1	865581	1488891	942298	764223	2575742	966094	2083815	2483318	1114694	2461447	1049049	604192	837592
<i>N</i>-acetyl-L-glutamate 5-semialdehyde	1	1	218852	169877	181926	1	585380	1	859026	1	1	623244	1	1	510786	1	424656	1	498093
(+)-taxifolin	226486	310034	353976	591780	466166	1	360850	575660	487358	1	257402	758080	187219	362806	1	1	1	1	1
10,16-dihydroxypalmitate	1764818	377361	1041436	1	2222500	2103650	2927899	2723711	3531133	1406425	636443	839672	687899	651123	908303	712941	608579	625282	2701878
(R)-3-amino-2-methylpropanoate	209955	1	275224	344079	1	1	1	1	323023	1	103159	252665	102250	1	271774	93731	1	237106	1
(-)-epigallocatechin	1246513	251579	880300	1485812	2646783	1	1079744	1399629	2534041	247496	434753	1870288	1413019	1671690	1	1	1054324	464474	1236030
L-2,4-diaminobutanoate	571540	522893	958507	1	660891	538582	638065	1179493	1119549	1	1	1046727	1	1	835499	958043	1284160	1	960303
&alpha;-methyl-tyrosine	2016721	1500688	4736821	1865684	1259442	1	2244222	2342253	1411881	3443112	2729747	3745216	3436909	3959509	1518416	2564600	3612689	4521482	1502897
7-methylinosine	24138988	28123336	17522922	13395754	12445767	241360	17062588	13676125	12995200	25401408	23169572	11167403	20856960	17044278	11210569	23936456	12346721	16931012	13159802
6-hydroxy-2-cyclohexen-one-carboxylate	1	1	838785	810519	776318	839356	323488	1	1	1	723166	646133	736823	726381	677215	499828	1	520874	509679
<i>N</i>-feruloyltyramine	1468696	1166458	1778476	543942	678238	1	652763	2057667	711538	1329191	1584275	2722012	2377981	1	336601	1	536155	1	1
salicyl-6-hydroxy-2-cyclohexene-on-oyl	1674835	2064036	276171	360267	377096	508303	1269640	1070343	378991	2013094	1359473	295121	1191833	209318	1035029	1453786	765714	1166505	734596
&beta;-D-glucopyranose 1-phosphate	19186724	20223192	14623053	18945558	17604172	21556096	23108824	23110572	19182976	19339672	18365050	18146394	18826104	19878010	15937419	16415065	14767669	17222384	14584226
<i>N</i>-acetyl-L-glutamate	654488	705614	87713	1	86152	821735	138565	1	96153	670726	568825	1900299	1941890	1858790	1918816	618881	1910965	1772615	1
(<i>S</i>)-2,3-dihydrodipicolinate	16322652	15045234	17708980	19502894	20230616	22973768	18588530	18864002	18657480	16285460	16712138	17021576	17093452	16220025	18366796	16412610	18409248	16959984	17354880
bracteatin	2170215	1710425	2670184	2723466	3115839	4065424	2746271	2776712	2772700	1975340	2558907	2750999	2581451	2326617	2760860	2355930	2748897	1	2787374
3-hydroxy-3-methylbutanoate	232103	184047	285223	219108	312007	437677	247116	285721	652100	1	235243	150532	216676	219423	228177	165655	229679	213066	296805
<i>p</i>-mercuribenzoate	677813	1349826	1448137	1547773	1475436	1296023	1705134	1505101	1696564	697036	1512022	1555286	1466566	1439738	1622768	158855	1094583	1025827	928563
<i>N</i>-benzoylanthranilate	583186	541891	905354	1051705	1097513	1060316	945721	866878	1348754	427637	552963	751316	813899	755937	1147790	606253	1	538791	723959
carlactone	1106729	921138	1390157	1458346	1549350	339377	2206090	1	2044950	909422	630650	945762	961864	1098840	942202	435237	909691	1010631	1048811
(2<i>E</i>,4<i>E</i>,6<i>E</i>)-7-hydroxy-4-methylhepta-2,4,6-trienal	367010	386682	490950	1219414	787567	1	958997	952691	796321	386702	390760	895522	494531	684954	1116492	500251	982596	442150	710533
estrone	1391577	1116543	1505723	1404277	1153928	1392694	1654523	823162	870622	1245944	1142334	948267	1101219	1098246	947755	889366	1012540	1191564	1198172
apigenin	753057	600519	960334	1038543	900659	937706	1080642	1026637	847086	420824	469467	1000120	850402	1162993	1	850653	1	986839	1066222
phenylmercuric chloride	213860	178229	184836	136335	1	315321	133745	144746	1	198733	192397	116276	209814	1	1	168782	1	1	1
3&beta;-Hydroxy-9&beta;-pimara-7,15-diene-19,6&beta;-olide	23373188	15747244	28141016	26576232	21558740	1	23348576	27694944	23928334	15448067	31636568	58382700	25359228	30172276	32205320	23395224	44384336	21820424	32484420
momilactone A	10605355	10459436	39053528	8613619	10539337	1931010	9041877	6871113	9208061	8546414	36198248	51070888	1	1	8536435	31033744	51656072	46485232	9129201
3-chloro-L-alanine	122170	138127	151764	151076	152487	1454080	506556	247457	877174	194156	130702	134407	136291	129914	137135	136838	137713	125640	134587
quercetin	2170215	1710425	2670184	2723466	3115839	4065424	2746271	2776712	2772700	1975340	2558907	2750999	2581451	2326617	2760860	2355930	2748897	1	2787374
4-aminobenzoate	35708784	22555024	40610488	1474078	1764280	148059744	199457648	6893901	205863840	1	40896368	4644318	3341597	1565544	1424478	3190107	1402647	3845608	1317643
1-hexanal	552907	1	1	349779	226944	1	2010314	746636	340964	1	204776	1436755	211853	247574	183206	159997	260146	248288	251220
L-canaline	1	1	1	1	1	1	1	1	1	1	867082	1574674	721070	1169675	1763067	996806	454366	1	996950
5-phospho-&beta;-D-ribosylamine	1	1	1	553610	1	1	1090416	1143772	998910	1	1	1281701	1060432	1443658	1359516	1	2002109	1318207	1874563
pantetheine	1	1	1	669127	685047	1	895062	572617	517013	1004208	871628	664565	951407	389977	824102	704021	512778	888765	446435
&alpha;-D-glucuronate 1-phosphate	1013689	1368862	683918	3064988	488274	107563	3896680	3862466	3272116	1352488	917819	3063670	901850	949739	557308	954224	2482178	786473	2705332
&alpha;-D-galacturonate 1-phosphate	1013689	1368862	683918	3064988	488274	107563	3896680	3862466	3272116	1352488	917819	3063670	901850	949739	557308	954224	2482178	786473	2705332
6&alpha;-hydroxy-germacra-1(10),4,11(13)-trien-12-oate	1	895868	1850068	1741978	2222557	583972	1597248	1242604	1671468	666702	540625	1229598	688129	862707	1215106	603490	403342	1270842	1585342
oxindole-3-acetyl-valine	9099908	8465644	16928010	18247088	20931660	1659274	18493640	1	21604364	2553491	1	18151688	13697645	15115911	19537344	13705592	16750169	14573475	17849384
phenylglyoxal	307258	1	1	1	5348110	1	590553	741330	679245	172355	1	12804730	1	1	402849	1	1	5845435	11381934
<i>o</i>-phenanthroline	462748	1	4072574	3493437	3389097	878152	7162960	5561495	5352664	395689	1	5126115	6864451	1047011	879836	6174092	4660822	5340486	5082537
butein	627259	569093	597135	221447	369577	1	453156	444029	445730	575414	545742	393889	619072	691698	351601	686278	364538	335175	284289
&alpha;-D-mannopyranose 6-phosphate	19186724	20223192	14623053	18945558	17604172	21556096	23108824	23110572	19182976	19339672	18365050	18146394	18826104	19878010	15937419	16415065	14767669	17222384	14584226
<i>ent</i>-cassa-12,15-dien-2&beta;-ol	1	1	1	1	5180264	436190	1	1	4641353	1	2323948	2772522	2364414	2159502	1	1	1	1	1
2',7-dihydroxy-4',5'-dimethoxyisoflavone	1950169	1949288	1493745	1165761	1	1	1547250	1394527	1204053	1924939	1690217	1052735	1695164	1397683	1	1	1489251	1	885824
7-hydroxy-4'5'-dimethoxyisoflavone	1	1197279	2533669	4728180	4349812	1	3954480	5834607	3487260	1	1	5761489	1777394	4396496	1	1	1	1	1
<i>S</i>-methyl-5'-thioadenosine	27288440	6582198	29841732	6991277	8469080	692949	35886960	33595844	40537036	26349900	6032877	9527113	7692420	7205952	9401128	29217208	6078730	6657399	6873423
coniferyl alcohol 9-methyl ester	869251	781794	821701	768752	774526	227583	922240	852114	1	789755	792881	763644	826183	798434	762548	746605	739670	846216	756496
4-hydroxyphenylpyruvate	1	1	1	1	1	3026877	1	1	1	1	1365694	1382870	852635	1100159	1238086	2065018	1304446	1165429	1182814
5-amino-1-(5-phospho-&beta;-D-ribosyl)imidazole	5940310	4773174	734874	731101	821729	195323	1014382	557640	993410	1285453	1211368	610625	1409252	1567550	781312	871008	827453	772628	639812
(4E,8E)-sphinga-4,8-dienine	1796248	1787815	1	1199601	1159390	28716416	1	304417	1249899	2964273	1	408883	2627771	514662	396294	1761400	935088	1046575	985874
ubiquinone-1	1	754588	892402	1149395	1169987	1	6861195	6612302	1183556	1	767528	1168924	822257	937409	1037373	981519	1161390	1365493	1000253
&beta;-L-rhamnopyranose	859985	527540	1235101	3028467	1595954	416724	3345680	2029166	2620229	438977	943465	2557192	1044891	1986886	3176576	1129223	2036890	885432	1765746
indican	276267	158905	614782	567291	716243	417129	681656	357427	763433	168430	300125	435907	309175	400691	320641	259797	543364	309362	587000
(<i>S</i>)-methylmalonate-semialdehyde	234794	228096	277436	281768	284882	341795	284795	296253	299055	256638	231794	244420	247640	242205	238822	237013	253431	233730	245987
1D-<i>myo</i>-inositol 1-monophosphate	19186724	20223192	14623053	18945558	17604172	21556096	23108824	23110572	19182976	19339672	18365050	18146394	18826104	19878010	15937419	16415065	14767669	17222384	14584226
azetidine-2-carboxylate	12165866	10917549	15181752	16758494	16844032	8249594	20286356	15004229	16796148	9000706	9766529	8542349	12709398	14867961	12228412	11684190	15297888	16597579	16251538
3,4-dehydroproline	318708	1	382602	367808	342765	1	513261	541690	547735	1	1	408729	272107	294122	326341	272831	352770	294278	350571
glutathione	1	1	1	1485812	1656502	1	1	1399629	1	1	1	2637796	527511	1	1808825	407801	1	1	1
<i>aldehydo</i>-D-galacturonate	6780329	7264982	10330937	26847674	19391358	11825655	19511436	33816808	21593572	7489109	8310995	2884160	5527831	15398944	26487500	13168005	25690296	16371343	19513484
8-methoxykaempferol	1	1	1	1	1	1	524850	889418	1	1	1	321584	1	99330	322796	1	1	1	166452
cirsimaritin	1950169	1949288	1493745	1165761	1	1	1547250	1394527	1204053	1924939	1690217	1052735	1695164	1397683	1	1	1489251	1	885824
ladanein	1950169	1949288	1493745	1165761	1	1	1547250	1394527	1204053	1924939	1690217	1052735	1695164	1397683	1	1	1489251	1	885824
8-hydroxy-luteolin	2170215	1710425	2670184	2723466	3115839	4065424	2746271	2776712	2772700	1975340	2558907	2750999	2581451	2326617	2760860	2355930	2748897	1	2787374
4-methyl-2-oxopentanoate	6142947	3428567	4453243	1	1	8695212	1319710	535809	1	5790156	5532221	667354	4435621	1	1	3438395	1	1	1732350
3-O-methylquercetin	1	1	1	1	1	1	524850	889418	1	1	1	321584	1	99330	322796	1	1	1	166452
2-oxoglutarate	269100	189115	122300	1	101822	261987	176034	167154	119801	222568	223717	157824	239124	124757	174579	138506	1	100804	132494
1,3,5-trimethoxybenzene	940607	1	1910832	670715	1050604	106940	942230	2802083	1058671	825324	834443	1803368	639529	1	1942452	753128	650628	1	743547
3-methoxy-5-hydroxytoluene	367010	386682	490950	1219414	787567	1	958997	952691	796321	386702	390760	895522	494531	684954	1116492	500251	982596	442150	710533
&alpha;-D-galacturonate	6780329	7264982	10330937	26847674	19391358	11825655	19511436	33816808	21593572	7489109	8310995	2884160	5527831	15398944	26487500	13168005	25690296	16371343	19513484
&beta;-D-glucuronate	6780329	7264982	10330937	26847674	19391358	11825655	19511436	33816808	21593572	7489109	8310995	2884160	5527831	15398944	26487500	13168005	25690296	16371343	19513484
L-histidinol-phosphate	1687580	1781722	4082573	3499877	3366775	1	2817806	2918209	2996395	1	1	5110676	1	1	1	1	4689642	1	1
6-(hydroxymethyl)-7,8-dihydropterin	926957	476622	1392518	1473585	1678104	454770	633401	575125	1831343	1	606509	646862	1388861	633321	1228528	976560	632602	846216	756094
serotonin	1	1	1	1	1	1	1	1	1	1	2365308	4069471	1347480	3110418	2596080	2466018	3420653	3409677	2769045
(<i>Z</i>)-&beta;-ocimene	1	1	1	1	1318228	579276	1735330	1428834	1	1	1212002	1903329	1	1305053	1108610	1	1434213	1608046	1
petroselinate	822128	1	735747	1798620	1796253	4091931	1	1973886	104257	654504	844480	1242745	870258	762738	1704546	918694	2057767	1534354	1973369
(+)-2-carene	1	1	1	1	1318228	579276	1735330	1428834	1	1	1212002	1903329	1	1305053	1108610	1	1434213	1608046	1
8-hydroxy-(+)-&delta;-cadinene	1	1	1	1	1	1	1	129426	176547	128083	1	101694	1	1	1	1	1	1	1
tricyclene	1	1	1	1	1318228	579276	1735330	1428834	1	1	1212002	1903329	1	1305053	1108610	1	1434213	1608046	1
desoxyhemigossypol	1455833	1111192	2323711	1549655	3316599	2376926	1807069	1038528	3265954	1111409	1333334	1023413	1362483	1800647	1273505	1021667	1185756	1374900	2006847
hemigossypol	733566	660059	2663413	2231603	2890230	3311293	2203865	4518391	3220449	2907466	865098	3957431	1341705	3080770	2403926	1735113	2636232	2578515	3528557
hemigossypol-6-methyl ether	820538	794970	1	1438608	1613323	1	1411775	1481827	1770392	1	1	468937	1	891195	1	1	1229601	1	1339471
catechol	356145	1577577	1	1	1	8402137	1	1	1	495318	328114	121196	1167213	1	1	2506097	1	2676823	1
(3<i>R</i>,5<i>S</i>)-3-hydroxy-1-pyrroline-5-carboxylate	1	1	1	1	1	1	1	1	1	1	1	347515	1	113895	1	1	1	1	1
1,3,7,9-tetramethylurate	353390	2140143	280500	1207464	790533	602383	1701069	2271797	464223	1045457	836967	1345605	562968	1257473	818610	813693	791778	920154	871483
O(2),1,7,9-tetramethylurate	1	1	1	1	1	1	1	1	1	1	836967	1345605	562968	1257473	818610	813693	791778	920154	871483
1-deoxy-D-xylulose 5-phosphate	898659	978763	795770	849204	755580	802352	1051522	1108634	852811	968710	843508	818187	874493	884364	477446	756783	683886	774800	661906
(S)-atropinium	2548941	5246900	10735035	11127501	11593053	1	2806167	4701875	4987619	1750167	6094010	4973471	3799967	9056803	1	1	1	1	1
<i>aldehydo</i>-L-fucose	859985	527540	1235101	3028467	1595954	1	3345680	2029166	2620229	1	943465	2557192	1044891	1986886	3176576	1129223	2036890	885432	1765746
EHNA	167213328	164351728	16347335	13965804	17999144	63766984	177639024	166406816	195818656	151984224	170930256	182260352	171627296	182555568	11088885	182054416	11326126	178750224	13748716
bergaptol	1	107724	1	1	1	977489	113621	94731	1	1	1	101180	1	1	128745	131488	1	1	1
9,10-12,13-diepoxyoctadecanoate	10275201	8164203	14535207	12524709	12018965	1	12974607	12892681	13214829	8127940	12088825	12435782	11596279	10419352	1	1	1	1	1
D-octopine	635815	11236012	889538	1600098	1653907	29216464	913142	25191910	1753389	677253	761829	1136765	877004	849132	1885552	13093737	1349072	937952	1191371
L-idonate	14608859	839448	915027	26481486	1179343	38936248	25899984	28434580	25983214	11993900	802717	831046	14574230	841837	2827728	791734	1436823	19527392	886726
D-tartrate	1	1	1139920	1090459	1160290	1	1	1290893	1232246	1	1120982	1078010	1144734	1050486	1046275	1065495	988713	1040425	1064045
(<i>S</i>)-(+)-allantoin	1	1	1	408264	211018	235334	1	210304	308215	183487	1	259017	1	1	344776	1	168533	1	153147
&alpha;-aminooxy-&beta;-phenylpropanoate	292521	1	573016	1	1	877790	7339329	6291715	6426302	2700285	2930054	871738	3890606	1048087	877840	494947	4779445	5436746	4743562
dihydrozeatin	697299	615961	1085500	1210208	1302228	1	1135870	1	1335739	1	674598	865493	654153	935761	889721	716194	1094304	1097762	1132547
L-galactono-1,4-lactone	14204624	14342369	18177530	22906964	20612540	37534848	24493016	9899945	24459952	11789157	16191684	19104984	14446797	18278620	23622950	18244400	21503832	18469776	18676120
L-asparagine	1	1	209492	277682	310821	1	1	1	342959	1	1	236709	1	1	260559	1	239373	1	1
3,4-dihydroxyphenylpyruvate	1	1	1	2170099	1	1	1717445	2900916	1810031	1	1	1847588	1	1	1	1	1	1	1
1D-<i>myo</i>-inositol 3-monophosphate	19186724	20223192	14623053	18945558	17604172	21556096	23108824	23110572	19182976	19339672	18365050	18146394	18826104	19878010	15937419	16415065	14767669	17222384	14584226
theobromine	5637976	1	4208709	920922	839562	22773006	7336694	6420730	1053411	1	1	871738	7081979	1048087	1	1	4779445	5436746	4743981
2-keto-L-gulonate	6780329	7264982	10330937	26847674	19391358	11825655	19511436	33816808	21593572	7489109	8310995	2884160	5527831	15398944	26487500	13168005	25690296	16371343	19513484
monodehydroascorbate radical	1	1	1	1037315	1	1225274	1	224775	528125	1	1	722936	1	1	1	572230	1	1	1
purine-ring	1	1	1	1	228229	1	227629	383502	254357	1	1	346716	1	1	1	1	402342	301936	281999
<i>N<sup>2</sup></i>-acetyl-L-Lysine	186143552	204036464	253203200	6281588	3827396	2359875	238429616	218980800	298796128	184385072	1386279	3198090	1410592	1550111	4601133	1270404	903808	239172816	1059371
17&beta;-estradiol	2470760	722411	1608234	1949083	1908002	2561894	5091882	5032181	7761732	1742422	3552995	8929194	1306699	1458800	7837785	869695	1652859	1401712	1427573
phenylarsine oxide	2040325	1416798	2489669	2453131	2860341	4136382	2684762	2673302	2585875	1766875	2371846	2732803	2480825	2074831	2688647	2172948	2581907	1886825	2615404
1,2-dibutyrin	8389113	7767677	676412	382534	554358	907554	281614	5811178	562375	1	651894	668129	438122	1	553924	1	6613613	453193	538648
D-arabinitol	189670	234922	188573	174894	156139	411619	156772	163999	159664	212722	225772	161986	1	192643	159132	1	172542	192783	152903
L-tyrosine	1591969	2172430	1658374	1775125	1980045	4515383	2000265	2181503	2135427	1998009	1767457	2166324	2087525	2004740	2563421	1849186	2142670	2276329	2455384
<i>ent</i>-11&beta;-hydroxy-<i>ent</i>-cassa-12,15-diene	1	1	1	1	5180264	436190	1	1	4641353	1	2323948	2772522	2364414	2159502	1	1	1	1	1
(-)-9&beta;-pimara-7,15-dien-19-ol	1953646	1787910	2447748	2708450	5180264	436190	1918848	2184919	4641353	2004318	2323948	2772522	2364414	2159502	1908638	2067288	2535276	2025991	2044375
(1,4)-&beta;-xylobiose	1	1	1	1	7702444	2180802	3967263	1	6737323	1	1	114677	6964217	1	1	1	3462657	1	1
<i>N,N</i>-dihydroxy-L-phenylalanine	401293	15003465	19119964	25244316	23809124	40446248	25847860	27777782	26151472	12238644	16978260	21071088	15072402	19202376	23801676	19277210	24140098	19525498	21638356
N-bromosuccinimide	546256	307060	241252	157292	233313	828583	381548	336158	212431	392201	564901	407960	590088	267771	445708	276013	173871	165876	308173
5&alpha;-androstane-3,17-dione	3172330	2664550	3006333	3073043	4192936	976142	4804895	4626373	4631399	2510865	1932955	2784439	3523496	4735181	4160018	1	3321327	2850280	3198798
dUMP	1	359733	1815408	1469803	1324021	161968	1	1744610	1	1503958	1	1068822	1	1	1	489859	880797	1	1
3-keto-&beta;-D-galactose	14204624	14342369	18177530	22906964	20612540	37534848	24493016	9899945	24459952	11789157	16191684	19104984	14446797	18278620	23622950	18244400	21503832	18469776	18676120
1-monopalmitoylethylene glycol	33642356	26410150	682860	2020515	1789721	1	625402	1137782	1212893	254105	306181	1316091	296734	442718	1	30061028	1	36071564	32263146
1,2-di<i>-O-</i>octylglycerol	707356	1	886500	1123846	1130853	1	1263466	1074554	1297587	1	1	781451	566511	809208	1	570534	968024	957580	774092
3-deoxy-D-<i>manno</i>-octulosonate 8-phosphate	365227	514005	1	1	555707	1	714342	799151	1	631352	1	475372	789416	1	652816	455539	316914	1	392391
<i>N</i>-hydroxy-L-phenylalanine	292521	1	573016	1	1	877790	7339329	1	1	1	1	871738	1	1048087	877840	494947	4779445	5436746	4743562
(<i>Z</i>)-indol-3-ylacetaldoxime	1	1333662	1	2139763	1712263	1	2692979	3234639	1746298	1855700	1461533	2025792	1913041	2127680	1133628	1766912	1691601	1123324	1573691
<i>N<sup>2</sup>,N<sup>2</sup></i>-dihydroxy-L-tryptophan	463586	430287	1	444993	4324854	236786	527975	543334	463023	425143	437980	453871	450240	1549748	4554483	3474297	412598	427547	4108009
<i>N</i><sup>2</sup>-hydroxy-L-tryptophan	1	1	2313078	1163950	679680	2012582	643050	435316	749802	1	524276	352910	611625	522988	1	517325	1148613	561132	1652503
3-methylbutanal	1	1	1	1	1	1	1	1	1	1	132623840	152808272	127972776	150465232	151606528	140450848	158433328	152930944	140985504
<i>trans</i>-coutarate	796681	1325109	734874	781896	854720	227676	682977	1081093	579082	1312384	656201	628887	712745	770850	885084	888939	642254	771291	830876
linoleate	98349616	38035844	11926032	53927024	84917416	1	13433276	1	14188862	91020568	8964914	47633332	9335654	10987420	90682656	93333704	87033784	13337424	91679824
L-iditol	1600024	1578815	1337117	3198808	1798739	4607452	3504860	2134577	2810186	2004572	1751831	2216765	2079721	2022813	2670404	1878101	2579679	2287396	2512533
pelargonidin	753057	600519	960334	1038543	900659	937706	1080642	1026637	847086	420824	469467	1000120	850402	1162993	1	850653	1	986839	1066222
tributyrin	999550	824746	25342144	33134376	28627820	1	28577736	1699828	30030836	1037795	23598724	31538004	22687956	28929576	34355020	24471640	30216432	29058108	32516028
pyridoxamine	124646	1	328575	279544	315020	3805797	169857	190751	381138	99217	1	203387	147022	223414	145613	201817	260211	203042	177415
S-methyl-L-methionine	1926729	1718723	3048728	5048547	3956365	486339	4971747	2891393	5098324	1281132	2012078	4182142	2864849	3515425	5844971	2090786	2563791	2639273	3417729
&alpha;-D-galactose	5642698	5592856	1	3613802	3498575	22773006	1	6420730	1	1	5809809	4528508	7081979	5488102	3131388	6407004	1	5436746	4743981
porphobilinogen	678220	661789	3861702	6570163	3993789	9057395	1941951	2730761	2955837	6590413	1348011	3309424	1338600	1767253	1	1380182	1196096	774371	1440336
dehydroascorbate (bicyclic form)	17755824	1	15183418	24786004	17368166	1	1	2278008	1	1920202	18863668	20049668	19043482	1	19403280	1034474	18923424	19124070	16994918
(<i>E</i>)-<i>N</i>-hydroxy-4-(methylsulfanyl)butimidothioate	1258198	946371	1233719	1129890	1306241	1	1495283	2124800	1556296	1434435	1169225	1202725	902864	1180510	2411318	1131715	1180240	1141541	1164404
1-(&beta;-D ribofuranosyl)nicotinamide	934571	576448	2196494	4491369	2488913	144611	2676952	2915208	3254077	458680	230776	3333682	200536	1924119	4949740	1581098	1603963	894849	1807487
morphine	821481	655043	694840	900813	710184	1478282	648386	676952	816385	897922	768176	711863	784277	621884	771970	738152	571111	840373	660976
bestatin	1468696	555387	1	694330	1	1340245	655771	616423	1	1399406	2089376	2116665	2322842	608326	1	1856875	2771340	2636515	2718907
2-carboxy-L-<i>threo</i>-pentonate	1	1	1	1	1	1	1	1	1	1	1256525	957456	1073225	1	785150	910689	815177	1043639	724295
cyclic- 3,4-<i>O</i>-oxalyl-L-threonate	388402	260190	529446	545601	658845	1	380240	220597	618645	176034	366932	225318	322149	402383	277497	231919	1	537819	1
cyclic-2,3-<i>O</i>-oxalyl-L-threonate	388402	260190	529446	545601	658845	1	380240	220597	618645	176034	366932	225318	322149	402383	277497	231919	1	537819	1
<i>ent</i>-isokauren-2&alpha;-ol	1	1	1	1	5180264	436190	1	1	4641353	1	2323948	2772522	2364414	2159502	1	1	1	1	1
pyridoxine 5'-phosphate	381044	236647	479597	456647	674195	391443	599440	422276	649057	248673	277232	389288	351597	537254	421587	215693	355601	413173	391967
D-glucarate	1138568	1131872	1	177946	1108258	777361	1120464	589782	576391	1164268	1256525	957456	1073225	1	785150	910689	815177	1043639	724295
(<i>S</i>)-2-acetolactate	179909	136863	166471	1	1	1	1	90544	126263	194459	171830	90617	156752	1	1	160060	1	1	1
7,8-dihydroneopterin	1	576448	2196927	4491120	2489200	144611	2676952	2915935	3254077	458680	1	3333682	1	1924752	4949374	193477	1605032	206678	1807487
1-pyrroline-2-carboxylate	1051925	672434	1037870	202129	561669	951522	183760	204888	196448	1139910	1185561	154619	717155	1	203794	876146	175179	350233	139014
tyramine	44455736	42449368	1026599	40471116	54142016	71905968	1	1	1	1	43092776	31239824	42148592	44837112	40053448	36449304	41659288	44117668	51380500
palmitoleate	7800906	5603207	3373912	3049400	1	207218	2938966	2669775	3496550	1	1	2734021	11685756	2539927	18176184	7364528	1	14969435	15297313
16-epivellosimine	931952	1561093	1305397	1657444	1652370	347685	1644213	4759826	1830708	727562	1	2972946	558870	1602139	1	727086	1526659	1147211	1595616
benzyl acetate	941912	736032	973472	1	1602928	1	1770209	2739293	1936396	1	1	1786471	1	1	1919505	1	1	1	1
picolinate	1	80266	1	93714	1	534892	77041	97976	81295	1	1	88659	1	82143	1	88065	1	1	1
(1<i>E</i>,3<i>E</i>)-4-hydroxybuta-1,3-diene-1,2,4-tricarboxylate	3276183	3539276	3573507	3513800	3556734	2267388	2566973	2744594	3002955	2736371	3492245	3363941	601634	3391910	3341057	3508153	3344052	3285598	3535188
(3<i>Z</i>)-hex-3-en-1-yl acetate	1441887	1	1410558	1	1	1	380240	1	1	806276	5101980	16516713	4304267	5504696	7072754	1	5548712	7125498	6582910
alliin	1	1	1	1	56372000	38128400	57324160	62202748	58229940	1	1	55489992	1	1	65868000	1	1	40828964	1
dTMP	4934370	3459418	9038715	11087392	11582439	1	8514978	9232925	9798147	3051908	4799463	11262706	5581726	6997214	11450469	4670962	8050245	1	9202571
2-hydroxy-3-nitropropionate	1	1	1	108308	121979	1	1	118185	105043	1	1	114714	1	1	162586	1	111259	1	110441
anthraniloyl-<i>O</i>-glucopyranose	1345296	1399172	859750	1084559	1202045	1	1059572	1180003	1243500	235790	1	1362870	824613	1	1	1366472	969966	1276143	1001706
3-methoxy-4',5-dihydroxy-<i>trans</i>-stilbene	3215341	4916948	881319	801544	1056795	3000163	180058	1229205	1313399	3626565	2714196	846278	4455405	711141	146076	513302	826937	782717	715263
1-(3,4-dihydroxyphenyl)-3-(2,4,6-trihydroxyphenyl)propane-1,3-dione	226486	310034	353976	591780	466166	633633	360850	575660	487358	1	257402	758080	187219	362806	692312	325964	398158	257079	338984
1-phenyl-3-(2,4,6-trihydroxyphenyl)propane-1,3-dione	627259	569093	597135	221447	369577	1	453156	444029	445730	575414	545742	393889	619072	691698	351601	686278	364538	335175	284289
(<i>Z</i>)-6'-hydroxyferulate	807093	670323	1458958	1825958	1967575	2995683	2442179	2389595	2150929	579221	1380771	1701290	1453477	1586798	1802573	1487937	1618630	1820581	1879505
(1<i>E</i>)-4-oxobut-1-ene-1,2,4-tricarboxylate	3276183	3539276	3573507	3513800	3556734	2267388	2566973	2744594	3002955	2736371	3492245	3363941	601634	3391910	3341057	3508153	3344052	3285598	3535188
(<i>E</i>)-6'-hydroxyferulate	807093	670323	1458958	1825958	1967575	2995683	2442179	2389595	2150929	579221	1380771	1701290	1453477	1586798	1802573	1487937	1618630	1820581	1879505
allicin	1640978	1549542	1726913	1233269	1780772	5409917	3354845	3037321	2294135	1133852	605159	703904	1	113368	244559	81338	1	1	166966
phenanthrene-ring	1743575	1272689	4663626	2999052	5788480	1545380	2994668	1	1	1177038	1478143	3008572	3496732	3762802	3948253	1810665	3951995	4430908	3782264
triethanolamine	13801162	12534570	1	7047404	11759686	1	1	1	228493	1	13207394	5653750	12750101	8330837	7435828	11788880	9661170	12349111	12158425
methiin	256361	229343	380589	725008	605470	1	681763	1	767340	188617	275416	592439	230244	421637	715286	375519	648532	406290	515139
2-hydroxyeriodictyol	9010056	5777370	17246924	24677692	24068908	1	22195652	1	1	4892410	6688882	10399382	11422816	16345385	18335494	8580110	13965887	14159882	16821014
acetoacetate	234794	228096	277436	281768	284882	341795	284795	296253	299055	256638	231794	244420	247640	242205	238822	237013	253431	233730	245987
isoguanine	53575912	38877084	39447908	21456684	29636024	42261756	2677157	4027240	4063811	37092600	56075296	10611287	36104168	22507644	1	39258520	19703616	23196224	20136264
ethiin	42221588	37683032	55972480	66724588	54607780	19519828	55006220	73838176	57556568	45877416	43488296	60750888	40277544	51890532	43407720	40039948	59293856	47153120	39716104
phaselate	796681	1325109	734874	781896	854720	1	682977	1081093	579082	1312384	656201	628887	712745	770850	885084	888939	642254	771291	830876
&beta;-D-mannopyranose 6-phosphate	19186724	20223192	14623053	18945558	17604172	21556096	23108824	23110572	19182976	19339672	18365050	18146394	18826104	19878010	15937419	16415065	14767669	17222384	14584226
dimethylallyl diphosphate	1	1	172293	1	328367	744125	287050	3541875	1	1	1	3818694	1	1	451646	230829	482322	4144887	347364
methyl &beta;-D-glucoside	1	1	1	1	1	1	1	1	1	1	1377773	1281981	1565303	1401546	922823	1501529	1	1315528	1
L-threonine	12166375	10917549	15181752	16758494	16844032	8408062	20303206	15030276	16794464	9000706	9766529	8552984	12709398	14867961	12228412	11684190	15297888	16597579	16251657
L-sorbosone	14204624	14342369	18177530	22906964	20612540	37534848	24493016	9899945	24459952	11789157	16191684	19104984	14446797	18278620	23622950	18244400	21503832	18469776	18676120
histidinol	4042702	2727732	3954368	5756191	6141348	1	6442661	12157520	13375498	3401559	5101980	16516713	4304267	5504696	7072754	5380505	5548712	7125498	6582910
methylchavicol	720193	725584	997519	626222	1058435	1	888673	855281	720444	678532	744005	570347	684679	809681	921356	696086	618200	1	932226
methyleugenol	3103991	2491704	3928841	417399	758501	1	647366	850112	3063327	2080308	2522631	1752914	2388371	2480890	1510400	2347545	1886553	3219666	2643614
18-oxo-oleate	199180016	197404656	239517136	1	236761744	1	211609424	200244288	236551520	182694176	202544880	217997840	203441504	217333520	1	1	1	1	1
chavicol	1	3886630	3201513	4539533	2879763	1	3902714	4402202	3388576	1	3627587	4012949	1	1	662436	3885555	2821308	249010	3242758
5-methyl-DL-tryptophan	134960	89667	202463	146602	203747	1	198536	172443	193631	89072	1	765207	1	1	1	1	614248	1	1
p-hydroxymandelonitrile	1	1	1	1	1	1	1	1	1	1	421873	403636	4949969	355585	1	4912697	6025579	5981677	6390691
solavetivol	1	1	1	1	1	1	1	129426	176547	128083	1	101694	1	1	1	1	1	1	1
<i>N<sup>6</sup></i>-dimethylallyladenine	697299	614552	1084821	1210208	1302228	1	874486	798859	1006461	734253	675600	865493	654153	935761	889721	716194	1094304	1097762	1136742
oxythiamine	206417	1	512169	695709	665547	3530885	458973	1	582800	1	1	104880	1	1	257221	1	1	102831	262356
pyrithiamine	5348710	4529594	6374798	2855434	1	1	4115124	2129377	6573158	4284215	4946618	1921152	4775453	4035524	2795044	3515501	3075054	3688080	4783686
5-(hydroxymethyl)-2-methyl-4(1H)-pyrimidinone	76949	2705371	2659264	11044466	1	286225	8641540	20436296	7920419	90192	2949783	19558224	3334003	7940453	20859108	3620220	12731346	5324309	7800922
2-(2-methylpyridin-3-yl)ethanol	45745584	43267384	48438848	42635124	55606616	72655712	48951028	34689936	59052088	43979536	43772584	32130674	43025504	46329860	41398264	36833096	42750704	45055392	52608404
hypoxanthine	1263968	1710354	3994226	7437762	9070914	1	1758004	6893901	2882020	1930015	1	4644318	1	6471043	141826160	1	8125469	1	13273848
shikimate 3-phosphate	161825	290466	344648	759046	510320	1	278034	641358	660918	539122	94166	425897	1	128372	563409	220378	436892	183123	438155
4-coumaroylagmatine	1	673423	1500948	1715608	2139698	12548524	1861316	1874618	2049561	2789570	1019364	2321407	1153530	1492428	1693856	884346	1153968	1231631	1307849
&beta;-D-altrose	5642698	5592856	1	3613802	3498575	22773006	1	6420730	1	1	5809809	4528508	7081979	5488102	3131388	6407004	1	5436746	4743981
&alpha;-D-altrose	5642698	5592856	1	3613802	3498575	22773006	1	6420730	1	1	5809809	4528508	7081979	5488102	3131388	6407004	1	5436746	4743981
7,8-dihydropteroate	1	1	1	287912	373215	1	560800	533220	480725	106861	260285	268803	266730	253562	1	1	358195	1	360045
(<i>R</i>)-2-hydroxyglutarate	4862946	210550	5167443	5166197	1	582096	201696	232424	5153876	4722237	5095896	5211218	5225886	4851579	5204294	210015	5086913	4604553	5144935
guanine	53575912	38877084	39447908	21456684	29636024	42261756	2677157	4027240	4063811	37092600	56075296	10611287	36104168	22507644	952502	39258520	19703616	23196224	20136264
2-amino-4-methyl-5-hydroxyethylthiazole	3094689	2069443	4523642	12529483	5330135	1	5605046	7601999	6347239	7256026	2357888	6760472	3480790	4238053	14187349	2968486	5200871	3486476	11946945
(<i>E,E</i>)-farnesylacetone	3389542	3431535	1413131	3510123	2090321	2338269	2034163	2231646	2185694	3328240	2966678	3004752	2797982	2932738	1	3351842	3316388	3175727	3110652
diazepinone riboside	1455833	1111192	2323711	1579961	749297	851148	889685	1071221	2537000	1111409	1333334	214729	1363119	825390	302048	1021667	539549	1374900	638166
(<i>S</i>)-3-methyl-2-oxopentanoate	6142947	3428567	4453243	1	1	8695212	1319710	535809	1	5790156	5532221	667354	4435621	1	1	3438395	1	1	1732350
urate	4279159	3982403	4707122	4850391	5052510	5839311	4859069	4954225	4972464	4188885	4348327	4383414	4508934	4204073	1	4327499	4469733	4181231	4442726
&alpha;-D-glucose 6-phosphate	19186724	20223192	14623053	18945558	17604172	21556096	23108824	23110572	19182976	19339672	18365050	18146394	18826104	19878010	15937419	16415065	14767669	17222384	14584226
delphinidin	2170215	1710425	2670184	2723466	3115839	4065424	2746271	2776712	2772700	1975340	2558907	2750999	2581451	2326617	2760860	2355930	2748897	1	2787374
<i>N</i><sup>5</sup>-methyl-L-glutamine	3451863	3892274	7671450	10253388	10266129	196085	4631988	7069915	9130692	2879996	3358824	7158299	3256774	5568954	5561336	3295537	6568653	4895221	6435839
cycloheximide	2916763	2466969	28130188	36528884	35710960	364553	4410121	2544609	7408923	2436964	31636568	58378404	25348486	30162186	32631628	23395224	44384520	21815162	32468516
apigeninidin	1	1	1	1	1	1	1	1	1	1	1	325493	1	205828	1	1	283224	179924	201276
oryzalexin A	1	462945	1094665	1196973	547383	4536214	400142	403514	348089	465803	1	375966	1	219874	1	1	1	1	1
momilactone A	1	1	39053528	1	1	1931010	1	1	1	1	36198248	51070888	1	1	8536435	1	1	1	9129201
dopaquinone	15010932	15080764	19090650	26468520	23868778	1119951	26068096	2212296	1974417	12332468	16795784	21893046	14904679	19470216	24440376	19039488	31743700	6752219	29672628
ponciretin	2008164	1	301604	237233	440392	758279	195714	2904416	238635	1	1	405493	1085534	199274	1	1441725	202212	256292	215938
coronatine	233111	117354	290826	299635	1	1	254639	238713	1	181041	233120	288520	215888	246880	274468	247821	299592	1	290494
thymine	1	575100	460232	644536	316265	998809	170427	1	275965	1	2289467	157864	1	1	1	907841	1	1	1
(2S)-hesperetin	1	1	1	1	1	1	1	1	1	1	1	314157	1	1	1	1	1	1	1
homoeriodictyol	1	1	1	1	1	248846	1	174907	156069	1	1	314157	1	1	155839	1	356514	1	347581
<i>N</i>,<i>N</i>-dihydroxy-L-tyrosine	8417676	8954167	12610752	29556854	21342864	13229487	21863312	37196232	24048230	8511277	9649897	25410452	6642204	17122852	1	15148019	28093924	17812848	22081418
palmitaldehyde	1496713	3433843	3330322	6453505	6044901	2338550	1	5594416	6098160	3329464	1358187	5413923	2799751	5280615	3963233	3354793	3316673	5767404	3113426
coniferyl alcohol radical	311707	370473	253797	295958	231280	388212	597116	399056	313294	380564	290596	348374	321959	314673	268987	355244	313234	294200	271392
amobarbital	1088867	1	162028	238169	283164	1	1	273601	342025	647550	896101	351870	1099402	152478	294131	953468	1	157278	183590
dihydrocoumarin	1	1	1	1	1	1	1	1	1	1	31164784	22754776	30198820	31433938	30632112	26380972	29466804	30943118	36169596
&beta;-D-fructofuranose 1-phosphate	19186724	20223192	14623053	18945558	17604172	21556096	23108824	23110572	19182976	19339672	18365050	18146394	18826104	19878010	15937419	16415065	14767669	17222384	14584226
phenylacetaldehyde	1	47888224	53484500	46579796	61671864	81766080	1	1	64926756	1	48544920	35584640	47733572	50846752	45693904	41080656	47491796	50000848	58423104
psoralen	708186	595126	948007	958938	996406	191057	346995	1052318	1	566163	734168	932871	892900	526899	1051918	1	818777	615289	731784
DL -&alpha;-difluoromethyllysine	16992832	14424012	19123686	14126763	14425917	4482223	17786434	14669626	14845771	12430204	13154782	2375007	12129224	12000140	3762856	12190973	4162504	16063942	12842031
3,9-dihydroxypterocarp-6a-en	1	1	1	1	1	1	1	482525	1	1	1	325493	1	205828	1	1	283224	179924	201276
1D-<i>myo</i>-inositol 4-monophosphate	19186724	20223192	14623053	18945558	17604172	21556096	23108824	23110572	19182976	19339672	18365050	18146394	18826104	19878010	15937419	16415065	14767669	17222384	14584226
(12Z,15Z)-9,10-dihydroxyoctadeca-12,15-dienoate	10275201	8164203	14535207	12524709	12018965	1	12974607	12892681	13214829	8127940	12088825	12435782	11596279	10419352	1	1	1	1	1
littorine	2548941	5246900	10735035	11127501	11593053	1	2806167	4701875	4987619	1750167	6094010	4973471	3799967	9056803	5119900	3714779	4122311	1	4994194
(9Z,12Z)-15,16-dihydroxyoctadeca-9,12-dienoate	10275201	8164203	14535207	12524709	12018965	1	12974607	12892681	13214829	8127940	12088825	12435782	11596279	10419352	1	1	1	1	1
(9Z,15Z)-12,13-dihydroxyoctadeca-9,15-dienoate	10275201	8164203	14535207	12524709	12018965	1	12974607	12892681	13214829	8127940	12088825	12435782	11596279	10419352	1	1	1	1	1
2-hydroxy-4-carboxypyrimidine	3780582	4643911	4907639	9657349	1	7659544	5790704	1	8069716	5156678	5116958	5814938	3156667	3038475	7872161	6532546	8066423	4972555	1
<i>N</i>-methylanthranilate	1885527	1861745	2258038	1983983	2181036	553768	2347837	2945000	2630784	1924848	1583227	2095930	1529386	1711609	2246672	4337561	1779923	6133354	2185565
<i>N</i>-methyl-L-glutamate	178849	215946	709874	818526	755888	345007	226358	340628	246641	229058	1	918182	571627	541811	1	435973	816080	1	1592695
N-methylethanolamine phosphate	1	402266	378593	1	1	1	424637	441602	1	440038	507213	322197	520375	371078	293333	400410	1	356444	288882
7,8-dihydromonapterin	1	576448	2196927	4491120	2489200	144611	2676952	2915935	3254077	458680	1	3333682	1	1924752	4949374	1	1605032	1	1807487
pimelate	112051256	91581264	135029264	1	132091368	3045458	149893744	171899952	146743616	91011040	29850756	82359248	119542784	110360648	164548448	40134480	81116736	46831464	141113744
<i>N</i><sup>1</sup>-(5-phospho-&beta;-D-ribosyl)glycinamide	1	309466	813744	828095	632277	2802737	817688	725977	722019	213706	177294	575115	813008	805132	438202	259321	818507	784613	637132
galanthamine	670472	1312592	1767955	1	2217307	208370	1960441	1	2382998	299257	1405629	1393901	1881892	1606771	6426447	1005386	1724189	1474118	1739913
lycorine	320881	165153	357723	808914	622583	1	1169336	1158676	1060568	141051	167236	1237612	367085	384862	561502	299854	464545	8549260	373878
noroxopluviine	5329201	3688117	2662947	1835177	1760022	3349109	1569912	1049695	1642886	7086226	6038751	1066206	2968387	949853	1189412	3068320	1	1663896	1866040
Triton X-100	429367	1728136	4920961	6956802	9567067	1	509052	460351	8460404	1869336	3552128	9757126	4766619	5474500	8164141	3125170	7148793	5872925	6566356
neoabietadienol	1	1	1	1	5180264	436190	1	1	4641353	1	2323948	2772522	2364414	2159502	1	1	1	1	1
levopiramadiene-diol	34110488	26840016	40028568	30803540	44120620	1	34054412	23228162	39115652	24629848	27679680	26752228	31578946	35116064	1	1	1	1	1
levopimaradienol	1	1	1	1	5180264	436190	1	1	4641353	1	2323948	2772522	2364414	2159502	1	1	1	1	1
7,8-dihydropterin	1209389	1156613	1661341	1787361	1784157	655913	1710757	1068006	1516816	1035157	1095376	852991	883008	1230373	958472	824293	1098743	1012972	1001847
nerol	3489139	2642025	3880389	4424296	5339457	1222044	4567693	4504079	5528425	1	3634590	5294567	4525203	5034165	3623886	3941602	4678725	5063697	3740016
palustradiene-diol	34110488	26840016	40028568	30803540	44120620	1	34054412	23228162	39115652	24629848	27679680	26752228	31578946	35116064	1	1	1	1	1
palustradienol	1	1	1	1	5180264	436190	1	1	4641353	1	2323948	2772522	2364414	2159502	1	1	1	1	1
6-isobutyl-4-hydroxy-2-pyrone	1280235	1296741	1626693	1794104	1562949	1	1768735	2057990	1878134	1299076	1098278	1517539	1147243	1128069	1645864	725256	1278771	3592233	1462513
neoabietadiene-diol	34110488	26840016	40028568	30803540	44120620	1	34054412	23228162	39115652	24629848	27679680	26752228	31578946	35116064	1	1	1	1	1
4,5-<i>seco</i>-dopa	3265437	2697418	5975346	5799822	6080386	1	7257332	4956128	1	4587286	2864721	515664	3251921	5852896	4385627	2857023	3690962	3881197	5404079
succinate	24999074	25628688	29034328	34530124	31582388	24342156	34400992	35145176	32308612	22351970	25777592	30389236	27080632	32234708	31862814	23541132	29254736	29823382	28914648
(E)-2-hexenol	552907	1	1	349779	226944	1	2010314	746636	340964	1	1	1436755	1	1	183206	159997	260146	248288	251220
2-formylaminobenzaldehyde	1	1	1	1	1	1	1	1	1	1	421873	403636	4949969	355585	1	4912697	6025579	5981677	6390691
olivetolate	1	1	1	1501534	1	1	1	2158194	1	1	1	790186	1	1	2069302	1	1	1	1
2-amino-6-hydroxymethyl-7,7-dimethyl-7,8-dihydropteridin-4-one	1244617	3037446	1537109	347716	9953002	1	276464	10032825	336005	2083749	1964294	1580762	1222644	7274406	1975665	6206257	8924907	7706199	1520517
6-methyl-H2-pterin	903709	781794	1391753	1525895	1688374	1392997	1422081	852114	1822518	758105	792599	1426031	1312892	798434	1696847	971899	591504	846467	755650
maritinamine	1	1	1	1	1	142275	1	688623	1	1	1	465822	1	1	1	1	1	1	1
hemanthamine	27540548	32106638	19847956	15054838	13970782	41560732	772774	931530	14576327	639276	26685028	12681192	23658172	1	952010	27177828	823647	19187528	939078
(2<i>S</i>)-naringenin	627259	569093	597135	221447	369577	1	453156	444029	445730	575414	545742	393889	619072	691698	351601	686278	364538	335175	284289
norbelladine	7146724	5256909	9903254	3885465	7793484	835157	1	1175978	6824420	4040400	4926337	2525371	7037724	4444820	1	387879	3532788	5711440	5690056
cannabichromene	726849	558412	877110	479320	654492	6629282	670628	801716	1387098	1	1	303562	1	404656	272767	1006455	1484169	901948	1044601
elwesine	1	1716911	1	1595500	1611718	142275	1653303	688623	1281521	1	1	465822	615982	2122100	895749	1	1218802	1257369	994944
<i>N</i>-methylnorbelladine	1463907	1539124	1238261	1120375	1	1836827	1296497	1137433	1157427	1560854	1237973	1064534	226514	287257	4380608	1435161	247250	1217406	1143752
L-cysteine	243485	240665	2481488	3193300	2316992	301839	2654949	3216099	2604190	3322883	284254	261579	292822	2773490	272979	255150	2574709	2531854	2764286
(2S)-2-amino-4-pentenoate	45410844	3251794	37335368	40336676	37452012	3114353	41038508	46523524	40750176	47795764	3602962	2449238	2490476	4323989	2637430	5271310	2779133	5620070	4758773
2-formylbenzoate	21549520	20970070	20104812	18233924	17703640	1008484	20246556	2963394	17399396	19238602	21777152	17893242	21328304	20639932	18562510	22415100	18527484	20614756	18619256
3''-hydroxy-geranylhydroquinone	4664206	3511679	5229940	5022694	5288148	1	5926670	3949368	5516945	3844898	4084363	3095634	4655723	4363214	3047150	3454921	3615295	4916682	4786486
1,8-cineole	3489139	2642025	3880389	4424296	5339457	1222044	4567693	4504079	5528425	1	3634590	5294567	4525203	5034165	3623886	3941602	4678725	5063697	3740016
2,4',7-trihydroxyisoflavanone	627259	569093	597135	221447	369577	1	453156	444029	445730	575414	545742	393889	619072	691698	351601	686278	364538	335175	284289
(2E)-hexadecenal	11213361	7219389	14316349	6414426	17642144	1	1	15101250	6644969	7592185	10662860	14258752	11040349	13572639	11836423	10171026	14768903	6095313	15594855
4-tyrosol	367010	386682	490950	1219414	787567	1	958997	952691	796321	386702	390760	895522	494531	684954	1116492	500251	982596	442150	710533
<i>all-trans</i>-retinoate	1	1	1	1	1	1	1	1	1	1	886435	2036901	1	1342235	1	1	1	1	1
dihydrolipoate	672870	136325	548413	531035	435547	205804	318740	3308610	1	258557	677806	582001	460981	323140	1003243	738132	428123	218106	1541034
8-methyl-6-nonenoate	450868	340152	494054	496136	517508	1	544043	453251	532267	257910	371113	408440	345373	401593	436655	418491	385059	482807	428564
salicin	113917384	73351904	116540496	1480496	17109422	10664042	8399734	36656716	18330392	83203744	104083664	47085248	108351264	934432	33677032	97064416	477797	75549136	17800848
geranylhydroquinone	11853023	3511996	17456252	393402	17372020	13037072	9704354	387192	484507	7983663	317342	799064	380043	367791	1005534	378234	1566089	11414913	21743120
&gamma;-L-glutamyl-(<i>S</i>)-<i>trans</i>-1-propenyl-L-cysteine	785312	714258	1	429674	464266	196876	572117	539631	1	715576	683502	477814	786360	447363	440562	861222	462914	1	1
3-geranyl-4-hydroxybenzoate	1	1	1	10367419	1	1	1	15585716	9426756	1	1	7550566	6464984	6535658	8661377	1	1	7449364	7169358
sarpagine	1653419	1569686	1448563	6455952	581286	838588	2909760	2488070	2273044	2372086	1086675	6728198	990278	399815	6090977	6517786	6514336	6786260	1603207
norajmaline	13581256	11110143	13665561	14281878	15043455	1	15241611	13294115	16138051	11520437	12745222	13720731	13839982	13013975	15887707	11858824	14544265	27701348	14072807
10-deoxysarpagine	1	1633604	1	1	1	1	2962054	1	1	1	2056890	2362175	2590373	2313064	1	1	1	1	1
thiosulfinate	1640978	1549542	1726913	1233269	1780772	5409917	3354845	3037321	2294135	1133852	605159	703904	1	113368	244559	1	1	1	1
(+)-<i>trans</i>-isoalliin	7447378	1	11647792	13079534	56372000	38128400	57324160	62202748	58229940	9213874	6821098	55489992	8588387	11823795	65868000	9236066	14694819	40828964	16476871
<i>S</i>-ethyl-L-cysteine	1	1	1	1	1	1	1	1	1	1	421873	403636	5272580	355585	5398508	5174323	6349493	6253048	6721708
choline	135427440	143919136	148708000	172280768	161867936	1	170378288	1	1	133612440	132571160	152791408	127977496	149996912	151833712	140515568	158789792	152933952	141152000
difluoromethylornithine	29600468	28251684	30658316	27338038	34837856	46257856	30479560	21086524	35783576	27942192	29242056	20889976	28546240	29275158	26603538	24643500	27202354	28880372	33785368
cinnamaldehyde	1	1	1	1	1	1	288276	257878	1	1	1	1311005	1	244431	1	146313	829439	234537	300565
(<i>E</i>)-2,4-dihydroxycinnamate	1151647	1553811	268961	1860152	1354842	3026877	1231702	1240869	1488000	1694345	1365694	1382870	852635	1100159	1238086	2065018	1304446	1165429	1182814
3-isopropyl-9-(methylthio)-2-oxononanoate	1	1	179575	96618	1192286	311250	908725	174928	1117639	1	1	1323296	1	470326	161264	1	1060581	292226	768067
3-isopropyl-10-(methylthio)-2-oxodecanoate	1	1	6807956	833372	8736525	1748363	1	1	1	1	1	3195350	851536	1	1160429	1	1	1	7180725
galactitol	1600024	1578815	1337117	3198808	1798739	4607452	3504860	2134577	2810186	2004572	1751831	2216765	2079721	2022813	2670404	1878101	2579679	2287396	2512533
2-[2-(methylthio)ethyl]-3-oxobutanedioate	1	1	1	294953	214602	1	259624	303305	250105	1	1	220178	1	201652	249839	188882	271992	213834	204173
(-)-sativan	1	280255	1010053	370797	811125	1	473015	208635	821152	74545832	536805	43277752	682258	365591	240175	429641	352967	438102	987984
2-[(2'-methylthio)hexyl]maleate	548854	1	505147	1234967	518661	2096404	1	1	1114515	579057	615813	428639	401079	719155	467460	1	780733	1	536766
(-)-vestitol	509803	484665	1149212	1741102	306904	509605	597771	7329657	453826	520010	429946	3186064	525351	543685	287971	514371	376039	959835	2060019
2-[(2'-methylthio)heptyl]maleate	134960	89667	201827	813783	203747	1038342	586936	171766	192853	1	121373	134330	118895	140100	1471327	136656	248299	210314	579964
<i>N</i>-hydroxyhexahomomethioniate	8005515	8243862	7035355	6875302	8014463	1	8780909	10695262	7740992	7897866	5855033	4755117	7719639	6641352	6033904	4678498	6753300	9810520	5521375
<i>N</i>,<i>N</i>-dihydroxyhexahomomethioniate	15808993	10615569	17598432	4564276	6695458	5475065	4129762	6045877	3909761	11601443	13895415	6725669	14920044	3899899	6232040	12926871	3512434	10788426	3143443
<i>N</i>-hydroxypentahomomethionine	7680138	7388307	4337786	5945023	4852257	497630	3981859	4217814	5417102	5870617	8017313	52704768	8874498	56930268	1	7897283	6746008	8686706	1
2-[(2'-methylthio)pentyl]maleate	2402230	2828156	286788	1029242	2765883	3742536	1	1420358	763230	1	2772069	822323	1680563	2475909	997544	3448619	965710	2446239	696752
&beta;-D-fructofuranose 6-phosphate	19186724	20223192	14623053	18945558	17604172	21556096	23108824	23110572	19182976	19339672	18365050	18146394	18826104	19878010	15937419	16415065	14767669	17222384	14584226
2-[(2'-methylthio)propyl]maleate	1	511340	1	1013724	590485	6948049	1	1	511070	437055	806445	759913	1	1	958957	948573	1266431	1	1
(2,6-difluoro-4-hydroxyphenyl)pyruvate	2150313	20868980	15291495	22639966	15855925	354728	2159842	27723126	19512954	2272420	16588270	19620186	18883208	22315556	18453014	14757070	16810364	17959072	15041786
pyridoxine	427911	1	464219	178225	175294	898110	446851	412691	1	372319	359021	328070	586842	377282	166830	1	392952	1	1
7,2'-dihydroxy-4'-methoxy-isoflavanol carbocation intermediate 2	183015	136364	201893	2449024	2793141	1	2373150	2364723	1	198252	165824	1766194	284721	2006173	1	1	2085816	1	1
<i>N</i>, <i>N</i>-dihydroxy-tetrahomomethionine	1	1	1	1335677	860030	1	1	1809709	1	1	1	809687	1	260676	1450105	1	589046	200578	756128
(6<i>R</i>)-L-<i>erythro</i>-5,6,7,8-tetrahydrobiopterin	1241456	2821502	1604290	329884	224735	1290094	172123	202115	7254022	2037055	1843605	240135	1253523	187563	194401	220515	269473	170087	174220
<i>N</i>-hydroxy-tetrahomomethionine	2823835	1672570	2074477	1	2755712	7709492	2128698	1	2956525	1784250	907244	720738	3102431	1743568	1	1005520	2731788	2324896	3118404
7,2'-dihydroxy-4'-methoxy-isoflavanol-quinonemethide-intermediate-1	1071831	1	1	1	1	1	2404583	6948781	2207151	1	1	1113477	1	1	1	1	1	1	1
(2<i>R</i>)-naringenin	627259	569093	597135	221447	369577	1	453156	444029	445730	575414	545742	393889	619072	691698	351601	686278	364538	335175	284289
(2<i>S</i>)-2-isopropyl-3-oxosuccinate	511962	416930	238243	234840	201082	775000	564128	479316	300860	432014	471912	333709	504466	386015	158878	297073	233659	400671	217027
<i>N</i>-hydroxyhomomethionine	401293	316362	1	1	1250290	1	22864060	1862179	1821171	1	418011	2112126	13685429	17139528	1373678	597549	20710392	526254	1909755
3-isopropyl-7-(methylthio)-2-oxoheptanoate	1059819	1123979	813567	1054805	779444	882273	820932	1055765	1298949	731264	734369	5444445	772804	1032098	4400824	603043	6152487	1	5146782
phlorisobutanophenone	3741435	6172196	5605945	10531677	6993414	60493104	313150	349860	6166171	5480327	9088072	8429545	3220440	5397291	10272261	10522736	13674280	4099570	4200302
3-isopropyl-6-(methylthio)-2-oxohexanoate	1	1	1	12741512	14515622	527231	16308078	16892912	1	1	1	12521888	13564753	1	12926091	1	1	1	1
<i>N</i>,<i>N</i>-dihydroxypentahomomethionine	887102	754588	251323	1323711	1169987	266169	1397774	1306579	1140937	802117	1	7011360	1	1	7901042	4630396	1	7081468	6980425
4-prenylphlorisovalerophenone	967581	506809	1520802	1255407	1292334	683768	1806865	1297564	1291554	894255	665308	580985	971097	920424	1001735	760702	1	1440976	1179881
7,4'-dimethylkaempferol	1950169	1949288	1493745	1165761	1	1	1547250	1394527	1204053	1924939	1690217	1052735	1695164	1397683	1	1	1489251	1	885824
3,4'-dimethylkaempferol	1950169	1949288	1493745	1165761	1	1	1547250	1394527	1204053	1924939	1690217	1052735	1695164	1397683	1	1	1489251	1	885824
L-leucine	1326479	1	1049465	1648534	1116156	1687653	1125328	1050011	937509	1047028	801515	880465	637977	725163	798871	1494013	779807	911340	1020658
(<i>R</i>)-<i>N</i>-methylcoclaurine	18524710	13256263	1240193	26407818	1	13670422	1	20366866	30599422	14613708	8191414	15690625	23438108	1	807794	13975468	795860	7779773	649179
<i>N-P</i>-tosyl-L-lysinechloromethyl ketone	652467	890336	559013	442395	593828	1320557	967864	822957	768082	779353	399058	422217	407038	372285	558424	336845	565664	368825	561431
3,6-dihydronicotinate	4925744	4454917	15130314	16699282	16807496	6325286	20311800	5393300	5259784	4768565	9698092	8540936	12686011	14844697	12210654	11542085	15239841	16544276	16183502
(<i>S</i>)-ureidoglycolate	261825	234465	427729	623583	576977	612070	596262	661845	631695	193769	125473	519084	139646	393713	673126	141426	553209	355410	488837
(-)-isopiperitenone	1206270	720614	1553261	1153569	1618744	35170640	1612849	1404760	1	1	1155813	1506251	1202447	1353913	1628957	1084566	1551376	1545425	1271888
cytosine	1026566	834421	1082539	1	1465939	1590533	1172328	1	1	866627	1157448	1085132	4435621	1361276	1	1211001	1942178	532096	1270752
(<i>S</i>)-2-oxo-4-hydroxy-4-carboxy-5-ureidoimidazoline	3554762	6175696	5588942	10936641	6971008	60501716	3249388	2545464	424828	5172724	9190296	8419183	3238251	5397767	10272261	10558341	13234989	4083910	4495968
scutellarein	1	1	1	1	1	1	1	1	1	1	7124429	14286976	1	10146905	16291069	7057347	12755575	8344811	13516860
8-hydroxykaempferol	2170215	1710425	2670184	2723466	3115839	4065424	2746271	2776712	2772700	1975340	2558907	2750999	2581451	2326617	2760860	2355930	2748897	1	2787374
quercetagetin	2201436	1910963	431015	584518	443024	1	2760099	1	489043	494997	2144999	964171	2303824	497170	848654	427432	427174	2247960	516977
canavaninosuccinate	225536	345145	447752	1012875	664368	2985945	714616	1565185	1	244173	334848	1727539	253422	605056	1	393941	1222144	375010	741118
3-hydroxy-L-kynurenine	2507638	2469450	4443851	4367691	3964002	293155	202451	3482698	1	1	2107939	297811	2593872	2936674	231087	2141681	4211896	1	1793698
(2<i>R</i>,3<i>S</i>)-3-isopropylmalate	1	1	1	266079	315864	1	1	190751	366889	1	1	1020002	1044936	1	1111822	1	753475	1	1
benzyl alcohol	703721	713551	726001	736093	767814	867431	775913	841467	877048	750714	645024	442614	637670	624991	628590	609742	634805	649960	456435
5-fluorouridine	159309	219821	243972	449162	325222	707057	1524027	1794078	2028762	1	251065	207443	131121	944009	261474	323667	257269	314298	245179
p-aminobenzoate-&beta;-D-glucopyranosyl ester	1	1	1	1	1	1	1	1	1	235790	1	1362870	824613	1	1	1	1	1	1
abieta-7,13-diene-18-al	1696380	1381851	2888342	2684332	2935542	6387367	2119971	1582957	2855044	1459297	1785977	1882946	1567613	1901036	1634591	1693978	1882718	2018658	2074253
abieta-7,13-dien-18,18-diol	34110488	26840016	40028568	30803540	44120620	1	34054412	23228162	39115652	24629848	27679680	26752228	31578946	35116064	1	1	1	1	1
abieta-7,13-dien-18-ol	1	1	1	1	5180264	436190	1	1	4641353	1	2323948	2772522	2364414	2159502	1	1	1	1	1
L-dehydro-ascorbate	21381140	1100367	19488106	1	21196560	22672712	1048583	850260	819018	21645844	969824	24363932	1994487	773950	22868716	20981744	1640280	2019629	1270323
(3Z)-3-nonenal	1034865	731609	1242984	1383660	1757319	220322	1464854	1412301	1548664	1	912178	2251911	1077591	1214654	2068549	1043164	1334189	1633190	1562764
(3Z,6Z)-nonadienal	1	1	1	1	373402	1	407482	1	447850	1	288154	424928	1	1	402644	272482	415996	1	442222
9-oxo-nonanoate	1	1	103915	137029	194535	1	178777	147539	134230	1	1	129139	1	1	161026	1	152095	1	1
chorismate	1	1	1	1	1	340037	1	1	1	1	1	2601499	1	1	4676616	1	3626168	1	2355419
colnelenate	33484496	31287236	34349812	36570892	36606068	1	38268828	37133096	35658500	24879382	28551288	30789180	29047960	30840244	1	1	1	1	1
9-hydroxy-10-oxo-12-octadecenoate	10275201	8164203	14535207	12524709	12018965	11125764	12974607	12892681	13214829	8127940	12088825	12435782	11596279	10419352	14190065	13248755	11807617	12764368	11081555
9,10-epoxy-10,12Z,15Z-octadecatrienoate	33484496	31287236	34349812	36570892	36606068	1	38268828	37133096	35658500	24879382	28551288	30789180	29047960	30840244	1	1	1	1	1
TRIBOA	16316892	8560910	11596549	12829168	14966351	12773961	16377362	16975564	19068448	12300326	15548967	12597749	13655238	13265555	12992562	11115541	13230616	13074302	14287285
HBOA	18228424	25442604	25983184	44797296	32280736	1	30592408	29044586	36796832	22054712	25912124	29815072	14429448	29558048	32020136	31512968	50484292	28135998	27837260
5-hydroxy-L-tryptophan	453918	353403	812759	643179	4915829	897231	3288717	3890255	872082	344568	440617	4908670	480337	415751	1	2468168	3172044	2256280	456340
DIMBOA	4839114	980185	350116	7770981	3231786	11867123	9668881	7818575	8565683	1	428915	6385921	5115520	7462204	6731140	315359	5994515	285963	6771379
L-serine	552907	1	1	349779	226944	1	2010314	746636	340964	1	1	1436755	1	1	1	159997	260146	248288	251220
3-hydroxyindolin-2-one	1	1	1	1	1	1	1	1	1	1	421873	403636	4949969	355585	1	4912697	6025579	5981677	6390691
(E)-2-hexenal	5077382	4799594	5539155	5734508	6734897	8633424	6272833	3656816	6992075	4848779	4920795	3517366	4922943	5345313	4527017	196736	5641484	5100761	6215505
3-(carbamoylamino)-2-methylpropanoate	1	1	286444	206309	458003	1	237501	1	1	1	427929	558233	1	1	1	1	904910	825281	583224
D-hexose 6-phosphate	19186724	20223192	14623053	18945558	17604172	21556096	23108824	23110572	19182976	19339672	18365050	18146394	18826104	19878010	15937419	16415065	14767669	17222384	14584226
citrate	388402	260190	529446	545601	658845	1	380240	220597	618645	176034	366932	225318	322149	402383	277497	231919	1	537819	1
2'-hydroxypseudobaptigenin	953417	1	1	2098690	2186023	1	1746172	1664941	2135793	1	832400	2611807	1058516	1291465	2565167	869076	1346972	848271	1851774
leucodopachrome	8211870	8719499	12263535	28670744	20753424	12635576	21285312	36363488	23448342	8294301	9422069	24764616	6496807	16726286	1	14756312	27389210	17392168	21488424
&alpha;-linolenate	26887334	22572284	32540380	33679032	36358924	1	33241480	30281476	35692584	19800156	25607584	30292674	25681680	29604668	29013090	214280864	32028516	31206524	30179344
3-oxo-palmitate	364044	1472147	812014	825884	857038	2143621	429312	546340	738472	231330	440312	706736	481232	511541	771832	486565	559539	484526	583980
1,8-dihydroxy-3-methylnaphthalene	430753	453822	487145	2265008	478755	499454	499650	501356	536554	440539	400390	1798533	434356	423263	1902836	452842	457147	449000	444680
gibberellin A<sub>9</sub>	29136124	23268976	44188380	34831904	37785880	27965964	26155112	44834008	31541534	20205900	35174024	40704176	34805540	32823170	43841892	35197168	34823040	38429964	37006212
gibberellin A<sub>12</sub>-aldehyde	1	1	9107486	1	1	1	1	1	1	1	9780599	10211728	8424119	9709145	31330492	1	1	1	1
<i>S</i>-(2-aminoethyl)-L-cysteine	31488226	29433684	33438822	28732808	37429340	1	32880932	22644552	38742276	29641876	30333644	21575300	29366560	30132846	27541144	25529664	28609624	30248552	35036608
4-coumaryl alcohol	941912	736032	973472	1	1602928	1	1770209	2739293	1936396	1	1	1786471	1	1	1919505	1	1	1	1
9(<i>S</i>)-HPOTE	6737342	3048208	8357619	1	9301556	1	8985227	8919038	11056024	4620002	6908047	7640065	6363801	6233884	1	1	1	1	1
(9<i>S</i>)-HPODE	10275201	8164203	14535207	12524709	12018965	1	12974607	12892681	13214829	8127940	12088825	12435782	11596279	10419352	1	1	1	1	1
2-oxohexanoate	6142947	3428567	4453243	1	1	8695212	1319710	535809	1	5790156	5532221	667354	4435621	1	1	3438395	1	1	1732350
&alpha;-D-glucopyranose 1-phosphate	19186724	20223192	14623053	18945558	17604172	21556096	23108824	23110572	19182976	19339672	18365050	18146394	18826104	19878010	15937419	16415065	14767669	17222384	14584226
guanosine	636030	5796980	964849	831780	1317194	1477630	1192135	1486828	1567759	8959719	726026	1130811	674261	909318	1250056	657622	1046894	1022842	890582
seleno-L-homocysteine	580615	453028	711664	684298	818395	1186092	706026	712106	711473	477117	692634	779142	693365	583431	742083	587795	702061	482347	736614
(<i>R</i>)-2,3-dihydroxy-3-methylpentanoate	1	1	196675	275004	310437	1	145959	124087	294681	1	1	160079	1	141083	255454	1	225694	111931	177550
5-fluoro-5-deoxy-D-ribulose 1-phosphate	1	558681	1085191	911448	837119	581061	1189525	378263	999017	1	371686	268021	397648	1140893	224848	351470	910073	694233	448694
(6R)-4a-hydroxy-tetrahydrobiopterin	401794	1	4249447	675424	1	1054128	3216086	2488087	4495768	1093052	264602	926419	2549383	1024279	3804794	581206	1171432	660137	1078832
Hg<SUP>2+</SUP>	1211211	424586	1092494	872106	703818	1118042	1079862	956500	911671	426312	1149279	1168340	1208532	891560	628058	989185	602226	857196	1220004
2-iminosuccinate	25661712	26022036	6596171	3818900	6262722	2909285	7265056	30504540	7044255	322313	330328	10217247	2661310	7360677	1	2374561	1	4863339	7687059
L-glucose	5642698	5592856	1	3613802	3498575	22773006	1	6420730	1	1	5809809	4528508	7081979	5488102	3131388	6407004	1	5436746	4743981
2-pentadecanone	142910	1	327781	407046	370802	1550903	232667	239472	441810	210933	417977	217415	423610	254351	548562	334565	404365	360766	331160
4-hydroxybenzalacetone	451864	420478	2259997	19499970	20362140	379447	1821780	2254877	2535150	2387491	238044	18272772	481745	16707927	18366796	16701328	18407840	15676106	17354880
2-deoxy-D-galactose	859985	527540	1235101	3028467	1595954	1	3345680	2029166	2620229	1	943465	2557192	1044891	1986886	3176576	1129223	2036890	885432	1765746
pratensein	1	1	1139629	1	1516456	1	1	3260868	1	1	490386	1459744	613273	824512	1	1	1	1	1
vanillate	22179796	21324736	20464702	18356694	17831232	24726144	21162082	1	17683372	20606496	22665252	17850878	22070586	20917568	18747350	23087784	18900686	21170020	18962230
chrysoeriol	1	1	1139629	1	1516456	1	1	3260868	1	1	490386	1459744	613273	824512	1	1	1	1	1
5-isobutylthioribose	1	730807	1182830	2830437	1175641	470969	1067680	736084	1318005	794114	629689	632780	954902	478798	1002536	743668	694618	647901	551461
salicylate	1	1	1	6890561	1	7087444	4530334	5150605	6113732	2653205	1	6954990	1	1	1	1	1	1	1
3-methylxanthosine	1336526	1197279	2533669	4728180	4349812	1	3954480	5834607	3487260	688481	1	5355901	1777045	4396496	1	1	1	1	1
(2-hydroxyphenyl)acetate	26219842	3373401	4505676	964581	1	18946800	20070372	3766065	1	40073292	1807183	349755	1329629	1	1518759	951538	1	1610258	3983118
<i>N</i>-(2-methoxy-4-pyridyl)-<i>N'</i>-phenylurea	14128517	1	19961298	10785035	19542604	866208	11608984	6471535	19198926	11497413	630174	5923471	498101	11956535	8694102	10139884	9604374	942351	1069227
<i>N</i>-(2-chloro-4-pyridyl)-<i>N'</i>-phenylurea	290175	1	333379	402998	277630	6467339	751676	579548	490734	260383	314712	534567	255947	616044	1	263456	334279	308146	287817
L-selenocystathionine	1108977	1509512	3067007	3340894	2854904	1733931	3886733	3937812	3361586	1531298	991425	2981413	993032	1	2303175	1038791	3048885	1	2640132
dimethylselenopropanoate-amine	3427302	4550306	7288909	11037445	17379668	15768909	14540714	16449268	21595928	4309482	6085935	10571108	4218973	5867414	12996867	30852568	49921588	6897297	8795956
F-PU	537889	1	337853	359434	293464	1656392	268271	1091740	468530	437889	826725	396826	944288	295464	363431	700932	417642	1	315331
3-hydroxy-5-methoxybiphenyl	1722675	1651307	1799109	2003787	2264942	1	743674	587449	585687	665801	1784072	2296523	2116048	2151532	2868128	1964671	2829881	2428507	2774870
noraucuparin	199548	214853	223580	750364	673581	1	1044467	1007683	810692	171928	171053	676309	229421	613025	567665	274008	553921	322514	513083
L-lysine	1	1	292040	359580	384298	1	330225	1	410777	1	1	447985	1	269178	369062	1	308539	298387	317012
2-methylaspartate	1	1	1	1	1	1	1	1	1	1	1	151893	1	1	172073	1	177158	1	1
(6<i>E</i>)-8-hydroxygeraniol	121358	1	122020	358016	379795	1	195824	240345	421894	1	1	345221	147994	154996	318709	137850	395807	1	261397
7-methylxanthosine	1	1	859750	1084559	1202045	1	1059572	1180003	1243500	1	608818	1240454	749233	845537	1253729	585717	1	798180	1
methylene blue	2117609	1571970	2455678	1960333	2279994	1	3238116	147303	2788334	1442378	1763205	1238685	2168788	2334400	1469383	1917416	1989478	2730728	2366062
L-4-hydroxyglutamate semialdehyde	1443790	1588078	392279	2018433	406874	2727559	1	1500509	329248	1714482	1035388	1077694	1140710	1650031	1161457	1022297	1028503	1089163	1223013
2-oxoadipate	1	1	1	310029	246931	1	1	1	1	1	1	248062	1	470375	1	1	419840	355771	347715
indole-3-acetyl-L-alanine	1	1	1	755679	1	1	746145	515218	576743	246649	2729563	229017	1	1	1	1	381847	1	323670
2,4-dihydroxybenzoate	26219842	3373401	4505676	964581	1	18946800	20070372	3766065	1	40073292	1807183	349755	1329629	1	1518759	951538	1	1610258	3983118
2,2'-dipyridyl	1254083	1815798	1416567	1181833	1663775	1	2598478	3234639	1745258	1621907	1461533	1804972	1924342	2127680	1133628	1769322	1691601	1646656	1573691
indole-3-acetyl-L-aspartate	6320185	6167575	11754053	4329280	221843	2341721	361975	165185	4968556	11310188	5349755	5271144	5105304	13822737	1	7011726	1	6274158	1
10-(methylthio)-2-oxodecanoate	485913	298595	741452	1488847	1097815	1	1031238	1092204	927914	539645	428568	713102	503124	335778	971401	387445	434309	603155	555357
3-[(7'-methylthio)heptyl]malate	1	1	321458	501149	1211760	1	375758	696776	1381289	1	1	1330419	801090	1	1705192	1352732	1272709	1	1
4-methylumbelliferone	6933887	5853715	10757155	11782785	10468732	3831484	12381274	16982428	16911124	7385151	6654495	15966218	7349917	10969302	14512236	8626689	36148504	7222556	37757280
(1<i>Z</i>,3<i>Z</i>)-4-hydroxybuta-1,3-diene-1,2,4-tricarboxylate	3276183	3539276	3573507	3513800	3556734	2267388	2566973	2744594	3002955	2736371	3492245	3363941	601634	3391910	3341057	3508153	3344052	3285598	3535188
scopolamine	966444	657411	771548	1293322	1423324	1	944987	1130793	1646086	719566	949779	1067314	1238588	1134918	1329788	938816	1447900	1512999	1462050
8-(methylthio)-2-oxooctanoate	19406084	17945704	21114348	21700428	22630284	27273436	22848560	22433220	22252976	19974408	20206716	21689836	20342822	19960528	21805590	19890076	21864002	19078928	20638732
7-(methylthio)-2-oxoheptanoate	7639961	8212980	11455317	27648548	19935244	12299506	20357662	35305040	22532076	1	8847565	23846372	5982510	16170634	1	14206993	1286450	16735216	20633208
(+)-vernolate	199180016	197404656	239517136	1	236761744	1	211609424	200244288	236551520	182694176	202544880	217997840	203441504	217333520	1	1	1	1	1
<i>ent</i>-cassa-12,15-dien-2&beta;,3&beta;-diol	34110488	26840016	40028568	30803540	44120620	1	34054412	23228162	39115652	24629848	27679680	26752228	31578946	35116064	1	1	1	1	1
4-nitrophenol	6095675	2481630	1789173	21488432	3922818	1738790	1472452	2035567	3161846	1	1	1885812	1684157	4714594	22650448	1564692	1	20681538	1584141
&alpha;-monofluoromethylarginine	2575170	1643658	6268294	1	8679555	1056452	5787180	5878887	1293538	1557553	3942532	1111525	3993108	6697597	6288783	5770155	5541205	3952230	4787084
&alpha;-monofluoromethylagmatine	2314458	3387191	2132471	2466200	1	1	5678744	5691429	2164575	3312734	1	2264527	2441544	2912718	1973233	2875735	2509960	2562362	2137814
3&beta;-hydroxy-9&beta;-pimara-7,15-diene-19,6&beta;-olide	1	1	1	1	1	1	1	1	1	1	31636568	58382700	25359228	1	1	1	1	1	1
1D-<i>myo</i>-inositol 2-monophosphate	19186724	20223192	14623053	18945558	17604172	21556096	23108824	23110572	19182976	19339672	18365050	18146394	18826104	19878010	15937419	16415065	14767669	17222384	14584226
L-methionine	484017	426601	4897051	5410919	6243396	5486810	6679250	4804440	6592065	564435	421873	403636	5272580	355585	5398508	5174323	6349493	6253048	6721708
2-[(6'-methylthio)hexyl]malate	1163215	364186	1127510	549459	540859	1	510505	926534	538385	349027	224133	1367203	617278	1	1507621	392173	468762	718248	534021
3-[(3'-methylthio)propyl]malate	1	1	1	1013724	590485	1	1	1	511070	1	1	759913	1	1	1	1	1266431	1	1
L-threonate	3941948	2635600	4148941	217792	221721	5092038	216603	224927	202000	4490616	1	242267	2467486	1	202736	1	231527	1	1
2-[(3'-methylthio)propyl]malate	1	1	1	1013724	590485	1	1	1	511070	1	1	759913	1	1	1	1	1266431	1	1
9-(methylthio)-2-oxononanoate	4948284	4126528	4056168	175002	4378899	1	3736549	3945956	4894642	5553299	1	3880596	1	1	6002631	1	5137522	1	1
2-[(5'-methylthio)pentyl]malate	178774	575556	1	267465	533071	17222524	1003550	375839	570326	137419	220810	692458	184503	815190	640650	182059	237307	239951	202267
2-deoxy-6-phospho-D-gluconate	1	1	2638982	2559980	2228089	1	1582417	1188481	1	1	1	2673884	1	3378132	2035468	1	3102085	2952666	3228630
L-cysteinyl-glycine	4239574	13745047	5142143	8109680	7105038	35129720	23621344	1	23583872	3126895	5328545	4967126	4408844	16865164	22169476	17401952	6040950	17856316	15821276
buthionine sulfoximine	2132907	605863	698687	1878525	1335250	49849592	2107928	2429085	1356921	1860741	829754	2983592	732793	2288080	1422273	1	706136	1393613	1
cycloheptadienyl	1	172188	402771	398475	365514	1629000	466203	445821	512451	1	154735	328825	278594	351760	432930	234027	266161	142936	319167
vernoleate	2745879	2675963	38937436	47453976	71301056	57308560	84481808	80560704	75647576	29910856	3409301	3897216	3201929	1	4432002	3267707	5368476	3676158	1
8-hydroxyquinoline	1869844	288781	1190181	518420	921165	3971882	495964	286817	834768	305884	1488032	613845	1160935	317037	566501	1274879	1	1	1285356
L-indospicine	15161712	12802952	17153070	12760358	13081497	1	16008595	13248237	13416723	11030935	11783454	8072614	10917611	10812040	7163098	10936127	8969094	14445404	11641001
O-[L-norvalyl-5]-isourea	129474	1	477140	743763	970290	1	577288	500950	893041	1	234995	561994	269266	389942	834257	195665	658202	346133	535089
arachidonate	3875455	3822396	4152109	4022888	4115615	300038	1	1	1	2958505	2866490	3457853	2941192	3854596	3099476	3244953	3384476	3430322	3508691
<i>N</i>-formylkynurenine	544679	435715	164857	192915	206736	309244	175537	195397	196798	544794	355988	167651	170477	112775	186417	101357	1211655	104060	166671
aureusidin	6380592	4553541	11433608	15269321	16345687	1394605	1	13119106	15151751	4719979	7124429	14286976	1	10146905	16291069	7057347	12755575	8344811	13516860
dinitrophenylhydrazine	1	1	1	761193	536356	425250	1075899	1019435	213300	358799	1	674800	1	1	1	1	1	1	1
1D-<i>myo</i>-inositol 5-monophosphate	19186724	20223192	14623053	18945558	17604172	21556096	23108824	23110572	19182976	19339672	18365050	18146394	18826104	19878010	15937419	16415065	14767669	17222384	14584226
2'-deoxyuridine	1	1	1	261056	1	1	251495	352820	1	1	1	279652	1	115486	257181	1	202351	1	1
1D-<i>myo</i>-inositol 6-monophosphate	19186724	20223192	14623053	18945558	17604172	21556096	23108824	23110572	19182976	19339672	18365050	18146394	18826104	19878010	15937419	16415065	14767669	17222384	14584226
brocresine	599624	371541	535379	486023	600784	1109904	617332	613422	529864	449837	649614	611200	692142	465791	631639	490445	483432	364088	557319
diisopropyl fluorophosphate	1075173	1	16654326	37161024	27793692	1789382	1217605	37560840	1572244	969006	16345896	1306390	1344681	23699328	35294612	1	1568008	27688504	29675300
heliannuol C	2600257	1355117	1122302	1348080	1084306	3414807	2687219	2235295	1326400	1910415	1488401	1224615	1526544	1	1470071	1460806	956926	1487218	983602
L-sorbosone 1,4-lactone	14204624	14342369	18177530	22906964	20612540	37534848	24493016	9899945	24459952	11789157	16191684	19104984	14446797	18278620	23622950	18244400	21503832	18469776	18676120
L-sorbosone 2,6-lactone	14204624	14342369	18177530	22906964	20612540	37534848	24493016	9899945	24459952	11789157	16191684	19104984	14446797	18278620	23622950	18244400	21503832	18469776	18676120
(2S,5R)-2-(2-hydroxypropan-2-yl)-5,9-dimethyl-1-oxaspiro[5.5]undec-8-ene-7,10-dione	9675753	11929742	11745558	13954087	13195149	9104469	13186823	5749368	10069506	12591616	10953133	12551892	10264167	11663404	9443326	13839120	12580181	12399667	10199457
heliespirone B	1776414	1	1981227	3324128	3501818	151569	2520017	4620878	3666545	1	1518702	4674841	2067488	2059170	4598251	1601503	3558370	1613557	2826426
(6S)-hydroxyhyoscyamine	1043360	1406734	1258180	2571717	3463005	305252	1024900	1340986	3411618	940463	1574811	1636254	986292	2100604	1433113	511857	3941526	1063088	903798
(E)-(4-hydroxyphenyl)acetaldehyde oxime	170063	244142	1	178318	175368	301669	322301	1	1	90247	169298	181778	133669	157360	167765	141426	196869	172337	167755
2D-5-<i>O</i>-methyl-2,3,5/4,6-pentahydroxycyclohexanone	123770	158622	327459	290547	315864	179566	2261521	2129296	382525	99217	194885	203387	1	223414	144741	201394	276011	1	176516
isoformononetin	101167816	65493996	103143984	8715391	14475529	9443091	6910094	32159290	15569808	74108192	92508736	41834172	96206560	6856252	29167448	86318000	5970256	67524568	15429186
<i>cis</i>-zeatin	1872870	1516480	2193405	2453774	2444435	6926450	2973451	2877991	2557586	1533121	1687687	2611074	1720906	1995276	2220100	1613266	2228617	2221649	2410518
pyruvic oxime	232347	189531	252116	203859	290353	379342	236151	139826	306085	215122	209387	136430	206157	205973	200413	171543	210498	209296	277633
coniferyl acetate	808510	725545	977048	1	892588	820632	699223	1	942221	696703	1	1897892	2858866	1	2402126	1558220	1	2345231	1
formononetin	101167816	65493996	103143984	8715391	14475529	9443091	6910094	32159290	15569808	74108192	92508736	41834172	96206560	6856252	29167448	86318000	5970256	67524568	15429186
2-hydroxy-5-(methylsulfanyl)-3-oxopent-1-enyl 1-phosphate	1	1	2682543	2592360	2278881	1	2013427	1820713	1836898	1	1	2698071	1	3378492	2035468	922136	3102085	2947232	3228630
1-<i>O</i>-malyl-&beta;-<i>D</i>-glucose	1	1	1	1	1	416113	1	1	781928	1	1	467806	1	1	1	1	1	1	1
1-<i>O</i>-4-hydroxybenzoyl-&beta;-<i>D</i>-glucose	1	1	1	1	1	1	1	1	1	1	1	539080	1	265529	1	1	1	1	1
plumbagin	1	1	1	2929780	6476472	379409	1	1	1	1	4445229	6073814	4767782	1	5780863	3592991	5869119	3947613	8145434
methylnicotinate	46181312	50231872	38319760	40504072	37174448	1	6018766	7052976	7832348	48250272	44300240	45557528	39813072	42823844	37548760	50039400	40141920	40357336	42033208
corynantheal	1916342	1633604	1282829	2938011	2863378	1	2962054	2590678	1	1	2056890	2362175	2590373	2313064	1	2145237	1	2916894	1205187
<i>N</i>-phenylsuccinimide	793073	491153	361085	289167	287920	1	294808	1901770	357065	302999	284203	1549398	623977	272057	1778004	850412	280314	270542	263273
6,8-dihydroxypurine	1685433	141569	2593052	152085	256686	8507674	474349	1	582235	2682278	1	117255	2975880	7204314	184123	1	179948	5247524	77843
8-hydroxypurine	1263968	1710354	3994226	7437762	9070914	1	1758004	6893901	2882020	1930015	1	4644318	2388749	6471043	141826160	1	8125469	1	13273848
allantoate	1	1	1	182910	161682	1	1	123435	159182	1	1	328611	1	1	145154	1	1	1	1
ferulate	856202	1	2624479	3028483	3479001	1	2826660	2906764	3515379	1	1	1232303	1	2260214	2415410	1787123	2649072	2148365	2694722
4- fluoroglutamate	5029646	15000992	21549872	44402712	32280736	19235328	14570429	29044586	3303425	15415280	6084314	29815072	14429448	29558048	32020136	31512968	50484292	28135998	27837260
&gamma;-L-glutamyl-(<i>S</i>)-allyl-L-cysteine	785312	714258	1	429674	464266	196876	572117	539631	1	715576	683502	477814	786360	447363	440562	861222	462914	1	1
coumarin	25850976	1438464	2285363	4467906	2699060	3651456	4635708	2265276	3830262	25568104	2009252	3805897	2194046	2831105	2518701	2266800	3505187	1737339	2847762
diethyl thiosulfinate	1	5880190	1	1	1	28542572	5770605	1	1	1	6134707	1885812	7141509	4714594	22650448	4777769	1	20681538	1584141
allopurinol	1263968	1710354	3994226	7437762	9070914	1	1758004	6893901	2882020	1930015	1	4644318	1	6471043	141826160	1	8125469	1	13273848
&gamma;-L-glutamyl-(<i>S</i>)-methyl-L-cysteine	1183419	918063	1724828	1762283	2016646	412731	439357	1680878	2181763	796061	881744	1277274	939971	1215195	1557215	920596	1536756	1208010	408196
2-hydroxypurine	1263968	1710354	3994226	7437762	9070914	1	1758004	6893901	2882020	1930015	1	4644318	1	6471043	141826160	1	8125469	1	13273848
dimethyl thiosulfinate	5855301	5567124	6909942	6511084	6905729	8872544	7229002	7050241	6939999	6196140	6646869	6517255	6742546	6430377	754243	6419337	6777125	5891693	6456555
1-methylxanthine	18644364	25611280	26999632	46242792	34369108	88508032	31576976	29717442	37720120	22445092	26694426	31285776	14727663	30573800	33434344	32432130	53391768	29391328	28939412
ricinoleate	1	38032896	2276131	2696233	1	1	1786893	39189880	2203067	1	83872208	2035409	85236864	1504252	2349318	88496440	2745438	2337280	86703008
densipolate	199180016	197404656	239517136	1	236761744	34185856	211609424	200244288	236551520	182694176	202544880	217997840	203441504	217333520	209580000	215438688	195542528	210916400	202039840
cinchonidine	866551	1	2138560	2088111	1	1585161	2273310	2057302	2772332	4441144	733749	2454311	734334	1776478	1900519	738879	1455103	1557773	1807028
L-methionine-D,L-sulphoximine	5646784	1	4102208	920392	837463	784871	6159724	6423370	5289750	395292	449899	5251298	685100	1048087	876291	6407004	834120	482824	361080
1-piperideine-2-carboxylate	232077	190888	84001	160609	175791	300832	174502	132611	194017	229621	219703	111317	176308	136814	124037	196657	146021	126337	167651
3-ureidopropanoate	5510721	4996046	5385946	4646823	4677108	1	359245	3848385	4674309	5369680	5280573	3593415	4782693	4051740	3827459	5739243	4348788	4336710	4440060
indolepropanol phosphate	1899416	768525	1564867	2655611	293906	3082137	2060212	2097837	2209875	781803	2019526	1972669	1291230	1695367	1957823	2589403	2036508	1729386	1630143
ayapin	778919	423851	613436	1161511	1047555	2704066	1091153	1458225	989680	258136	700913	848963	379838	635542	1366144	973188	1277544	1082392	735095
(indol-3-yl)pyruvate	450134	1253032	647077	495899	578245	760876	7084587	306748	603293	1	439058	5058862	479007	414124	320365	428561	377181	433753	444801
nicotinate	1	80266	1	93714	1	1	1	1	1	1	1	88659	1	82143	1	88065	1	1	1
(<i>R</i>)-methylmalonate-semialdehyde	234794	228096	277436	281768	284882	341795	284795	296253	299055	256638	231794	244420	247640	242205	238822	237013	253431	233730	245987
(+)-&alpha;-pinene	1	1	1	1	1318228	579276	1735330	1428834	1	1	1212002	1903329	1	1305053	1108610	1	1434213	1608046	1
(+)-&beta;-pinene	1	1	1	1	1318228	579276	1735330	1428834	1	1	1212002	1903329	1	1305053	1108610	1	1434213	1608046	1
(+)-3-carene	1	1	1	1	1318228	579276	1735330	1428834	1	1	1212002	1903329	1	1305053	1108610	1	1434213	1608046	1
uniconazole-P	4211178	1	5160864	837157	1	431934	1	1	6929186	1	4495676	5018822	4989304	1336734	6039355	5014108	1	4669138	4306179
alendronate	1330452	1	4089492	4390532	3491104	467423	4579811	4658957	3858679	1	3459528	3670033	3956826	4027175	3088548	2997060	3265618	1	3329954
(2<i>R</i>,3<i>S</i>,4<i>S</i>)-leucopelargonidin	1839961	658064	1008386	370582	2333206	1	1027013	1523801	1818802	982676	1124675	826891	751043	595735	1842896	836929	805634	697881	712572
androst-4-ene-3,17-dione	90929	1	1	419667	580185	1	1	478792	711706	1	135167	444842	143729	1	420545	1071174	442959	337853	1702496
triketide pyrone	760864	191936	1	424511	280884	167649	482177	376450	1170582	433797	494516	313808	619666	331054	338468	343350	340549	236275	302100
4-coumaroylhexanoylmethane	1	1286485	1509080	1935989	1954683	22180806	1840341	1831594	2038069	927980	920272	1924631	1	1387505	2173524	908870	1731701	1268004	1827897
olivetol	22681020	21556824	28593498	27764592	28460838	690810	2564690	1939532	2362179	2019490	22313746	23606980	21804336	25797324	23327596	22964664	26744352	29585348	30148140
1-naphthol glucoside	2042465	1556874	2406962	1847279	2186921	1	3150818	1349602	2691704	1455458	1695122	963323	2016297	2196416	1	1	1	1	1
&gamma;-terpinene	1	1	1	1	1318228	579276	1735330	1428834	1	1	1212002	1903329	1	1305053	1108610	1	1434213	1608046	1
2-naphthol glucoside	2042465	1556874	2406962	1847279	2186921	1	3150818	1349602	2691704	1455458	1695122	963323	2016297	2196416	1245454	1786863	1822013	2644689	2208193
&alpha;-terpinene	697398	488779	678110	1165377	1318228	579276	1735330	1428834	971392	678571	1212002	1903329	767926	1305053	1108610	667629	1434213	1608046	754682
alizarin	2849455	5092378	3620840	6803180	3840199	64166704	2140701	1	3555544	4617073	7249472	6021140	2485673	3602391	6590451	7984435	8403513	2721688	2570610
adenosine 5'-carboxamide	1	1	535645	1704427	2109541	165661	2161146	588594	591542	1	1089224	568543	545016	1	771687	1	1125154	707025	747746
(<i>S</i>)-4-amino-4,5-dihydro-2-thiophenecarboxylate	291880	173322	464306	138090	137768	620638	265806	643815	232557	189367	262584	245875	357984	191387	141044	204507	163704	169515	194542
isopimaradiene-diol	34110488	26840016	40028568	30803540	44120620	1	34054412	23228162	39115652	24629848	27679680	26752228	31578946	35116064	1	1	1	1	1
dehydroabietate	1	661743	999664	1131098	1127435	393188	1190672	894889	1107569	1	886435	2036901	1	1342235	882550	613679	1436837	1017187	1227312
dihydroconiferyl aldehyde	1907578	1949042	697078	18206998	2123661	762598	408155	2075652	742674	1459191	17166022	18272772	17091756	16851612	672186	17135876	1893604	16081159	597961
isopimaradienol	1	1	1	1	5180264	436190	1	1	4641353	1	2323948	2772522	2364414	2159502	1	1	1	1	1
dehydroabietadienal	105856	1	280103	194192	246011	1	1	1	431034	98483	107525	348638	281390	113591	324257	226089	164417	122167	137910
abietatriene	294221	181440	469802	474671	586043	1	307273	368833	524965	1	194068	300561	189582	367075	327724	218486	350326	343198	404460
isochorismate	1	1	1	1	1	340037	1	1	1	1	1	2601499	1	1	4676616	1	3626168	1	2355419
icosapentaenoate	1	1	1	1494271	1218234	657210	1	675461	1228117	1	1540275	862902	1954573	738876	814318	544841	1021520	663434	1
&beta;-L-galactose	5642698	5592856	1	3613802	3498575	22773006	1	6420730	1	1	5809809	4528508	7081979	5488102	3131388	6407004	1	5436746	4743981
phenylmethanesulfonyl fluoride	22817392	27452390	18558276	28938508	22436382	24117420	29608184	34817520	26183284	24031016	22098140	23976256	23746392	28025436	22656316	20966822	21289734	23589792	20003804
indol-3-yl-acetothiohydroxamate-O-sulfonate	1563199	1440897	1823435	1943990	1503381	1	1454675	2132552	1	912775	1582670	2692906	1833780	2471328	1337277	1996022	2160807	2270700	2949401
octoketide 4b	205696	189357	252051	640567	536009	593032	247261	1	677767	178803	174537	170634	186508	188965	1	181306	1	163321	1
(<i>4R</i>)-limonene	1	1	1	1	1318228	579276	1735330	1428834	1	1	1212002	1903329	1	1305053	1108610	1	1434213	1608046	1
16-hydroxypalmitate	3868614	1	5374158	5099943	5528014	552716	5381793	5063439	5689720	3989319	9718671	19948238	11277177	4457844	4399163	8593224	19822376	4417870	13641972
octoketide	1	1	252051	640567	536009	1	1	1	677767	1	174537	170634	186508	188965	1	1	1	1	1
3-phospho-D-glyceroyl-phosphate	173052	1	144406	1	1	230399	166727	1	1	147916	176250	165850	176938	122073	165097	1	1	1	1
hexaketide pyrone	1	1	1	5877814	6356890	1	1	1	1	1	1	4497509	3372347	1	4357817	1	1	1	1
carbidopa	362308	1222513	740718	2638933	1034085	850565	888943	1895201	1008670	191214	497729	3029507	328780	824986	3493191	330509	539911	613259	630273
4-hydroxycoumarin	5222884	5203594	9180048	10953398	9994362	977489	5224771	1	12001527	4902209	3747989	12979341	5721260	3719813	3571553	3383720	417823	90405808	140109056
codeine	18524710	13256263	1	26407818	1	1	1	20366866	30599422	14613708	8191414	15690625	23438108	1	1	1	1	1	1
3-fluorobenzaldehyde	12591772	11283445	15901324	17812818	17716050	6567488	21051784	16214509	17174228	1	10210214	9607575	12881388	15777295	13617840	12187038	16215176	17386032	17144016
3-methoxybenzaldehyde	1	2949400	4088975	4861873	4321072	296612	3564099	3540200	3563547	2888786	3560292	1651873	3342481	3133969	1403043	3704201	9000241	2231700	3654118
(R)-3-(4-hydroxyphenyl)lactate	4054428	3054469	7279925	7353423	7745474	307031	6976253	4604740	9140053	3016455	4456196	10652499	6339765	5732899	4413247	4441123	1259163	2342201	2472305
2-deoxy-&alpha;-D-ribose 1-phosphate	898659	978763	795770	849204	755580	802352	1051522	1108634	852811	968710	843508	818187	874493	884364	477446	756783	683886	774800	661906
3-indoleacrylate	1122162	947291	3891808	3989876	4136636	1	1190285	4202485	1403702	1010731	1082007	3541245	1104690	3376933	1531762	3514201	1134130	3402031	472390
(-)-&beta;-phellandrene	1	1	1	1	1318228	579276	1735330	1428834	1	1	1212002	1903329	1	1305053	1108610	1	1434213	1608046	1
(+)-camphene	1	1	1	1	1318228	579276	1735330	1428834	1	1	1212002	1903329	1	1305053	1108610	1	1434213	1608046	1
L-isowillardiine	1	242306	180675	170203	186129	1259153	345752	195504	323837	1035737	100392	84342	106355	150407	2722034	147733	153980	145592	166784
pyridoxamine 5'-phosphate	2601169	4408377	2684368	4713550	3693839	14884953	3319039	3385888	4039861	4026925	2860630	3514658	1984955	3247202	3856093	5691007	4291566	3809063	3410510
4-methylene-L-glutamate	183212	179676	211305	217881	211867	1	215894	210304	221172	183487	181694	191630	194976	188355	188688	186889	196365	192019	190247
tetcyclacis	1	1	152076	235982	213627	130800	1	92804	88462	1	1	244861	1	1	275378	1	193757	1	1
myricetin	2201436	1910963	431015	584518	443024	1	2760099	1	489043	494997	2144999	964171	2303824	497170	848654	427432	427174	2247960	516977
D-mannitol 1-phosphate	181232	509108	1	1	1	1	512370	1	373072	546269	478098	157340	534456	1	1	434126	1	1	1
3-carboxy-4-methoxy-N-methyl-2-pyridone	317238	309205	5868065	12123006	1	3515361	642003	602778	724696	1	8441818	13701226	10138864	9300823	12772746	7850610	11842569	5799576	12370551
sinapaldehyde	438944	1193642	639291	674785	548045	954753	791660	488264	836176	731381	792740	1302959	532273	998960	1419079	924974	650628	641856	718321
D-erythro-imidazole-glycerol-phosphate	6125297	4630100	7058731	6919150	8319742	7859877	7578383	7525325	7249359	5537072	6882546	8037360	6905202	6242057	7709135	6360093	7381955	5414824	7735520
17-oxosparteine	1	1	1	1	1	1	1	1	1	1	3421868	2270506	3202063	2745769	2072787	3349596	2282723	2653222	2354308
lupanine	3916307	4391434	2781051	2373508	265642	193526	3151357	2876876	270160	4659155	3421868	2270506	3202063	2745769	2072787	3349596	2282723	2653222	2354308
gramine	916591	941701	1066057	981246	1212880	465589	1249987	1012361	1342423	787845	873480	829904	778413	833956	876667	774745	896025	805074	730101
3-(aminomethyl)indole	565681	436861	669397	648747	791397	1	773782	665583	911366	485574	671802	626681	631484	566007	552435	588923	637583	815840	728025
4-methylene diaminopimelate	4349820	5037294	5532914	340517	243843	888575	5120095	154883	5468679	3968776	4702087	116862	3176570	174922	327903	4481881	269328	4673254	251775
(2S,3R,6S)-3-fluoro-2,6-diaminopimelate	131902	633936	384726	626216	372939	997634	242146	870249	166585	428303	421130	851008	444583	1	986959	220557	811283	1102685	901380
3-chlorodiaminopimelate	1507612	1369488	1	4770818	1352878	1827865	1860767	4933170	5989830	1115452	1672508	3503848	1658773	1	5662399	1	4794261	1	3202622
O-methylserine	12166375	10917549	15181752	16758494	16844032	8408062	20303206	15030276	16794464	9000706	9766529	8552984	12709398	14867961	12228412	11684190	15297888	16597579	16251657
[4-(5,5-dimethylcyclohex-1-en-1-yl)-cyclohex-1-en-1-yl] methanol	1	1	1	1	1	453546	1	129426	176547	128083	1	101694	1	1	1	1	241099	206989	1
L-homocysteine	2016183	2144973	1608846	1838417	861929	1	8697335	4522745	5753446	4587726	438854	451745	1030121	913392	1025815	334246	419812	126578	1101083
9,10-epoxy-12-cis-octadecenoate	199180016	197404656	239517136	1	236761744	1	211609424	200244288	236551520	182694176	202544880	217997840	203441504	217333520	1	1	1	1	1
p-coumaroylserotonin	1141589	1	406647	390017	1	2695099	351400	109749	426118	1728486	1333997	180567	978312	1	1	1	121502	114281	504718
(3R)-vestitone	704574	812547	608426	1033036	780144	223624	235834	230295	846628	653781	501000	974956	729768	670758	1	341112	525652	459877	439024
<i>trans</i>-resveratrol	1	1	1	139858	1	89467	251495	345758	1	1	1	129935	1	145738	256933	1	202351	1	111118
(Z)-butanethial S-oxide	1	1	158835	1	242232	760826	1736137	353690	1596824	720882	3120495	707554	1	1117853	525253	1	1	604124	922788
homoisoalliin	119229	93739	213044	681719	197048	5750208	353869	416561	512722	89039	125712	335703	142199	129957	509905	114165	666415	116265	279224
xanthine	55903400	40997648	41221504	22962654	31276248	46631732	11108246	10948836	11102814	40346640	58399728	9501204	37952280	22046352	13448272	40995864	19097708	17273524	21616400
cinnamoyltyramine	20189588	4795386	9467471	13672488	1	1	16211301	18929152	15128217	15431965	6232030	20605720	21332160	1	17122912	6892538	14136926	29217308	10069080
calystegine A3	117880	157369	288156	359095	491257	1684692	392304	270280	1	158388	191425	337342	171362	290070	302447	223516	259660	110091	1
dihydroconiferyl alcohol	654227	705614	705781	814983	793763	821481	1462071	538127	777438	668757	568096	580420	907583	669030	1199388	737894	833186	1333555	821110
isoprenyl alcohol	1	1	1	1	1	1	1	1	1	1	132623840	152808272	127972776	150465232	151606528	140450848	158433328	152930944	140985504
isorhamnetin	1	1	1	1	1	1	524850	889418	1	1	1	321584	1	99330	322796	1	1	1	166452
(Z)-3-hexanal	5077382	4799594	5539155	5734508	6734897	8633424	6272833	3656816	6992075	4848779	4920795	3517366	4922943	5345313	4527017	196736	5641484	5100761	6215505
1-aminocyclopropane-1-carboxylate	12165866	10917549	15181752	16758494	16844032	8249594	20286356	15004229	16796148	9000706	9766529	8542349	12709398	14867961	12228412	11684190	15297888	16597579	16251538
L-valine	680424	371929	326026	1	293781	819076	514750	446039	454434	285015	565515	451703	565815	335329	386761	1	2167231	2722368	406960
&alpha;-naphthaleneacetamide	2792195	3350421	2174584	1320367	1012088	942987	5718156	5605949	2353685	1	2176884	2275360	2411688	2846043	834579	2835646	283835	874686	924608
3-propylphosphoenolpyruvate	377855	247161	1	389339	553580	1	1	1	1	281381	1	131388	316768	332861	162662	222671	253132	1	1
3-methylphosphoenolpyruvate	221061	116973	724479	683236	812876	742179	740494	753661	717218	137121	350289	766511	679536	1861316	746591	595947	689622	1649879	735497
enol-oxaloacetate	1	1	2363046	2091097	2198222	1146793	1	2013935	2154764	1	1	2081154	1	2146045	1944562	2193862	1970052	1958070	2208875
benzaldehyde	1	1	1	1	1	1	1	250425	222329	1	211257	233916	1	1	295487	178491	1	1	201921
nicotinamide	1340227	599315	952477	602229	929604	326195	845823	659288	1590569	1448201	753105	18870516	975376	867911	1	703582	1	541775	540377
3-dehydroshikimate	1841559	1673434	1742583	2116798	1914999	187932	1974918	2288418	2174370	1333501	1627293	2155260	1660400	1908686	1601791	1704829	1669085	1669497	1692265
&alpha;-oxo-1-carboxy-5,6-dihydrothiopyranpropanoate S-oxide	1	1	578774	565937	661019	997609	594878	608543	579796	105918	551376	90262	552310	476505	589494	1	576461	1	580610
&alpha;-oxo-1-carboxy-4-tetrahydrothiopyranpropanoate S-oxide	1	1	1	525867	317796	159587	488119	482099	427882	1	1	276469	1	273539	322034	1	280011	1	1
morphinone	2117609	804232	2455678	1960785	2280617	3828631	3238116	1451033	2788772	758954	1763017	1261043	2137735	2333808	1468948	1917838	1989478	2730460	2365067
L-leucyl-L-leucine	10293108	3447536	15238057	10822711	7653160	10547040	11789286	5497098	7546450	3214033	4087506	2717986	4094247	10794016	3919069	7701586	10694927	9414465	10483471
2-(4-amino-4-carboxybutyl)aziridine-2-carboxylate	1258414	2451464	4415711	5023287	3675926	1	3598271	886897	4484069	2944755	1046805	2152784	2438146	2766896	5283926	1520103	4797786	2882301	3072703
1-octanol	1	1	1	1	1	1	453780	426624	405601	1	1	478116	1	1	1	1	1	1	1
(9Z,11E,14Z)-(13S)-hydroperoxyoctadeca-(9,11,14)-trienoate	6737342	3048208	8357619	1	9301556	1	8985227	8919038	11056024	4620002	6908047	7640065	6363801	6233884	1	1	1	1	1
<i>ent</i>-isokauren-2&beta;-ol	1	1	1	1	5180264	436190	1	1	4641353	1	2323948	2772522	2364414	2159502	1	1	1	1	1
vigabatrin	1	1	304884	359580	383603	568866	329983	257915	410777	1	108157	428708	160062	269178	369062	1	339002	298117	317012
5-deoxy-D-glucuronate	13522817	13545016	16899834	21884140	20596550	34351596	22727036	23009644	22728928	10955859	1	18189496	1	17060992	21993746	16980956	20094832	17267642	18006056
pyrimethamine	44393612	33017384	1	1	1114978	1	5239549	1	1186293	59690872	989161	1417722	12369895	1	1657001	10149947	13107712	10950805	8123919
trimethoprim	1	354806	1007924	1201823	1	2528820	1257176	1	3407832	1	1	1494827	1	1	3121344	1	1	1	1
cystamine	32568502	26798644	37766056	33594532	35248264	3607868	34053568	38599524	16943524	31015722	31996392	15972065	33345748	28614024	43302460	28959654	12396534	24278924	37712608
1-(p-butylphenyl)-2,2-dimethyl-4,6-diamino-1,2-dihydro-s-triazine	201700784	174086352	244721904	216538896	254910112	138084	217695504	179377824	231145856	2710666	191636672	203280192	192741936	226812032	205621264	205832736	199438240	227156432	220487200
5-azacytidine	824213	1	556825	1	1	1	963946	668862	1	819631	707946	1045971	274152	349360	713491	461721	729406	410002	656490
(<i>R</i>)-pantolactone	6869880	5218588	9721009	10730061	9666545	1	10225395	13185133	10531534	5100690	6804839	12010551	8160282	7515988	13326221	5573470	9943295	1	10540348
erythro-4-hydroxy-L-glutamate	614811	561818	686539	673544	691344	203209	103350	146172	666925	599145	644591	676613	665789	632849	663330	109579	311708	112654	86170
(<i>Z</i>)-2,4-dihydroxycinnamate	1	1	1	1	1	3026877	1	1	1	1	1365694	1382870	852635	1100159	1238086	2065018	1304446	1165429	1182814
uridine	1	676690	1	1	1	3059222	1202442	1	589610	1975665	730667	522293	650170	551476	510346	777929	555901	1	1
3-oxo-myristate	8108623	1	1	720318	964466	1	725830	444765	728117	6350386	7706841	455669	821298	908667	1	8374617	8336559	6270646	6477042
<i>N</i>-ethylmaleimide	1	1	1	1	1	1	1	1	1	1	1	130688	1	1	119400	1	92056	1	86794
phloroglucinol	20393816	19415600	19002844	17180622	16721976	18852904	20213350	18339552	16493442	19090684	20845502	16593892	20414158	19445678	17327992	21109614	17483296	19841442	1
L-thiazolidine-4-carboxylate	1	1	1	128955	1	1	180655	126167	1	1	1	147572	1	132808	142215	1	179949	181291	167755
9,10-phenanthroquinone	775827	1006020	619555	1030090	517528	166132	225861	1244713	745191	1058617	904771	1218695	787696	1	680744	1012158	354201	565709	194095
5-phospho-D-arabinonohydroxamate	1	6083110	9400378	9245336	10782085	15388637	9866910	9749280	9402609	7064357	9186292	10294818	9330395	8283093	10195155	8276251	9675349	7072056	10071683
piperine	966444	657411	1119309	1293322	1423324	1	944987	1130793	1646086	717378	946985	1088796	1237662	1134082	1329788	938300	1447900	1512999	1049962
isatin	4976822	4501125	5300604	5275652	5534517	6492664	5298108	5410190	5267663	4824606	5200116	5321995	5348572	4964228	5330793	4834756	5212148	4716351	5257340
(6<i>E</i>)-8-oxogeraniol	1	211569	391917	494843	445319	1	1	1	471080	164443	351950	553473	885993	1	1	410242	497637	527373	486508
hypusine	1	1	326641	693457	549194	1	1	272922	580720	1	1	600803	1	328554	797033	1	585186	1	293858
6,7-dehydrobaicalein	867470	699035	1178996	1272684	1130626	894351	1372708	1402019	1161012	1	519315	1283110	1009870	1360354	1	939649	1	1149465	1403615
ribavirin-5'-monophosphate	450458	337549	551459	364624	1	1	1	1	1	423307	1	3171511	1	1	1	3213482	3422813	1	1
N-hydroxy DAP	881351	891111	587423	353087	389823	1023809	754256	641045	441178	876634	2793405	452725	361915	500591	446501	353835	424678	3075727	542264
N-amino DAP	434946	607889	1271996	1820717	1683307	49849592	3165578	2988002	811444	272255	1227404	1083657	1298132	1301851	2368668	772677	1	1221887	1588457
L-gulose	5642698	5592856	1	3613802	3498575	22773006	1	6420730	1	1	5809809	4528508	7081979	5488102	3131388	6407004	1	5436746	4743981
&beta;-L-gulose 1-phosphate	19186724	20223192	14623053	18945558	17604172	21556096	23108824	23110572	19182976	19339672	18365050	18146394	18826104	19878010	15937419	16415065	14767669	17222384	14584226
<i>trans</i>-abscisic alcohol	347223	344665	1067494	1153610	1076492	3479696	994861	945389	1121003	553439	667766	1005847	1	3170881	6035271	1	1	2676052	3490774
paraxanthine	5637976	1	4208709	920922	839562	22773006	7336694	6420730	1053411	1	1	871738	7081979	1048087	1	1	4779445	5436746	4743981
L-&alpha;-amino-&epsilon;-keto-pimelate	370105	338097	395945	366459	301814	519116	437996	444802	457361	375191	1	368967	362987	365149	352169	327277	340587	316453	357718
1-phenylpropane-1,2-dione	1	1	1	1	1	1	1	1	1	1	31164784	22754776	30198820	31433938	30632112	26380972	29466804	30943118	36169596
harmol	358221	1	3842530	4584402	961098	565345	5900292	5373809	5128839	211580	1	912335	700695	1158088	986710	6198427	4788228	5018182	3978646
phytosphingosine	6270938	4759081	10297393	15477162	13465654	202572	590458	486648	367281	1	8927732	10270038	8758445	8962876	9031992	8338110	12582212	10337904	11314278
tellurite	815894	1120604	778635	888211	667297	1	702847	768211	671679	1101512	797416	606661	932451	661745	526866	597642	773411	608924	657367
UMP	5283453	1701178	3396585	682233	618796	1	1236625	4630098	1	1908623	4571432	3920486	1	4266324	504906	1	652140	745034	1
<i>trans</i>-anol	1	1	1	1	1	1	1	1	1	1	3627587	4012949	1	1	1	3885555	2821308	249010	3242758
<i>t</i>-anethole	720193	725584	997519	626222	1058435	1	888673	855281	720444	678532	744005	570347	684679	809681	921356	696086	618200	1	932226
seleno-L-methionine	1	1689086	1711982	832201	1542875	2165173	1153581	1968145	972011	1	15777746	1405294	1507442	20302428	1425206	14107041	119641	17201540	1477160
dimethylsulfoniopropanoate	2568613	1629406	4303670	5301339	699220	231709	740634	643853	4591600	1	7053914	768528	8572165	3808184	1	2526039	3807802	200035	373147
2',4,4',6'-tetrahydroxychalcone	627259	569093	597135	221447	369577	1	453156	444029	445730	575414	545742	393889	619072	691698	351601	686278	364538	335175	284289
2,4,6-trinitrotoluene	3947650	4914605	3815848	7145018	5052459	1493947	5368224	6166122	6222225	5292641	3962829	4501195	1084729	4044648	5405065	4207347	4899643	1693421	4534972
5-amino-6-(D-ribitylamino)uracil	1297542	906223	2113387	1341094	2458499	2821839	1234608	1	2214478	767874	1228067	432661	1252708	1258946	1937737	819268	885198	1012400	1978528
pseudoephedrine	330065	273377	676911	1469112	516231	1	701764	1076762	1009439	1	262236	1094990	506541	1389258	1716430	433152	587876	1031057	465158
2-descarboxy-cyclo-dopa	1	1	1	1	1	1	361318	335387	1	1	1	332555	1	1	1	1	358464	1	359932
&alpha;-D-galactose 1-phosphate	19186724	20223192	14623053	18945558	17604172	21556096	23108824	23110572	19182976	19339672	18365050	18146394	18826104	19878010	15937419	16415065	14767669	17222384	14584226
(-)-epicatechin	1839961	658064	1008386	370582	2333206	1	1027013	1523801	1818802	982676	1124675	826891	751043	595735	1842896	836929	805634	697881	712572
dimethyl selenide	613829	320751	686521	482974	653250	1	1	1	1	1	487290	694240	355477	707658	684063	871812	365689	737243	788790
plaunotol	31084026	18734420	29316360	24702848	3093845	1034784	31812302	23733916	33017192	22100048	25372940	2493361	25723310	2839888	16227390	23896726	21891940	34352132	27229712
10-hydroxy-&alpha;-humulene	1	1	1	1	1	1	1	129426	176547	128083	1	101694	1	1	1	1	1	1	1
&alpha;-D-mannopyranose	5642698	5592856	1	3613802	3498575	22773006	1	6420730	1	1	5809809	4528508	7081979	5488102	3131388	6407004	1	5436746	4743981
1-<i>O</i>-methyl-<i>scyllo</i>-inositol	1586777	1564780	1254278	1198397	1118534	1	1	1	377556	1	1377773	1281981	1565303	1401546	922823	1501529	1	1315528	1
(3<i>E</i>)-4,8-dimethylnona-1,3,7-triene	1	1	1	1	1	1	1	1	1	1	1	1034707	1	1	1	1	1159097	1168130	1
(3E,7E)-4,8,12-trimethyltrideca-1,3,7,11-tetraene	956439	682396	1632900	1595873	2066526	1	1454230	1060378	1640720	535792	928895	1257435	965158	1392501	1370948	959311	1436969	1413414	1593824
D-pinitol	1	1	1	1	1	1	1	1	1	1	1377773	1281981	1565303	1401546	922823	1501529	1	1315528	1
octyl &beta;-D-glucopyranoside	37686688	10553784	40555996	23743660	22524248	8143559	46996416	40175976	49708024	29425532	34872064	13196602	37329076	13806046	1	1	15949725	12528333	14683813
Se-methyl-L-selenocysteine	580615	453028	711664	684298	818395	1186092	706026	712106	711473	477117	692634	779142	693365	583431	742083	587795	702061	482347	736614
kauralexin B3	38479160	29702912	9107486	1	58436040	2187450	54463496	53171976	63937756	34503888	9780599	10211728	8424119	9709145	31330492	9879104	10960533	8557669	8424452
kauralexin A1	3875455	3822396	4152109	4022888	4115615	300038	2802725	2224321	2750421	2958505	2866490	3457853	2941192	3854596	3099476	3244953	3384476	3430322	3508691
succinate semialdehyde	234794	228096	277436	281768	284882	341795	284795	296253	299055	256638	231794	244420	247640	242205	238822	237013	253431	233730	245987
<i>epi</i>-inositol	5642698	5592856	1	3613802	3498575	22773006	1	6420730	1	1	5809809	4528508	7081979	5488102	3131388	6407004	1	5436746	4743981
nitecapone	2601169	4408991	2684983	4714006	3694359	14885590	3319039	3385888	4040415	4027210	3516917	3514658	1984955	3247202	3855620	5691505	4291566	3809063	3410510
nordihydroguaiaretate	1285229	1409297	2833480	1731472	2668933	545902	2671422	3241252	2497523	2000703	888727	363840	1678957	1341433	1766279	928014	1512200	1186759	1611788
entacapone	363495	418996	532483	487149	1	1	574111	377530	535632	392500	342264	224249	365594	306701	546832	275067	438793	1	551184
hispidol	1	1	1	1	1	1	1	1	1	1	1	325493	1	205828	1	1	283224	179924	201276
6-hydroxy-2-[hydroxy-(4-hydroxyphenyl)methyl]-1-benzofuran-3-one	627259	569093	597135	221447	369577	1	453156	444029	445730	575414	545742	393889	619072	691698	351601	686278	364538	335175	284289
1D-<i>chiro</i>-inositol	5642698	5592856	1	3613802	3498575	22773006	1	6420730	1	1	5809809	4528508	7081979	5488102	3131388	6407004	1	5436746	4743981
<i>scyllo</i>-inositol	5642698	5592856	1	3613802	3498575	22773006	1	6420730	1	1	5809809	4528508	7081979	5488102	3131388	6407004	1	5436746	4743981
dihydrosterculate	10546815	4364022	8442533	9871967	8925174	1	1	1	1	1	8972950	9505601	8654513	9973335	8958749	11722645	10877234	11538829	9126625
phytol	800860	575745	1395736	2179075	1870974	4566388	1835439	2050431	1783367	778648	1183080	1384971	1171201	1187837	1190421	1085393	1732325	1395748	1562386
3-(methylsulfanyl)propanoate	1	1784099	1	367525	464718	516288	308328	206427	384997	1	1	467807	149227	222017	395660	1	360797	232699	302021
L-2,3-dihydrodipicolinate	1744610	1618380	1916434	2002769	2067445	2328137	1945070	1966395	1971757	1695142	1775846	1809482	1863245	1750723	1850260	1768781	1851230	1721094	1862117
(<i>E</i>)-geranylacetone	217515	169487	1	154750	344864	1	359058	1	404175	134637	1	240991	1	199617	233423	1	278630	193839	269732
1-piperideine 6-carboxylate	232077	190888	84001	160609	175791	300832	174502	132611	194017	229621	219703	111317	176308	136814	124037	196657	146021	126337	167651
2-keto-4-hydroxybutyrolactone	24999074	25628688	29034328	34530124	31582388	24342156	34400992	35145176	32308612	22351970	25777592	30389236	27080632	32234708	31862814	23541132	29254736	29823382	28914648
(2<i>S</i>)-2-isopropylmalate	1118741	1048992	1	266079	315864	1	1	190751	366889	1106442	172809	1020002	1044936	1	1111822	1	753475	1	1
4-methyl-5-(2-phosphooxyethyl)thiazole	1421830	1	1	838849	753944	660830	860794	853260	1031317	1	745211	607502	1395738	1	618121	1	625567	1	690923
9-mercaptodethiobiotin	2834954	1875364	4254466	673822	439912	661968	705485	272812	686297	1958687	382072	880585	2677367	194889	622764	400384	1180421	2196702	241227
D-sorbitol	1600024	1578815	1337117	3198808	1798739	4607452	3504860	2134577	2810186	2004572	1751831	2216765	2079721	2022813	2670404	1878101	2579679	2287396	2512533
homogentisate	1	1	1	1	1	1	1	1	1	1	22665252	17850878	22070586	20917568	18747350	23087784	18900686	21170020	18962230
N-isopropylformamide	1507227	1579378	1554699	2717595	1	1	2239258	2665758	1	1	4410505	6709732	1	4157431	1	1	1	1	1
zealexin B1	6899313	5448764	10703948	16179914	2034888	12203793	1403158	1085546	1484374	6522961	6329601	1066599	7694244	5831249	1061729	5051298	5715584	7606407	7271564
2-[(2<i>R</i>,5<i>Z</i>)-2-carboxy-4-methylthiazol-5(2<i>H</i>)-ylidene]ethyl phosphate	252569	209652	208487	269737	276621	612801	420448	420551	302742	234549	322039	435375	326785	341875	427433	337106	493594	296729	452224
3,4,6-trihydroxy-cis-cinnamate	1	1	1	2170099	1	1	1717445	2900916	1810031	1	1	1847588	1	1	1	1	1	1	1
(2Z)-3-(3,4-dioxocyclohexa-1,5-dien-1-yl)prop-2-enoate	390790	327067	160281	2120943	1525463	953948	1656766	2722055	1710817	269712	343646	1818366	404517	1167768	210557	292358	2032030	294960	1576999
esculetin	14114109	14033473	17806682	24341748	22296046	38011008	14199660	25828692	24338956	11426980	15876888	19748758	14070064	18268916	22423310	17964028	22401428	18299254	19467538
<i>cis</i>-caffeate	1	1	1	1	1	3026877	1	1	1	1	1365694	1382870	852635	1100159	1238086	2065018	1304446	1165429	1182814
thidiazuron	1	511340	1	996594	590485	6948336	1	1	511070	416399	806445	759913	1	1	958957	948573	1266431	1	1
ferric biliverdine-IX-&alpha;	13492104	12890239	13168347	10624392	1774151	479157	1	12829241	11573559	13284560	13232188	1	1882455	1	1577864	13380637	1449790	1816729	2132385
4-amino-2-methyl-5-(phosphooxymethyl)pyrimidine	1	1	1	1	1	502096	1	1	1	1	1	1	1	1	1	1	1	1	1
vomilenine	1794380	4387495	4067399	3133518	9454962	599641	1	1	8526372	1	4194690	1	4198832	1	1	4166667	1	2006249	3783400
(<i>22R,23R</i>)-28-homobrassinolide 22-sulfate	1	1	1	1	1	1507869	624739	1219546	599003	1	1	1	1	1	1418084	1	624417	1	722969
(<i>22R,23R</i>)-28-homocastasterone	2392341	1645398	4636293	4410729	5758968	1	3367317	2433963	5656399	2097078	2979849	1	3217951	2690754	2785148	1852957	3659711	2478660	3151078
(<i>22R,23R</i>)-28-homocastasterone 22-O-sulfate	1	1	258029	2158962	732258	1058539	1610022	3057777	1816474	1	1	1	200940	398737	1707817	1	2435654	351762	1083998
(<i>22R,23R</i>)-28-homobrassinolide	377525	214560	563074	1417684	705147	1	598425	1	724289	1	3742315	1	1	3584748	1	3779538	1	5378219	4361018
indole-3-yl-acetyl-<i>myo</i>-inositol L-arabinoside	1	1	1	1	1	552138	92878	1	1	1	1	1	1	1	1	1	1	1	1
&alpha;-hydroxyheme	1124160	960702	1065552	783364	4369140	1	4478832	4937226	4668418	1960853	6802483	1	1	799129	1	898079	1	1	1
hydroxy-&beta;-zeacarotene	1	1	1	2159271	727899	1	1	1	707233	1	1	1	1	1	1	1	1	1	1
&gamma;-L-glutamyl-L-cysteine	237097	1	224067	272127	396357	1752214	751676	579548	491218	137419	1	1	1	164896	1	216570	236199	1	1
GDP	1	1	1	184450	1	444585	163750	1	1	1	1	1	1	1	1	1	166490	1	137378
acenaphthenequinone	381209	240130	380673	1	1	1	1	1	654424	264128	1	1	1	427161	1	443291	1	493337	487268
methyl gibberellin A<sub>9</sub>	1	1	1	1	1	1	1	1	1	1	24863448	1	30908640	6570477	1	1	1	1	1
verdoheme	34201728	16561854	27075908	25498212	20393302	1	28011524	26310536	24295656	33151132	30569432	1	1467380	2363356	1	2012331	1621848	24511132	21663846
methyl gibberellin A<sub>4</sub>	4544292	3613835	5195811	4260755	5075426	760168	4412825	1	4818886	3608036	4875966	1	1	4758050	7744880	4173525	4441363	5412257	7062031
methyl gibberellin A<sub>20</sub>	4544292	3613835	5195811	4260755	5075426	760168	4412825	1	4818886	3608036	4875966	1	1	4758050	1	1	1	1	1
17-O-deacetylvindoline	644882	704337	784368	1	787001	1859641	1016312	1026841	914901	455407	1	1	1	1	836736	717382	849323	1	1
24-epibrassinolide	1	1	1	1	1	1	4297029	3080407	7393769	1	1159907	1	1560120	1	1	1	1	1	1
24-epicathasterone	1	557020	1	1191804	1	1371186	830282	535985	1	465602	507548	1	630340	737994	591059	1	965570	1	670329
24-epicathasterone-22-O-sulfate	463484	390224	3121343	970586	4283246	130391	1227681	1396285	1278151	1492402	2161685	1	1895313	3408851	5481613	1	4023885	2450213	2848112
(<i>S</i>)-usnate	1	1	1	1	1	1	1	1	1	1	1	1	1	1	1	1	1	1	1
gibberellin A<sub>15</sub> (closed lactone form)	55450048	47230868	34599352	25943148	29900318	7317190	33979360	40320504	48105896	23898256	31399074	1	29835396	26958778	32696288	49699248	56463956	34681728	30302750
3-hydroxy-&epsilon;,&epsilon;-carotene	1	1	1145610	1	1	1	1666255	1757259	3552784	1	2178554	1	1975809	2082083	1	1	1	1	1
gibberellin A<sub>7</sub>	3705660	2957754	2022456	2844993	2363663	1685155	6700986	8733992	9588555	3647780	6077713	1	6040290	2066537	1	1	2182279	1845016	2089352
gibberellin A<sub>37</sub> (closed lactone form)	20178526	19212088	27951800	29422556	17601684	1	22885722	1	1	15877306	21313832	1	1	30529676	23448932	1	25209468	21812018	21690164
coumarinate	1	1	1	1	1	461695	1	4602230	1	2960973	1	1	1	1	176081792	4500537	137305376	2370609	151278800
4-coumaroyl-4'-hydroxyphenyllactate	1	1	1	1	1	1	1	1	132581	1	1	1	1	1	1	1	1	1	1
<i>cis</i>-coumarinic acid-&beta;-<i>D</i>-glucoside	1	1	1	1	1	1	99515	123199	117141	1	1000464	1	1046745	799695	1400527	856918	917842	1133640	1004682
caffeoyl-4'-hydroxyphenyllactate	1	1	1	1	1	1	1	1	1	1	1083985	1	1	1	1	1	897415	1	1
4-coumaroyl-3',4'-dihydroxyphenyllactate	1	1	1	3051140	2579318	1	5417620	1	2615238	1	1083985	1	1	1	1	1	897415	1	1
lactucaxanthin	8025030	6757785	12925286	21168600	16775836	1	36928400	29870198	16256298	13596634	11428738	1	8612162	7430294	1	1	1	1	1
GDP-&alpha;-D-glucose	1	1	1	1	1	1	1	1	1	1	1	1	1	1	1	1	1	1	1
3-hydroxy-<i>trans</i>-cinnamate	1	1	1	1	1	1	1	4602230	1	2960973	1	1	1	1	176081792	1	137305376	1	151278800
methoxydihydrosorgoleone	3847186	2728642	5756877	6381389	1981688	2793251	3896498	2794086	4760847	2480588	5272032	1	4552684	2434147	4998718	1	7776013	1	7276643
&beta;-D-xylopyranose	1	1	1	1	1	11209918	1	1	1	1	1	1	1	1	1	1	1	1	1
8-(methylthio)octyl-glucosinolate	1	164482	91758	1	106201	14777762	133730	100586	139732	137882	1	1	1	1	200613	199137	337220	131637	94022
methyl gibberellin A<sub>34</sub>	6450363	4429984	1	1	1	1	1	10563960	1	5465022	7479882	1	7556945	9141439	1	1	1	1	1
6,7-dimethyl-8-(1-D-ribityl)lumazine	484351	1	1	519785	585530	1	1	1	1	1	419018	1	494114	457736	431726	459431	500133	451204	561780
dehydroscoulerine	181704	1	1	1847020	2186591	1	1343629	1	1	164311	1	1	1	1	1246968	225759	1	228548	1
taraxasterol	1	1	1	1	1	1	1	1	1	1	1	1	1	1	1	1	1	1	1
&beta;-cryptoxanthin	1	1	1145610	1	1	1	1666255	1757259	3552784	1	2178554	1	1975809	2082083	1	1	1	1	1
&beta;-amyrin	1	1	1	1	1	1	1	1	1	1	1	1	1	1	1	1	1	1	1
16,17-dihydro-16&alpha;,17-dihydroxy gibberellin A<sub>4</sub>	8708005	4946131	17316092	18064228	19658372	1	14872244	12221758	18319388	4473028	7984929	1	593448	10796031	1	1	1	1	1
demethylphylloquinone	870349	1381518	3951635	2625569	3890293	341562	4555360	1762753	2859959	1515180	1159194	1	1786242	1	3477838	3216719	8355510	1697361	2035474
16&alpha;, 17-epoxy gibberellin A<sub>12</sub>	4544292	3613835	5195811	4260755	5075426	760168	4412825	1	4818886	3608036	4875966	1	1	4758050	1	1	1	1	1
16&alpha;, 17-epoxy gibberellin A<sub>9</sub>	6214364	4385818	7608909	9967205	1	1034373	10168938	6467130	10714733	6318634	1	1	1	1	1	1	1	1	1
16&alpha;,17-epoxy gibberellin A<sub>4</sub>	1347043	2928574	3532830	3907538	4201505	1129864	3759451	8454990	4265858	2974318	2187115	1	1	3289681	1	1	3267545	989567	2960132
diphyllin	1	1	434629	292438	1	1	1	667743	155733	193037	1	1	1	1	80618	1	1	1	1
justicidin B	1	1	1	202899	1	957853	1	1	1	142078	203052	1	155316	387497	1	1	1	1	1
syringetin	1	1038427	1064115	79578	102310	1	146871	124580	1	1017694	1	1	1	1	1	1	1	1	1
&Psi;-taraxasterol	1	1	1	1	1	1	1	1	1	1	1	1	1	1	1	1	1	1	1
linustatin	1	1	429308	1	404470	1	234153	267906	442154	1	1	1	124609	158272	1	1	1	1	366229
neolinustatin	1	1	669856	691406	873978	1	1	1	834668	1	1	1	717712	657785	931303	1	667490	534208	722586
p-coumaroyltriacetate	1	745153	791494	1	1	1195531	728771	1259042	1015773	740091	756915	1	973603	987930	133879	938763	862860	887074	880923
<i>cis</i>-zeatin-9-<i>N</i>-glucoside	1481414	1	1	2350085	2175598	1	1931626	5245069	2557482	1	1136173	1	1505638	1	3366814	451586	2784669	2035602	2310406
methyl-2-&alpha;-L-fucopyranosyl-&beta;-D-galactoside	422916	1	703773	756213	934731	1	205902	1	781669	1	1	1	417185	1	1	1	1	1	1
(+)-dihydrokaempferol	1	1	1	1	1	1	158903	234190	1	1	1	1	1	1	1	1	1	1	1
<i>cis</i>-zeatin-<i>O</i>-glucoside	1481414	1	1	2350085	2175598	1	1931626	5245069	2557482	1	1136173	1	1505638	1	3366814	451586	2784669	2035602	2310406
1,4-&beta;-D-glucan	334473	1	192015	1	1	1	312288	1	346709	1	205233	1	293552	138111	1	168446	1	186544	206105
16-hydroxytabersonine	2740773	1470345	4725794	5457841	4840432	1	6475557	6923224	4685089	1665525	2024427	1	2672268	3854861	1	1	1	1	1
umbelliferone	5222884	5203594	9180048	10953398	9994362	1	5224771	1	12001527	4902209	1	1	1	1	1	1	417823	1	1
phloretin	1	1	1	1	1	1	1	1	1	1	1	1	1	1	1	1	1	1	1
16, 17-dihydro-16&alpha;, 17-dihydroxy gibberellin A<sub>9</sub>	18839672	21437932	19387508	15308452	14583621	1	11167983	17610518	17616664	5255804	25948734	1	1	15487698	1	17344144	13946848	24742380	1
8-oxo-dGMP	1	1	1	170918	180171	1	1	1	1	1	1	1	1	1	184309	1	109379	1	153396
FAD stem group	250752	251334	352719	1	398976	1776434	293976	1	390076	295603	567884	1	529560	237617	263290	480864	504229	347777	330214
8-oxo-GMP	8401608	8123206	1922204	3531221	3849331	1434353	2183015	2169307	3553773	8692016	10495731	1	8723773	1	4095398	1	2151754	921253	3161668
16,17-dihydro-16&alpha;,17-dihydroxy gibberellin A<sub>12</sub>	3207768	1	2278535	4332403	2376062	1	1307016	1	1	1166450	1749067	1	1356854	1630479	2311264	1295626	6170365	1993870	6187226
protochlorophyll a	1	1	1	1553830	1703692	1	1	1	1596586	49082728	1	1	1	1	1	1	1	2679077	1
columbamine	267243	167261	523314	1	629122	1	84078	308802	652515	1	349674	1	254801	1	1	1	158018	1	90738
(<i>E</i>)-1-(glutathion-<i>S</i>-yl)-<i>N</i>-hydroxy-&omega;-(methylsulfanyl)heptan-1-imine	505599	117082	1	1	1	1	693097	1	1	1	1	1	1	1	1	1	1	1	1
(<i>E</i>)-1-(L-cysteinylglycin-<i>S</i>-yl)-<i>N</i>-hydroxy-&omega;-(methylsulfanyl)hexan-1-imine	1	1	1	1	1	1	260171	1	1	1	94768	1	106477	1	1	1	1	1	1
(<i>E</i>)-1-(glutathion-<i>S</i>-yl)-<i>N</i>-hydroxy-&omega;-(methylsulfanyl)hexan-1-imine	665459	1	1	1	1	1	1	1	1	1	532090	1	648627	1	228429	683759	518016	798790	1
(<i>E</i>)-1-(L-cysteinylglycin-<i>S</i>-yl)-<i>N</i>-hydroxy-&omega;-(methylsulfanyl)pentan-1-imine	334065	260818	438602	384966	462321	204762	468425	423447	557428	248273	317977	1	1	312093	361103	1	348036	384089	438394
pheophytin b	1	1	1	6417071	1318768	1	1	1	1376576	40298600	1	1	1	1	17112536	1	1	8382595	1
(<i>E</i>)-1-(glutathion-<i>S</i>-yl)-<i>N</i>-hydroxy-&omega;-(methylsulfanyl)pentan-1-imine	640535	396618	704282	1330559	1433330	3705807	1178494	753769	969394	444109	612231	1	641457	436140	1	665277	439876	429528	1
1-(methylsulfanyl)-5-<i>aci</i>-nitropentane	1	1	1	1	1	5873014	1	4942680	1	1	1	1	1	1	1	1082036	1929307	860175	1676958
benzyladenine-7-<i>N</i>-glucoside	1	1	1	530610	1	1	587756	796313	1	1	1	1	1	1	1	553379	1	469286	1
rosmarinate	384071	631243	414094	1	454178	1	586657	555867	564922	707959	765636	1	879447	381052	1	402464	1	325279	527698
(<i>E</i>)-1-(glutathion-<i>S</i>-yl)-<i>N</i>-hydroxy-&omega;-(methylsulfanyl)butan-1-imine	1	1613816	6068157	7703587	11201762	3161104	9686643	5690625	12989328	1	1	1	9877074	3562399	1	1	266192	174668	421719
(R)-3- (3,4-dihydroxyphenyl)lactate	1	1	322028	177564	231293	1	1	1	1	1	1	1	1	1	1	1	1	1	1
isopentenyladenine-7-<i>N</i>-glucoside	1	1	2907608	1851430	1	1	3587792	11214934	1	1	1	1	1878939	2806284	1	1	1	1	1
isopentenyladenine-9-<i>N</i>-glucoside	3183251	1	1	1	1	1	1	1	1	1	1993661	1	1	1	1	1	1	1	1
1-18:2-2-16:0-digalactosyldiacylglycerol	1	1	1	1	1	1	148584	1	112402	182475	8891584	1	8013596	7702158	2070088	6229120	8178175	6452103	6149725
1-18:3-2-16:0-digalactosyldiacylglycerol	16658439	10377065	19815912	22360190	21464800	1	26142712	1	21089520	12214048	23604838	1	25160254	21788130	1	17639220	24305208	14489281	19477628
deacetylisoipecoside	1	1	1	1	1	1888542	1	1	1	1	1	1	1	1	1	1	1	1	1
1-18:2-2-18:3-monogalactosyldiacylglycerol	3211919	1874058	3778745	5686906	5403207	1427192	8141526	2038833	5536697	2030967	1	1	1	3413256	1	1	1	1	1
1-16:0-2-18:2-digalactosyldiacylglycerol	3614165	3973095	5410053	9559614	6969938	1	148584	1	112402	182475	8891584	1	8013596	7702158	2070088	6229120	8178175	6452103	6149725
1-16:0-2-18:3-digalactosyldiacylglycerol	1	1	1	1	1	1	1	1	1	1	23604838	1	25160254	21788130	1	1	1	1	1
benzyladenine-9-<i>N</i>-glucoside	555030	610142	453499	530610	324249	1	587756	796313	346050	484957	1	1	1	1	1	553379	1	469286	1
lipid X	1	1	1	1	1	701147	1	1	1	1	1	1	1	1	1	1	292930	1	93402
propionyl adenylate	9885022	1	1084080	1474896	1065609	1	1507287	1579045	1703979	1	1	1	1	1	1798858	1	866238	1	967605
(<i>E</i>)-1-(L-cysteinylglycin-<i>S</i>-yl)-<i>N</i>-hydroxy-2-(1<i>H</i>-indol-3-yl)ethan-1-imine	1	1	1	1723314	1	1	1	3981374	1	1	819165	1	1143455	1682264	8915807	1224452	804178	711041	5922388
(+)-7-<i>epi</i>-12-hydroxyjasmonoyl-L-isoleucine	2435181	1840861	9706352	9148629	7593693	2106558	6097562	1	4713101	2467861	4565021	1	3046402	9866837	4809509	5495445	6228724	3668633	4457403
(<i>Z</i>)-1-(glutathion-<i>S</i>-yl)-<i>N</i>-hydroxy-2-phenylethan-1-imine	1888254	845826	1502537	1661727	1558232	1	2228555	2855472	1685767	746332	1213946	1	2141311	1340283	1	111946	2144538	950245	1385360
8-oxo-deoxyguanosine	636030	1	964849	1	1317194	1477630	1192135	1486828	1567759	1	1	1	1	1	1250056	1	1	1	1
dihydrozeatin-<i>O</i>-glucoside	2089289	2126176	1	1	1	1	1	1	1	2173459	1903751	1	2061023	3155905	1	1	1	1	1
L-tartrate	1	1	1	1	1	1	1	1	1	1	1	1	1	1	1	1	1	1	1
<i>cis</i>-zeatin-7-<i>N</i>-glucoside	1481414	1	1	2350085	2175598	1	1931626	5245069	2557482	1	1136173	1	1505638	1	3366814	451586	2784669	2035602	2310406
1-18:3-2-18:3-monogalactosyldiacylglycerol	20939660	5933468	26749508	70074680	88641096	17049882	15192484	137420848	15657796	8140024	26910156	1	31467288	59641500	38387872	43584672	61375768	50886120	54106608
dihydrozeatin-7-<i>N</i>-glucose	2089289	2126176	1	1	1	1	1	1	1	2173459	1903751	1	2061023	3155905	1	1	1	1	1
1-18:3-2-18:2-monogalactosyldiacylglycerol	3211919	1874058	3778745	5686906	5403207	1427192	8141526	2038833	5536697	2030967	1	1	1	3413256	1593542	1	7958182	2903827	1
2,6,7,4'-tetrahydroxyisoflavanone	1	1	1	1	1	1	158903	234190	1	1	1	1	1	1	1	1	1	1	1
dihydrozeatin-9-<i>N</i>-glucoside	2089289	2126176	1	3971684	1	1146142	14627767	1	16840660	2173459	1903751	1	2061023	3155905	1	1989671	1	1859395	3058489
<i>trans</i>-zeatin-9-<i>N</i>-glucoside	1481414	1	3390480	2350085	2175598	1	1931626	5245069	2557482	1	1136173	1	1505638	1	3366814	451586	2784669	2035602	2310406
(2S)-pinocembrin	147105	172416	140330	153466	142164	1329026	184907	153553	145033	126897	118854	1	134193	182420	132549	1	1	1	1
<i>trans</i>-zeatin-<i>O</i>-glucoside	1481414	1	1	2350085	2175598	1	1931626	5245069	2557482	1	1136173	1	1505638	1	3366814	451586	2784669	2035602	2310406
(+)-pinobanksin	1	1	1	1	1	1	155227	159204	140938	1	1	1	1	1	1	1	1	1	452100
kinetin-9-<i>N</i>-glucoside	1	1	1	1	1	1	1	1	1	1	1	1	1	1	1	1	1	1	1
pinocembrin chalcone	1	1	1	1	1	1070764	1	1	1	1	1	1	1	1	1	1	1	1	1
<i>trans</i>-zeatin-7-<i>N</i>-glucoside	1481414	1	1	2350085	2175598	1	1931626	5245069	2557482	1	1136173	1	1505638	1	3366814	451586	2784669	2035602	2310406
vitexin	1	1	1	1	1	1	1	1	1	1	24927958	1	34919772	1	2724381	1	1468922	1	1446212
<i>S</i>-sulfanylglutathione	1	1	1	1	1	370053	1	1540893	564674	1	1	1	1	1	825800	1	1	1	1
(22&alpha;)-hydroxy-campest-4-en-3-one	1	1395202	1	1	1	1	1645095	1778188	2114558	1240695	1553856	1	1294786	1139126	1	1	1	1	1
(22<i>S</i>,24<i>R</i>)-22-hydroxy-5&alpha;-ergostan-3-one	1	1	1	1	1	1	1	1	1	1	1	1	1	1	1	1	1	1	1
campest-5-en-3-one	1	1	1	1	1	1	1	1	1	1	1	1	1	1	1	1	1	1	1
(+)-6a-hydroxymaackiain	164889	107798	309867	420286	407326	1	371422	278734	509481	113748	179357	1	194201	229910	1	1	1	1	1
11-hydroxyferruginol	1	1	1	1	547383	1	400142	403514	348089	1	1	1	1	1	1	1	1	1	1
(22&alpha;)-hydroxy-campesterol	1	1	717644	667888	824515	11869579	1	1	607376	1	1	1	1	1	1	1	1	1	1
adhyperforin	836551	835732	1640554	3035201	2697538	13513074	13028408	12316119	2980390	1	1246814	1	1853416	1921622	2555393	1	2401618	1724033	1822359
phenylethyl acetate	1	1	1	1	1	2189990	1	1826715	1846728	1597201	1	1	1	1	1	1	1	1	1
steviolmonoside	717880	770936	1680324	2329687	1	1832833	1365052	904338	2110556	830775	1294088	1	1964124	1550555	1	1	1	1429933	1
steviolbioside	1182454	1310980	1258521	717965	888540	1	1313203	1119447	1337056	1489157	837445	1	693896	706883	457370	709763	495739	561300	482141
18-hydroxyoleate	1	1	2276131	2696233	1	1	1786893	1	2203067	1	83872208	1	85236864	1	1	1	1	1	1
L-arginino-succinate	2028213	1	1	1	1	1	18488384	18774836	21629648	7654578	11560682	1	1	1	1	1	1	1	1
(2Z,6Z)-farnesyl diphosphate	735153	1	1010980	1294684	1082438	1	1900012	1	1370423	518511	1	1	12588645	5416185	1058767	2897597	1442432	1863369	1765978
1,2,3,4,6-pentagalloylglucose	147205	1	310502	347879	298557	1	449852	525500	376435	1	129438	1	227931	134530	409738	1	271236	1	314725
rubusoside	1182454	1310980	1258521	717965	888540	1	1313203	1119447	1337056	1489157	837445	1	693896	706883	457370	709763	495739	561300	482141
2'-deoxyguanosine 3'-monophosphate	1	1	1	567211	588265	1	329142	345382	473290	1	1	1	1	1	736430	1	291975	1	390333
2'-deoxyadenosine 3'-monophosphate	1	1	1	1	1834556	1	1277484	1	1	1	1	1	1	775161	1	453628	1239961	528423	292212
3'-dephospho-CoA	1	1	1	1	1	1	1	1	1	1	1	1	1	1	1	1	1	1	1
2'-deoxycytidine 3'-monophosphate	1	1	1	86317	77821	1	1	103258	82635	1	1	1	1	1	1	1	1	1	1
19-<i>O</i>-&beta;-glucopyranosyl-steviol	717880	770936	1680324	2329687	1	1832833	1365052	904338	2110556	830775	1294088	1	1964124	1550555	6844155	3620857	11009856	1429933	7983390
<i>S</i>-(hydroxymethyl)glutathione	1	1	1	1	1	263298	90124	1	90915	1	1	1	1	1	1	1	1	1	1
5&alpha;-cholesta-7,24-dien-3&beta;-ol	3460541	2622560	6710302	12243132	10788756	1036140	7919444	11922283	9280489	3030691	4122835	1	3704038	5887119	14266943	4269732	11707380	5998694	10576176
sinigrin	120343	148534	100543	1	1	1	111842	175934	113179	1	129386	1	130713	169837	103038	1	150575	1	121447
O-sinapoylglucarolactone	4359791	3897249	3988546	4990612	5613853	8657818	123002	220876	116910	4683899	9328259	1	10724716	3822902	5523810	9368056	3986174	3370139	4988389
5-methyltetrahydrofolate mono-L-glutamate	1	1	1	539709	775802	1	1	320752	768269	1	1256082	1	2161595	1	1	1	1	434885	512687
indole-3-acetyl-tryptophan	1	1	103389	1410058	764010	1	403775	1	1050923	1	132118	1	196679	1	1	1	1	1	1
cisplatin	1	1	1	1	1	1	1	1	1	1	1	1	1	1	1	1	1	1	1
(-)-jasmonoyl-L-isoleucine	1	1	1	4705335	3866671	1257630	6801437	6882717	4935435	3350562	1	1	4610151	3953789	5229458	2548670	3592471	11120263	4960996
(-)-jasmonoyl-L-leucine	1	1	1	1	1	1	1	1	1	1	1	1	1	1	5229458	2548670	3592471	11120263	4960996
(-)-jasmonoyl-L-phenylalanine	5163888	5141892	7871337	1	1	354694	1	1	6874572	4053363	6152663	1	6040219	6861936	3038418	6647075	1319873	6279404	1320625
<i>S</i>-methylglutathione	896479	1	1	145530	270307	121071	1	1	698183	1	1	1	1	1	720663	1	1	1	1
luteolin 7-<i>O</i>-&beta;-D-diglucuronide	165368	98994	307951	257871	263399	103192	257682	282884	289035	102441	1	1	164445	156659	1	1	1	1	1
ethylglyoxalbis(guanylhydrazone)	1	1	1	1	1	1	254195	236640	293426	137787	1	1	1	1	1	1	1	1	1
indole-3-acetyl-tyrosine	1	1	1	1	1	1	1	1	1	1	1	1	1	1732994	1	1	1	1	1393290
rutin	1	1	1	1	1	1	1	1	1	1	5952538	1	1	4814107	1	1	1	1	1
2'-azido-2'-deoxyuridine-5'-diphosphate	1	1	1	1	1	1	1	1	1	1	1	1	1	1	1	1	1	1	1
2'-chloro-2'-deoxyuridine-5'-diphosphate	1	262193	1	1	1	705234	288201	447551	1	1029811	1	1	1	192805	265275	1	267668	1	1
&gamma;-Glu-Cys-&gamma;-Glu-Cys-&beta;-Ala	1	1	1	807526	1	1	876469	614008	725730	571011	1	1	1	1	1	155551	1	1	1
D-tryptophan	1	1	1217001	1	1	2460666	1934807	1612741	1951630	1011506	596328	1	615438	589165	1	619879	1	554893	1
N-formyldemecolcine	1	1	1	1	1	1	1	1	1	1	2899291	1	1829488	5032308	7115155	4663000	4610622	1226476	1217546
protoporphyrinogen IX	1	1	1	77041	127081	1	83227	80302	120739	1	1	1	1	1	149253	1	175335	97995	133594
UDP-&alpha;-D-glucuronate	1	1	1	1	1	1	1	1	1	1	1	1	1	1	1	1	1	1	1
3-pyridinecarboxaldehyde adenine dinucleotide	377016	288695	498146	439182	473197	1	496384	530325	514892	257928	1	1	311644	345861	435345	1	295514	283946	341520
(+)-7-<i>epi</i>-jasmonoyl-L-isoleucine	1	1	1	1	1	1	1	1	1	1	1	1	1	1	5229458	2548670	3592471	11120263	4960996
UDP-&alpha;-D-galactose	1	1	1	1	1	1	1	1	1	1	1	1	1	1	1	1	1	1	1
(20<i>R</i>,22<i>R</i>)-dihydroxycholesterol	1	193370	1	1	1	161749	1	1	1	1	1	1	821791	1	833900	1	757757	1	416561
&alpha;-(2,6-anhydro-3-deoxy-D-arabino-heptulopyranosid)onate 7-phosphonate	1	1	1	1	1	1060028	1	1	1	1	1	1	1	1	1	1	1	1	1
&beta;-(2,6-anhydro-3-deoxy-D-arabino-heptulopyranosid)onate 7-phosphate	1	1	1	1	1	1	1	1	1	1	1	1	1	1	1	1	1	1	1
S-adenosyl-1,8-diamino-3-thiooctane	2114762	1	2741050	3034179	3721297	1	2763601	1	3623959	1656068	2120943	1	2197358	2561927	3143438	1742000	1	12235540	12019428
pteroyl-&gamma;-glutamyl-&gamma;-glutamylglutamate	1	1	1	1	1	1	1	1	1	1	1	1	1	1	1	1	1	1	1
tetrahydropteroyl-&alpha;-glutamylglutamate	19884470	16441055	3626644	4310586	4673201	1	24160138	3894423	23645464	14042155	18524156	1	23341534	21296118	6199486	17469636	3671711	18861824	5445647
5-methyl-tetrahydropteroyl-&alpha;-glutamylglutamate	5075259	1	1	1	1	666537	7984250	8732665	6498733	3416382	1	1	1	1	1	1	1	1	1
geranial	391410	1	591803	554995	715570	1	453439	425625	404710	1	376936	1	376800	499859	479145	385562	447921	484741	508920
isoarctigenin	426270	294764	761422	1170382	1358757	1	2954245	1794378	698939	348722	537844	1	1	1732366	1234454	1144604	758778	1867032	1399124
arctigenin	426270	294764	761422	1170382	1	1	2954245	1794378	1	348722	537844	1	1	1732366	1	1	1	1	1
dalcochinin-8'-O-&beta;-glucoside	1	1	3528619	8418362	3632581	236212	9115250	3762646	7928591	124778	1613621	1	2193840	1	3220618	1779248	2372790	1690483	3421254
7,8-dihydroberberine	1203173	1	914253	1	1	1	1	1272302	1	1	805766	1	1170245	1	1	843520	632657	1114208	1032954
dXMP	294107	239072	185877	178205	1	770193	265322	305716	216298	1	1	1	359558	1	155467	1	1	1	1
kaempferol-3-rhamnoside	860515	356728	2320866	2874509	2855316	1	2568354	2401459	1	175982	24927958	1	34919772	1	2724381	24915288	1468922	29079130	1446212
kaempferol-3-rhamnoside-7-rhamnoside	7502573	1	1	1	1	1	13329607	1	13335865	4387067	5779519	1	7884350	9620130	1	1	1	1	1
tetrahydropalmatine	813117	822662	1058450	1327165	740904	230075	929475	541553	662935	741044	945047	1	1	540388	948511	919232	926456	907311	1599323
indoxyl	1	1	1	1	1	1	323277	1	1	1	1	1	1	1	1	1	1	1	1
AMP group	1	1	1	567211	588265	1	329142	345382	473290	1	1	1	1	1	736430	1	291975	1	390333
ethyleneglycol phosphate	1	1	1	1	1	877495	1	1	1	1	1	1	1	1	1	1	1	1	1
D-glutamate	1	1	1	1	1	1	1	1	1	1	1	1	1	1	1	1	1	1	1
(S)-coclaurine	1	1	1	1	1	1	1	1	1	1	1	1	1	1	1	1	1	1	1
4-hydroxy-4-methyl-L-glutamate	1	1	1	1	1	1	1	1	1	1	1	1	1	1	1	1	1	1	1
<i>aldehydo</i>-D-xylose	1	1	1	1	1	11209918	1	1	1	1	1	1	1	1	1	1	1	1	1
diimidotriphosphate	1	1	1	1	1	1	1	1	1	1	1	1	1	1	1	81505	78752	1	1
quercetin-3-glucoside	829150	5381579	2289394	1	1	3052034	1	1	1	7063299	1031535	1	1757625	1	1	5635004	1	1	1
dipalmitoyl phosphatidate	2241899	2403056	2629534	2764140	2624066	1535485	2752096	2806073	2811831	1969000	3094735	1	2835188	2388241	1	2931196	2462533	2621633	2494592
isoliquiritigenin	1	1	1	1	1	1	1	1	1	1	1	1	1	1	1	1	1	1	1
maltotriose	1	1	1	1	1	1	1	1	1	1	415859	1	408986	1	1	185639	1	1	1
(+)-camphor	1	1	1	1	1	1	1	1	1	1	376936	1	376800	499859	479145	385562	447921	484741	508920
kaempferol-3-glucoside-7-rhamnoside	28992904	25167132	32973332	32532512	41815644	190085	245071600	246781056	205810240	161781968	28569714	1	30032036	33076200	26086764	29481824	27857964	28250844	28446204
dalpatein 7-O-&beta;-D-apiofuranosyl-(1->6)-&beta;-D-glucopyranoside	3399386	1	779791	451579	511156	229398	1058769	1947055	517556	3362318	1	1	907230	1439522	1136099	1	310472	1	460222
dalnigrein 7-O-&beta;-D-apiofuranosyl-(1-6)-&beta;-D-glucopyranoside	103239	1	151287	1	1	1	138928	1	1	1	106645	1	99110	85043	1	1	1	100957	1
kaempferol-3-glucoside	106479	1261919	180296	2862422	3064422	1	2605243	2080948	1023519	1	119782	1	128542	1625336	1	1	1	1	1
luteolin 7-<i>O</i>-&beta;-D-glucoside	27512184	27107908	1261684	1488731	88299320	1	53426436	28358282	59069988	6884351	747766	1	1	1120897	1	1	1	1	1
9-[6(RS)-C-carboxamido-5,6,7-trideoxy-&beta;-D-ribo-octofuranosyl]-9H-purin-6-amine	1	1	1	11329865	1	1	1	2617640	1	1	10464999	1	11451833	10364184	1	1	1	1	1
9-[6(S),9-diamino-5,6,7,8,9-pentadeoxy-&beta;-D-ribo-nonafuranosyl]-9H-purin-6-amine	1	1	1	1	1	1	1	1	1	1	656935	1	518736	1	1	1	1	1	1
5'-[(3-aminopropyl)-amino]-5'-deoxyadenosine	6969838	1	7726906	5243364	11133474	304192	1	1	1	1	2951094	1	2846214	1	1	1	1	1	1
5'-[(3-aminopropyl)methylamino]-5'-deoxyadenosine	1932524	303803	3531039	3190704	1786985	1	2045992	6489551	1417759	4931436	656935	1	518736	1	2195118	1	2532523	1975156	2414178
9-[6(RS)-8-diamino-5,6,7,8-tetradeoxy-&beta;-D-ribo-octofuranosyl]-9H-purin-6-amine	1	1	1	5243364	11133474	1	1	1	1	1	2951094	1	2846214	1	1	1	1	1	1
(2<i>S</i>)-liquiritigenin	1	1	1	1	1	1	1	1	1	1	1	1	1	1	1	1	1	1	1
indole-3-acetyl-L-glutamine	3352902	3983227	2325792	395228	872537	205365	332564	1655663	294590	3441199	3231754	1	2799408	1	543787	1	852440	1	700103
gibberellin A<sub>98</sub>	68468112	49103508	35810244	80622744	32267902	6071892	87358264	1	47638948	49922816	44711176	1	1	29084934	1	1	42700308	44186128	1
glucomalcommin	1	92184	1	628438	407493	1	316219	1528293	458721	1	1	1	1	1	1226172	1	323171	92995	466226
desmosterol	3460541	2622560	6710302	12243132	10788756	1036140	7919444	11922283	9280489	3030691	4122835	1	3704038	5887119	14266943	4269732	11707380	5998694	10576176
<i>sn</i>-glycero-3-phosphocholine	1	1	1	1	1	220841	912914	465839	216981	1	1	1	347632	1	1	7909996	168788	308558	1
(-)-<i>trans</i>-carveol	1	1	1	1	1	1	1	1	1	1	376936	1	376800	499859	479145	385562	447921	484741	508920
(<i>S</i>)-reticuline	1	1	1	1	1	1	1	1	1	1	24873240	1	30886462	6565323	1	1	1	1	1
castasterone 22-<i>O</i>-sulfate	799563	275818	1	1	1075088	1777738	1	1	1132589	183242	662539	1	1041474	1	6499249	680867	2474528	857916	2419882
brassinolide 22-O-sulfate	1	88889	1	1	1	1	164012	302780	1	174457	1	1	1	1	16168660	1	1	1	1
adhumulone	12107674	9535546	6290535	7616066	12843451	820328	1	21700508	9846450	7543211	1	1	4429127	9237700	1	8663384	6183137	6231471	1
7'-hydroxyabscisate	1	1	1	1	1	1	1	1	1	1	8812328	1	8584901	1393035	1	8706733	1	4266717	1
7-hydroxyflavone	1	1	1	1	1	1	1	1	1	1	1	1	1	1	1	1	1	1	1
adlupulone	4480180	5899868	6690023	13335051	9391013	2455767	4561675	8165033	9799103	4797905	6833748	1	6009270	8673759	1	1	1	1	1
7-O-&beta;-D-glucosyl-7-hydroxyflavone	985541	793857	988882	527086	692834	1	797373	588530	880988	540994	424195	1	352470	570967	360496	793065	716576	453461	770454
6-O-&beta;-D-glucosyl-6-hydroxyflavone	985541	793857	988882	527086	692834	1	797373	588530	880988	540994	424195	1	352470	570967	1	1	1	1	1
1-palmitoyl-2-&alpha;-linolenoyl-phosphatidylcholine	1927799	1339001	151170	244189	358666	436192	3092249	370341	2719105	161190	349151	1	368651	1	1387328	1864790	2643720	1	2220688
1-palmitoyl-2-oleoyl-phosphatidylcholine	2988108	5386762	6062722	5524247	3381001	7211478	6186529	6189910	5208554	5296469	4038111	1	3810890	2298652	1824143	6819687	5659041	5045529	4608844
7-(methylthio)heptyl-glucosinolate	1	279863	2497652	967694	3843619	12871512	889708	1123344	3811472	1	651122	1	1079318	1	1097249	396913	819224	447621	837938
oxindole-3-acetyl-aspartate-N-beta-glucose	192027	3142482	1	290520	1	1190557	1	8136591	13263005	472702	1	1	1	1	1	5077127	1	5803405	1
7-(methylsulfinyl)heptyl-glucosinolate	1	1	1	188073	104606	442823	91729	1	155132	1	1	1	1	1	432850	1	215983	1	141035
oxindole-3-acetyl-aspartate-N-beta-glucosyl-beta-1,4-glucose	1	3101803	4602452	4850369	4364058	3119422	2762350	4920314	4953048	1092204	2257653	1	3297857	3826037	3720383	2711631	2715122	2405751	3785214
sakuranin	383055	1	395547	273504	904934	533142	426075	299413	488854	1	326076	1	348549	1	1	1	1	413170	365889
quercetin 3-galactoside	829150	5381579	2289394	446780	446531	3052034	440524	553985	598350	7063299	1031535	1	1757625	1	486877	5635004	365141	207214	373163
pheophytin a	1	1	3463264	18398544	9722387	1	1	1	5467294	100192456	1576888	1	1	35076016	1443401	1	1	21722696	1
4-(methylthio)butyl-glucosinolate	91377	90112	247880	523639	426601	1	1	578036	442501	1	125220	1	1	308992	593318	226220	491588	300535	446528
strictosidine-aglycone	2097395	411701	6114745	1353471	1	470395	1	1	1267883	1	1	1	1	1	1	1	1	1	939224
5-(methylsulfinyl)pentyl-glucosinolate	548814	420193	558271	589635	514726	1	128480	582132	389865	242803	344544	1	514859	623708	459903	441168	442451	496796	508980
5-(methylthio)pentyl-glucosinolate	1	1	1	1	1	1	1	1	1	1	1	1	1	1	1	1	1	1	1
MoO<sub>2</sub>-molybdopterin cofactor	102610	104867	1	100168	1	217811	1	120093	281155	297256	1	1	1	1	1	141194	1	231893	90629
5-(methylsulfanyl)pentyl-desulfoglucosinolate	1	528852	312888	5792089	1	1	4523393	6901082	5488627	1	1	1	1	1	6388678	1	6973006	1	8523898
thio-molybdenum cofactor	399422	383725	1	472020	142881	113205	187573	114870	139255	824217	1132577	1	328927	378509	597152	586285	1	1187506	581657
6-methylsulfinylhexyl-glucosinolate	867497	4421747	1755712	16676307	10701668	1	10930771	39352660	13736841	464957	800251	1	2050266	8088496	26367300	792722	10337961	3957118	13297066
(+)-carvone	1	1	1	1	1	1	1	1	1	1	1	1	1	1	1	1	1	1	1
glucoraphanin	395311	1	109073	435843	285195	929672	169055	461044	305588	227573	1	1	1	1	415726	224903	437350	284221	295644
FMN	374716	1	387115	550922	984260	1	525465	313748	928448	1	1	1	449470	1	1	1	1	1	1
molybdopterin adenine dinucleotide	183830	198517	1	1	1	1	1	1	160743	387085	1	1	1	1	249081	299633	1	607228	231640
gluconapin	1	1	1	134256	1	1	683447	141400	1318621	1	659901	1	797244	675183	164571	547868	114412	491017	889080
loganin	1169460	867408	1408224	1791973	1759112	1	369660	222329	2661885	192941	521698	1	767366	1883019	2517413	386965	1382120	1	587973
6-hydroxyflavone	1	1	1	1	1	127941	1	1	1	1	1	1	1	1	1	1	1	1	1
L-hexahomomethionine	107068	6571739	1	1	1	11969857	154795	1	1	92306	109047	1	123201	137200	1	87734	1	1	1
24-<i>epi</i>-campesterol	193360	233388	265689	318043	273474	1401133	340121	424096	293414	1	286707	1	276343	214888	1	242483	238133	167548	183465
4-hydroxybutylglucosinolate	435766	1	294566	112452	1	115681	119675	1289596	1317721	1	659901	1	797244	674608	1	547868	1	491017	889080
crinosterol	1	1	1	137301	1	1	1	1	1	1	1	1	1	1	1	1	1	1	1
dipyrromethane	6685190	2743826	6580896	3788481	2741650	1	1	2149233	6062072	6107497	5832229	1	5030866	4190719	1062028	5602972	5193255	3612007	5515819
D-gluconate	14608859	1	1	26481486	1	38936248	25899984	28434580	25983214	11993900	1	1	14574230	1	2827728	1	1	19527392	1
isocryptoxanthin	296666	267362	1145610	1744148	1839484	1	1666255	1757259	3552784	561367	2178554	1	1975809	2082083	1	1855328	1937046	1731860	1
4'-hydroxyechinenone	5444067	5378441	3155939	5963921	5460300	1	14278261	8732328	5981172	5269439	3228923	1	7290886	3561784	1	1	1	1	1
3,4-didehydroisozeaxanthin	5444067	5378441	3155939	5963921	5460300	2262598	14278261	8732328	5981172	5269439	3228923	1	7290886	3561784	1	4507214	5063226	5697856	2485939
2-naphthol	1	1	1	1	1	1	1	1	1	1	1	1	1	1	1	1	1	1	1
(<i>E</i>)-1-(glutathion-<i>S</i>-yl)-<i>N</i>-hydroxy-&omega;-(methylsulfanyl)octan-1-imine	223261	1	240837	169013	172386	336754	364347	218739	204791	1	1	1	191965	227579	1	190738	1	181207	197116
1-(methylsulfanyl)-8-<i>aci</i>-nitrooctane	1	1	1	1	1	1	3402535	1	1	1	1	1	1	1	1	1	1	1	1
methylphoracetophenone	1	1	7279925	7353423	7745474	1	6976253	1	9140053	1	1	1	1	1	1	1	1	1	1
(<i>E</i>)-1-(L-cysteinylglycin-<i>S</i>-yl)-<i>N</i>-hydroxy-&omega;-(methylsulfanyl)heptan-1-imine	786254	637309	474958	1	444353	1	366886	316608	451706	1	1	1	274743	302782	1	717868	888274	1162536	1260073
hydratedusnate	481643	402917	1	1	298391	1	616081	1	1	1	1	1	1	1	1	1	1	198047	1
1,4-dihydroxy-6,7,8-trimethoxy-2-methylanthraquinone	1	1	1	1	1	1	1	1	1	1	1	1	1	1	1	1	1	1	1
1,4,5-trihydroxy-6,7,8-trimethoxy-2-methylanthraquinone	481643	402917	1	1	298391	1	616081	1	1	1	1	1	1	1	1	1	1	198047	1
1,7-dihydroxy-5,6,8-trimethoxyanthraquinone	774483	439425	1091828	1623301	1	457537	301507	527924	1719104	933054	869287	1	558494	774398	297536	621731	374385	528423	1417664
hyperforin	138685568	167449744	128993120	162718416	137458512	190308704	426113536	384881824	369834720	135615088	458154368	1	165737760	154163808	78322800	338121280	344629920	434962176	134824896
2-(2,8-dihydroxytridecyl)-6-oxopyran-4-olate	2143765	49812600	4823405	1	4564563	1	1963322	3117114	2906814	1	1	1	1	1	1	2332530	3551974	2911013	3563139
2-dehydro-3-deoxy-D-octonate	1	1	140027	154777	1	185371	211787	171067	155930	1	1	1	1	184975	167890	1	1	1	129675
dicoumarol	1	1	208874	303858	1	1	1554827	188336	323557	1328951	1	1	1	1	298451	1	1	1	254419
2-(8-hydroxy-2-oxotridecyl)-6-oxopyran-4-olate	1365750	1014412	1840071	1252597	1138902	1021230	2796018	1137434	4415656	1272544	2140041	1	1888355	1845815	1	2493879	1099398	1667197	1161039
7<sup>1</sup>-dihydroxychlorophyllide <i>a</i>	496082	465727	669176	1	532151	1	1	615125	703345	1	1	1	1	1	773731	1	1	1	689441
PPP<SUB>i</SUB>	1	1	1	1	1	97119	1	1	1	1	1	1	1	1	1	1	1	1	1
afrormosin-7-O-glucoside-6''-O-malonate	130223	78811	523302	729790	684907	2966011	399648	541168	619407	1	1	1	1	1	833586	1	539999	342234	732740
dethiobiotin	7794238	7761368	10720376	5286373	10360384	12198501	6358052	8371260	10471241	6529548	6446709	1	1568089	5831249	3792611	1580841	5715584	7606719	8807165
dioxindole-3-acetyl-3-O-beta-glucose	927421	491014	1378979	1	1	1	2686870	3553612	2342226	491429	767119	1	956581	1501736	2295133	1126072	1	1134960	1405157
&gamma;-linolenate	26887334	22572284	32540380	33679032	36358924	1	33241480	30281476	35692584	19800156	1	1	1	1	1	214280864	1	1	1
lampranthin I	1	1	1	459182	432561	1	605566	1287368	332725	1	1	1	1	301400	743597	1	170963	1	333590
fluorofumarate	1	1	1	1	1	1	1	1	1	1	1	1	1	1	1	1	1	1	1
(<i>E</i>)-1-(L-cysteinylglycin-<i>S</i>-yl)-<i>N</i>-hydroxy-&omega;-(methylsulfanyl)octan-1-imine	1945305	1	1	1	1	1	3234541	2866065	19848050	1861927	2295652	1	2577852	3407050	4815150	2658989	3339255	2663401	3180344
loganate	1	1	1	1	1	1	1	1	1	1	1	1	1	1	1	1	1	1	1
S-adenosyl-4-methylthio-2-oxobutanoate	1	1	1	1385293	1257023	387074	1	1704808	1602537	1	1	1	841661	1	1365580	893980	1456328	1	1853600
(<i>E</i>)-1-(glutathion-<i>S</i>-yl)-<i>N</i>-hydroxy-&omega;-(methylsulfanyl)nonan-1-imine	1	1	1	1	1	1	1	1	1	1	1	1	1	1	1	1	543847	1	1
(<i>E</i>)-1-(L-cysteinylglycin-<i>S</i>-yl)-<i>N</i>-hydroxy-&omega;-(methylsulfanyl)nonan-1-imine	822006	896635	1497874	1865023	1959332	1	919375	831649	1980254	630200	1	1	995030	2495484	1440924	1666189	1017441	1897120	1324928
robustaquinone D	1	1	1	1	1	1	1	1	1	1	1	1	1	1	1	1	1	1	1
2-sinapoyloxy-3-butenylglucosinolate	211952	221353	156369	1	140844	119618	237729	128110	343433	214068	182016	1	218176	181835	129698	186223	116434	176516	146198
4-sinapoyloxybutylglucosinolate	238837	790764	1168674	3454348	3326845	202248	675983	24995542	700962	785410	1	1	2838574	3226992	2721018	1	2892846	2627019	2869449
robustaquinone C	164889	107798	309867	420286	407326	1	371422	278734	509481	113748	179357	1	194201	229910	1	1	1	1	1
2-benzoyloxy-3-butenylglucosinolate	1	1	1	1	1	787068	1	1	1	1	1	1	1	1	1	1	1	1	1
robustaquinone A	1	1	1	1	1	1	301507	527924	1	1	869287	1	558494	774398	1	621731	1	528423	1417664
protopine	6290966	5833426	6846096	7227742	597864	1	1	8810973	7964651	5699104	1	1	1695417	2212039	2990516	5995744	2339003	1920064	2156483
afrormosin-7-O-glucoside	1079425	517289	833878	4678640	3137932	1	976149	409516	3976944	572222	716533	1	1	526149	403353	690664	1	883029	732176
4-amino-2-trifluoromethyl 5-hydroxymethylpyrimidine pyrophosphate	1	1	1	1	1	1	1	1	1	1	1	1	1	1	1	1	1	1	1
3-sinapoyloxypropylglucosinolate	3188484	3263005	2600696	2184535	1882056	1	2690137	2636619	2098389	3030790	2771270	1	2847126	2468972	2002769	2893737	1756254	2090329	2040242
2'-methoxythiamine pyrophosphate	1	1	80782	203564	160909	816926	123201	178456	149346	1	1	1	1	1	267822	154892	223697	150376	151358
3'-deoxyadenosine 5'-monophosphate	1	1	1	1	1	1	1	1	1	1	1	1	1	775161	1	453628	1239961	528423	1
1,6,8-trihydroxy-7-methoxy-2-methylanthraquinone	164889	107798	309867	420286	407326	1	371422	278734	509481	113748	179357	1	194201	229910	1	1	1	1	1
1,7,8-trihydroxy-6-methoxy-2-methylanthraquinone	164889	107798	309867	420286	407326	1	371422	278734	509481	113748	179357	1	194201	229910	1	1	1	1	1
1,5,7-trihydroxy-6-methoxy-2-methylanthraquinone	164889	107798	309867	420286	407326	1	371422	278734	509481	113748	179357	1	194201	229910	1	1	1	1	1
1,6,7,8-tetrahydroxy-2-methylanthraquinone	1	1	127118	231754	121703	1	122543	87096	146783	1	161167	1	1	156213	80996	237388	282216	159332	89264
robustaquinone G	1	1	1	1	182611	716698	237866	456283	274773	245787	281992	1	1	153561	333747	317183	516322	1	1
robustaquinone H	1	1	1	1	116850	1	1	1	133251	1	1	1	1	1	1	1	1	1	1
codeinone	27584594	1	36511984	37316840	1	1	1	67509800	49488164	23082472	28973054	1	36631444	1	1	1	1	1	1
calycosin 7-<i>O</i>-glucoside	1	571126	98160	941029	813009	371930	1842695	1	110122	825866	447793	1	1	662841	1596768	404515	693462	556779	1111572
4-prenylphlormethylbutanophenone	1	1	1	1	1292334	1	1	1297564	1291554	1	1	1	1	1	1	1	1	1	1
9(S)-hydroxy-(10E,12Z,15Z)-octadeca-10,12,15-trienoate	69984312	52813960	85249776	104149344	115238216	1	1	97280088	1	59940960	73550168	1	84413200	85456856	1	1	1	1	1
7,2'-dihydroxy-4',5'-methylenedioxyisoflav-3-ene	1	1	1	1	1	1	1	1	1	1	1	1	1	1	1	1	1	1	1
deoxyadlupulone	1	1	1	1	1	1	1	1	1	1	17153834	1	20235766	20307232	15646592	18981432	15512673	21541612	19629730
1-deoxymannojirimycin	766131	1	1195781	1	1134443	1	1	1	1161164	1	1	1	1	1	1	1	1	1	1
prunin	1	1	1	1	1	1	1	1	1	1	1	1	1	1	435814	220211	247746	1	246243
indol-3-ylmethyl-glutathione	4161186	733080	2658675	3357016	4870780	1	4231817	2488457	5654627	1137635	1641459	1	4332026	1572351	4135662	1164591	1091092	1	330954
4-pentenyl-glucosinolate	1	1	178971	351860	353498	1	169708	1	289153	1	1	1	1	1	1	1	1	1	1
methyl indole-3-carboxylate	1	1	361085	289167	287920	1	294808	1	357065	1	1	1	1	1	1	1	1	1	1
pentose-ring	1	1	1	1	1	11209918	1	1	1	1	1	1	1	1	1	1	1	1	1
molybdopterin	1	1	1	1	1	1	1	1	1	1	1	1	1	1	1	1	1	1	1
(3<i>S</i>)-2,3-epoxy-2,3-dihydrosqualene	1	1	1	1	1	1	1	1	1	1	1	1	1	1	1	1	1	1	1
5,7-dihydroxy-2-methylchromone	1	1	112645	155659	161031	1034686	220405	122043	201095	1	88852	1	1	147541	147018	137169	130364	140531	120818
hordatine A	181434	835714	1	1477071	2489195	187031	3552234	1	3501045	149457	1	1	1	1	1	777827	1	1	1959485
9,9'-di-<i>cis</i>-&zeta;-carotene	1	1	1	1	1	1	1	1	1	1	1	1	1	1	1	1	1	1	1
&beta;-peltatin	164719	110833	300348	212007	251654	1	233016	132422	1	153973	214908	1	84490	121974	1	1	1	1	1
6-methoxypodophyllotoxin	2183782	2873427	2911750	11617276	12387725	357942	11378847	13921746	12790990	1401061	2285454	1	2709682	1	13149055	2411778	9684717	2742082	11679910
&beta;-peltatin-A methyl ether	11666260	10674604	12640112	9424260	11066004	793899	12107975	7958087	12292963	11651049	11483683	1	22742880	8903087	7546252	10522721	11741211	13729652	11826798
naringin	1	1	1	1	1	1206592	1	1	1	1	1	1	1	1	1	1	1	1	1
indol-3-ylmethylisothiocyanate-glutathione	1	1	1	1	1	4003289	1	1	1	1	1	1	1	1	1	1	1	1	1
4-methoxy-3-indolylmethylisothiocyanate-glutathione	670503	1	1452228	1787151	2722714	1	1806372	3228386	2445798	968379	3309818	1	3084136	1187044	1365625	1695922	2070455	1905094	2191605
F-dUMP	290615	380720	369492	1470418	1	1143808	1	1170775	1108408	1	1	1	207493	665736	667130	661493	870548	731604	635299
3-hydroxy-3-phenylpropanoate	25939626	25727352	1	1	1	3779919	24465510	32675010	27608288	27080652	1	1	1	1	1	1	1	1	1
&alpha;-fenchocamphorone	1	1	1	1	1	1	1	1	1	1	288154	1	1	1	1	272482	415996	1	1
ethylphosphate	1	1	1	1	1	1	1	1	1	1	1	1	1	1	1	1	1	1	1
2&alpha;-hydroxytaxusin	281194	520639	2313340	4737847	5259790	931234	1964404	3579794	1967586	375412	769703	1	1791489	3134060	4313401	1299649	7055435	2912410	6740538
2,2'-azino-bis-(3-ethylbenzothiazoline-6-sulfonate) radical cation	1	1	1	1	1	178112	1	1	1	1	1	1	1	1	1	1	1	1	1
2&alpha;, 7&beta;-dihydroxytaxusin	4239515	2658269	9409393	18883796	19848488	164238	22425524	35086564	19940630	1921207	3750123	1	7198032	12706587	282342	5651766	138874	1	22430172
formyl-CoA	644134	321923	1143449	743468	914095	1	736421	994049	884304	614943	474688	1	537156	457316	1256201	399850	964860	1	1115813
10-deacetyl-2-debenzoylbaccatin III	1987961	1	1	5140827	1	1	6807050	5509709	1	915525	2479786	1	4472377	5643665	1	3065370	5733773	1	6797909
(<i>S</i>)-1-pyrroline-5-carboxylate	1051925	672434	1037870	1	561669	951522	1	1	1	1139910	1185561	1	717155	1	1	876146	1	350233	1
glycyrrhetaldehyde	1791118	1199945	3033345	2356634	3437957	329762	2073628	2072396	3731273	1316514	1701641	1	2408992	1	4291305	1	3107240	2289745	2484187
salidroside	7814289	5727394	10827758	1	8462841	2345314	1	1	7420777	1	5333693	1	7628026	4802472	1	397312	1	6181241	6179062
11-deoxoglycyrrhetinate	204690	1	503913	602735	730020	1	252357	1	618764	1	6987257	1	1	1	1	3712235	1678920	5724517	2672298
tricoumaroyl spermidine	378226	204697	891321	2432990	1757055	1	1418539	5762719	164782	1	380518	1	256062	1	6470830	1	3251009	754599	2063606
tricaffeoyl spermidine	1295255	722127	2651187	2018116	2237321	1	3002133	2136173	2447757	852836	1023273	1	1114307	1402715	1358469	887477	1744143	913640	1937598
4&alpha;-carboxy-5&alpha;-cholesta-8,24-dien-3&beta;-ol	3057578	2854974	1	4591206	1	1	4216619	1994322	4818972	2919137	2960688	1	2254912	1	1	6711329	1	6603906	1
glycyrrhetinate	3540749	1	5668691	1	6979020	1	4135133	2693724	7224873	2493346	4098984	1	1	4207537	1	1	1	1	1
S-(phenylacetothiohydroximoyl)-L-cysteine	1	1	140330	154777	1	1347858	121148	1	153465	1	1	1	1	1	1	1	1	1	1
S-(indolylmethylthiohydroximoyl)-L-cysteine	210248	179451	152076	235982	213627	332640	163362	276204	203401	162471	220787	1	261831	159207	264674	128291	193757	159169	169183
norfuraneol	1	1	1	1	1	1	1	1	1	1	1	1	1	1	1	1	1	1	1
(2E)-2-butylidene-4-hydroxy-5-methyl-3(2H)-furanone	940607	1	1910832	1	1050604	106940	942230	2802083	1058671	825324	1	1	1	1	1	1	650628	1	1
(2E)-4-hydroxy-5-methyl-2-propylidene-3(2H)-furanone	7093271	5823898	11097542	1	11579266	1	20569248	1	17595534	7478757	1	1	1	1	1	1	1	1	1
4-<i>O</i>-(indol-3-ylacetyl)-&beta;-D-glucose	1	1	1	1	1	1	1	1	1	1	1	1	1583156	1	1	1	1	1	1
<i>all-trans</i>-10'-apo-&beta;-carotenal	1	1	1	1	1	1	1	1	1	1	6131324	1	5893851	2329678	2582523	2332103	2856493	6601575	2190530
oleanolic aldehyde	791194	1	1178221	1963555	228488	26786896	574330	1961226	1	1	1	1	1002544	1	1	1	1	1187116	1
erythrodiol	1	1	1	218369	1	1	1	1	1	1	572148	1	646427	1	865814	586137	603364	841572	650824
ursolate	204690	1	503913	602735	730020	1	252357	1	618764	1	6987257	1	1	1	1	3712235	1678920	5724517	2672298
4-[(4E,6E)-3-oxo-7-phenylhepta-4,6-dien-1-yl]cyclohexa-3,5-diene-1,2-dione	25999992	6508950	28647620	1	8600818	1	34207184	31913472	38701592	5391951	820733	1	237056	1	9905745	1	28557608	33212912	1
uvaol	1	1	1	218369	1	1	1	1	1	1	572148	1	646427	1	865814	586137	603364	841572	650824
ursolic aldehyde	1	1	1	1	228488	1	574330	1961226	1	1	1	1	1002544	1	1	1	1	1187116	1
betulinic aldehyde	1	1	1	1	228488	1	574330	1961226	1	1	1	1	1002544	1	1	1	1	1187116	1
betulinate	1040823	1	1059147	1806270	1155584	1	2699763	1795146	3683943	1	7080266	1	1854830	1	1	3928768	1	5893603	1
betulin	1	1	1	218369	1	1	1	1	1	1	572148	1	646427	1	865814	586137	603364	841572	650824
1-hydroxy-3-indolylmethyl glucosinolate	1	1	1	1	1	1	1	1	1	1	1	1	1	1	1	1	1	1	1
9,15,9'-tri-<i>cis</i>-&zeta;-carotene	1	1	1	1	1	1	1	1	1	1	1	1	1	1	1	1	1	1	1
furaneol (enol form)	187384	219121	105834	1	134796	521184	1	1	218163	517992	322355	1	1	1	1	1	1	1	1
wortmanin	11666260	10674604	12640112	9424260	11066004	793899	12107975	7958087	12292963	11651049	11483683	1	22742880	8903087	7546252	10522721	11741211	13729652	11826798
1-18:0-2-18:2-phosphatidylethanolamine	2188589	1811007	1166250	139744	2601613	2770500	2849791	3247255	2571209	400804	1	1	2890628	2093352	215432	193948	2670428	523238	150494
mesifurane (enol form)	26366644	24751620	31954896	34026540	30368982	1	28980608	31415928	29302102	24921308	1	1	1	1	1	1	1	1	1
furaneol glucopyranoside	1	1	105967	1	1	319647	152738	1	1	1	1	1	1	1	3235092	1	1	1	1
solavetivone	1	1	1	1	1	1	1	1	1	1	1	1	1	1	1	1	1	1	1
5-hydroxy-coniferaldehyde	6933887	1	10782746	1	1	3645890	4662989	1	16911124	1	1	1	8045340	1	14512236	1	1	1	1
(+)-7-<i>epi</i>-jasmonoyl-L-phenylalanine	5163888	5141892	7871337	1	1	1	1	1	6874572	4053363	6152663	1	6040219	6861936	1	1	1	1	1
<i>cis</i>-tuberonic acid glucoside	1	1	1	1296396	1	1	1626400	1766053	1	1	1335534	1	1413220	1318396	1	1	1	1	1
(+)-7-<i>epi</i>-12-oxojasmonoyl-L-isoleucine	857522	758651	3519903	2673190	1	1	889701	1	4062538	720749	1984482	1	1	1	2135658	1	3258227	1	3904407
(+)-7-<i>epi</i>-12-hydroxy-12-oxojasmonoyl-L-isoleucine	1	1	4158089	1	8399755	1	1	2726482	62165352	2699878	1417896	1	3260142	2710155	27047084	1406295	4497342	1705330	1
xylogalacturonan	1341504	1146557	2451640	414068	393846	1	536898	1103222	306839	1245000	2129537	1	1843160	271503	662828	1720722	170963	1028124	307444
apiforol	1	1	1	1	1	1	1	1	1	1	1	1	1	1	1	1	1	1	1
1,2,3,6-tetrakis-O-galloyl-&beta;-D-glucose	1	1	161640	98598	133959	1	95930	126790	131745	1	1	1	1	1	202312	1	103948	1	132567
(-)-thujaplicatin	1	1	1	949037	1	441358	585522	11057830	710373	1	1	1	1	1	1	1	1	1	1
5-<i>O</i>-methylthujaplicatin	1	1	713205	1	842184	1	1	1	1	1	1	1	1	1	1	538772	1	1	925869
(-)-pluviatolide	11753579	2404464	9339864	16995240	1	1	26738918	20209912	12781756	2838314	6412457	1	11533345	5115358	1	1	1	1	1
<i>O</i>4,<i>O</i>5--dimethylthujaplicatin	23645152	17597532	24315734	28043808	28599216	1946138	30688914	43085492	30328648	15987761	19805272	1	24147652	25871692	42881716	20532384	26813652	18532976	25690110
(-)-yatein	1872963	1612981	2236787	2160097	2243935	1	2291995	2331627	2112964	1324411	1777936	1	1749536	1672760	1511103	1848802	1908271	1829212	1321738
hinokinin	1	1	429511	1	1	263298	233170	1	1	1	1	1	1	1	1	1	1	1	1
(-)-bursehernin	164068	6278889	8178813	2252299	3205139	1	316134	2384675	1	5827326	1708138	1	1	1225633	1	1291987	1	2117326	759081
1,3,5-trihydroxyxanthone	1	1	1	1	1	224876	1	1	1	1	1	1	1	1	1	1	1	1	1
1,2-dihydrovomilenine	1926052	829499	3586380	1	3042990	758287	4004729	2989675	2783281	1243479	535326	1	415037	1	2264210	1	2627026	2074463	1
1,3,7-trihydroxyxanthone	1	1	1	1	1	224876	1	1	1	1	1	1	1	1	1	1	1	1	1
13-hydroxylupanine	642317	617128	627538	628189	660680	1	717277	657161	773806	628817	645856	1	648600	614418	1	569463	622862	660378	602492
2,4-dihydroxycinnamate	1	1	1	1	1	1	4551117	4450597	1	1	1	1	122302576	1	1	1	354906	1	1
docosahexaenoate	6968770	5978646	9565622	9818209	1	1551785	7798777	6735651	9321123	5635171	6758157	1	5940445	7798719	1	6690359	6542430	7424821	7497200
5,10-methylenetetrahydropteroyl mono-L-glutamate	1	807212	306116	1	214447	180266	311190	196407	96151	1	1	1	1	1	202215	1	223357	1	1
2-dehydrolubimin	2574783	2183774	3972810	4111684	4152731	1	3635999	3302966	4043180	1807606	1	1	1	1	1	1	1	1	1
methotrexate	4527065	4836835	4624122	7350017	3736811	3705088	4746334	7267090	4699305	5303477	5492193	1	4001920	3814989	3610167	3798976	3919988	5097150	4281494
S-stylopine	157216	230449	681532	216769	421287	1	217079	305182	687941	1	433002	1	403267	408153	1	1	471297	498863	535287
5-pentadecatrienyl resorcinol-3-methyl ether	1	1	1	1	1	1	7153900	1	1	1	1	1	1	1	1	1	1	1	1
5-pentadecatrienyl resorcinol	1	558412	1	479320	654492	6629282	1	1	1	1	1	1	1	1	272767	1	1	1	1
(+)-copalyl diphosphate	893062	1	820289	666055	747692	1	1029954	553666	884012	1	546608	1	671215	782199	1	1	1	1	1
medicagenic acid	158815	210038	494638	477488	483827	1	721046	518835	728634	189687	258409	1	250833	323351	496392	235311	543969	342093	371311
1-palmitoylglycerol 3-phosphate	1731059	1117232	2895789	4293254	3570290	1	3148969	2352616	2648835	1121489	2259977	1	1955494	2607960	1	1	1	1	1
2-(&alpha;-hydroxyethyl)thiamine diphosphate	1	1	1	188073	104606	1	91729	682508	155132	1	1	1	1	1	432850	1	89892	1	141035
allocryptopine	1	1442499	1	1	2326836	666716	1	840977	1	1878325	4029322	1	4065371	1	1	1	1	1	842008
brassinolide	1	1	1	1	1	1	4297029	3080407	7393769	1	1159907	1	1560120	1	1	1	1	1	1
campest-4-en-3-one	1	1	1388998	1	757001	21518960	1	1	512776	1	1	1	1	1	1	1	1	1	1
gibberellin A<sub>53</sub>	4544292	3613835	5195811	4260755	5075426	760168	4412825	1	4818886	3608036	4875966	1	1	4758050	1	1	1	1	1
24-methylenecycloartanol	1	1	1	192279	1	1	1	155651	301066	261562	372090	1	1	1	1	216068	1	342394	136416
2-<i>cis</i>-abscisate	100649504	64950504	101899728	8718143	14509326	9432059	6883826	1	15157522	73724816	91735888	1	96204928	6852518	29169128	86219320	5961167	67552648	15443599
(+)-<i>cis</i>-abscisic aldehyde	2600257	1	1	1	1	1	2687219	2235295	1	1	1	1	1	1	1	1	1	1	1
sucrose 6<sup>F</sup>-phosphate	1	1	1	1	1	1	1	1	1	1	1	1	1	1	209288	1	146876	1	156576
2-succinylbenzoate	1	1	1	1	1	1	1	1	1	1	1	1	1	1	1	1	1	1	1
orotidine 5'-phosphate	1	1	1	1	1	1922297	1344856	1446597	1125323	224438	1	1	1	1	1	1	1	1	1
L-ribose	1	1	1	1	1	11209918	1	1	1	1	1	1	1	1	1	1	1	1	1
3-(pyrazol-1-yl)-L-alanine	277896	219700	1	1	245033	1	226192	1	273829	298702	1	1	1	1	1	1	1	1	1
<i>trans</i>-cinnamate	26289940	1338096	2103803	5997631	7856332	4261194	29515716	32257508	29092802	28365472	1048102	1	1897621	2993967	24328156	29956864	1	840535	2565565
oxaloacetate	1	1	1	1	1	1	1	1	1	1	1	1	1	1	1	1	1	1	1
pseudoionone	1021750	1042938	1232269	1143482	1441946	1	1	1161924	1545632	867812	1	1	1	1	1	1	1	1	1
monofluoromethylornithine	171797	1	1	256445	227779	1	1	771144	371424	164102	178732	1	193353	169311	550829	586073	1	816441	727719
myxothiazol	1	1	1	1321387	1385458	1	603477	7397356	744739	106396	280142	1	1	1	9443030	1	2197119	444882	2008505
GDP-&beta;-L-galactose	1	1	1	1	1	1	1	1	1	1	1	1	1	1	1	1	1	1	1
dTDP group	1	1	487868	583370	513797	1003984	662788	465672	493620	1	1	1	1	385532	326578	1	1	1	1
dihydrohomopteroate	267653	171583	341590	1	734328	1020661	578603	601438	700834	281486	196468	1	239242	573258	661735	237223	576022	210922	591273
dihydro-10-thiopteroate	3269931	3616877	3825198	4152064	5038570	881424	4341420	3852814	5230545	3055559	2890317	1	3787674	3858043	4462293	2435141	3082112	4603345	3458252
10-methyl-5,6,7,8-tetrahydropteroylglutamate	1	1	1	539709	775802	1	1	320752	768269	1	1256082	1	2161595	1	1	1	1	1	1
palmatine	10289720	7787390	10825579	1219264	12090467	1	12839612	1093971	12815789	7414320	9183801	1	11452346	10364184	11821666	10227494	10127449	9925409	10808696
dADP	3498936	994186	939358	7184565	533465	737721	5855333	1	377488	1556470	3338192	1	1	4040731	601813	253031	493820	257973	166753
aloesone	1	1	462233	852677	682491	265083	767776	1	735974	502719	1	1	591139	388686	672730	490473	645828	262831	419689
(2Z)-2-hydroxypenta-2,4-dienoate	195614	1	1	1	1	1	1	1	1	1	1	1	1	1	1	160060	1	1	1
1,4-bis-{[N-(1-imino-1-guanidino-methyl)]sulfanylmethyl}-3,6-dimethyl-benzene	700305	529727	1368310	2528471	2701325	208726	2486318	1315009	2476649	1	465421	1	840770	1932781	2044586	678189	863392	1550488	1050463
(3Z)-2-oxopent-3-enoate	195614	1	1	1	1	1	1	1	1	1	1	1	1	1	1	160060	1	1	1
isophthalate	8603618	6853199	1	11379213	1	1	1	1	1	5878735	1	1	1	1	1	1	1	1	1
S-7-methylthioheptylhydroximoyl-L-cysteine	1	960646	1563180	543942	678650	1052988	1511294	356152	723879	290240	370984	1	445783	399274	335962	322292	523816	921359	560841
S-6-methylthiohexylhydroximoyl-L-cysteine	1	1	993831	1	1	1	1	1622186	1	264413	245710	1	1	791765	1321717	1	1	1	1904962
dopamine	1	1	1	1	1	1	1	1	1	1	1	1	1	1	1	1	1	1	1
S-5-methylthiopentylhydroximoyl-L-cysteine	1	575196	639765	1	486811	17224140	1	224791	323705	371687	635879	1	274918	1	1	526456	597973	161141	1
6-(methylthio)hexyl-glucosinolate	43911516	27323656	47772844	125167384	126365064	265605	83081440	129976408	90286232	18539570	40860004	1	46975240	57733040	27415354	35546016	58815468	45270624	18298548
isoscopoletin	1	1	112645	155659	161031	1034686	220405	122043	201095	1	88852	1	1	147541	147018	137169	130364	140531	120818
scoparone	1	1	1	1	1	135780	1	208174	1	1	1	1	1	1	191313	1	1	1	1
8-(methylsulfanyl)octyl-desulfoglucosinolate	2081687	1942898	2261127	2354857	1889061	1	1513007	1479641	2066647	1	3062224	1	2242238	1205445	1183359	2146041	616942	3199944	1146401
7-(methylsulfanyl)heptyl-desulfoglucosinolate	1193054	1681276	3943831	2268496	2294004	255755	2040546	2171322	2520323	1495957	1781770	1	1698030	1	1659424	2608237	2081191	2654845	1950770
S-9-methylthiononylhydroximoyl-L-cysteine	115576	384141	536835	218392	281900	674638	192733	215939	1	1	157332	1	1	217449	1	1	397269	259640	1
(<i>E</i>)-<i>N</i>-hydroxy-7-(methylsulfanyl)heptimidothioate	1	320300	499090	1132855	811353	1	865581	1488891	942298	1	1	1	1	1	1	1	1	1	1
6-(methylsulfanyl)hexyl-desulfoglucosinolate	1	1	172044	1	1	1	1	1	1	1	357712	1	480695	340178	1	386824	213441	1	180501
4-(methylsulfanyl)butyl-desulfoglucosinolate	1021873	1074840	1	532092	300858	158609	1	226172	1	1056345	907646	1	1	1	227462	874745	1	766979	1
6&alpha;-hydroxy-castasterone	886617	432795	841784	822182	839857	1	1	1	1074216	535240	476354	1	756415	748773	1	585604	720803	1	760540
6-deoxocastasterone	1	1	1	2360307	1552435	1760699	1886968	2776886	2219817	1	1	1	1546138	1250667	1	912900	1766940	1291045	1271843
L-glutamate-5-semialdehyde	1	1	1	1	1	1	1	1	1	1	1	1	1	1	1	1	1	1	1
4-(1-methyl-2-pyrrolidinyl)-3-oxobutanoate methyl ester	1098397	1	997607	846800	1227745	370734	1002132	519201	1014620	825082	1	1	1	1	1	1	1	1	1
3-oxo-2-(cis-2'-pentenyl)-cyclopentane-1-octanoate	69984312	52813960	85249776	104149344	115238216	1	1	97280088	1	59940960	73550168	1	84413200	85456856	1	1	1	1	1
(+)-7-<i>epi</i>-jasmonate	1	1	1	1	1	1	1	1	1	1	1	1	1	1	1	1	1	1936921	1
6-oxocampestanol	1	1	1	1	1	1	1	1	1	1	1	1	1	1	1	1	1	1	1
protopanaxatriol	1	603989	1	1	1	9324951	1	1302888	1	1234078	1	1	1	668380	1	829060	1	1	947287
<i>N</i><sup>2</sup>-formyl-<i>N</i><sup>1</sup>-(5-phospho-&beta;-D-ribosyl)glycinamide	347783	1	1	235879	233162	1	205680	276242	241527	1	90305	1	99254	1	310990	1	185637	1	181634
3-dehydro-6-deoxoteasterone	1	557020	1	1191804	1	1371186	830282	535985	1	465602	507548	1	630340	737994	591059	1	965570	1	670329
teasterone	1	1	1	1	3144991	1	3790195	1	3835437	1	1307158	1	1488824	1122119	1	1	1	1	1
P1-uridyl-P2-phenyl diphosphate	1	1	1	137889	1	547893	1	1	1	1	1	1	1	1	122218	1	143889	1	1
6-deoxoteasterone	1	1	1	1	1	1	1	1	1	1	1	1	1	1	1	1	693755	1	1
ginsenoside Rg1	1	1	1	3809358	3465543	1	4200198	1	2932748	1	1	1	1	1	1	1	5610297	1	3129801
cathasterone	1	557020	464135	1191804	564389	1371186	830282	535985	691645	465602	507548	1	630340	737994	591059	877411	965570	1418820	670329
p-(bromoacetamido)phenyl uridyl pyrophosphate	1448551	1335874	821230	1530075	789911	1556989	1128083	1474960	2726317	2770911	3433377	1	1210999	1301452	1920485	1906066	870670	3627572	1776327
typhasterol	1	1	1	1	3144991	1	3790195	1	3835437	1	1307158	1	1488824	1122119	1	1	1	1	1
3-dehydroteasterone	971858	2749315	5907643	5010204	6255580	1	1234094	1055134	1	2738559	3936680	1	3894945	3830092	1	3070913	3437287	4020196	4378602
(S)-isoandrocymbine	456200	411136	1387169	410354	2759221	1	483065	1	451913	396587	420846	1	415371	1	1	371368	2697930	445825	2132730
O-methylandrocymbine	3167196	2918886	5892010	6329120	1	625524	5238787	5357902	1891595	1	4737153	1	1	492658	1824753	4160772	734590	4724255	852098
demecolcine	1	1	522428	1	750777	1	546923	1	1	1	1	1	1	1	1	1	1	1	1
deacetylcolchicine	173841	138914	1	828190	401513	1	1	1	490663	130435	412585	1	491092	1	1	872095	1	809440	1
6-deoxotyphasterol	1	1	1	1	1	1	1	1	1	1	1	1	1	1	1	1	693755	1	1
(S)-colchicine	5010707	3811215	1	2031069	2254276	1	6230666	5938565	2147626	3692461	2899291	1	1829488	5032308	7115155	4663000	4610622	1226476	1217546
4-nitrobenzaldehyde	1	1	1	128955	130190	1	180655	125484	130383	1	1	1	1	1	1	1	1	1	1
24-methylenecholesterol	1	1	1	1	1	1	1	1	1	1	1	1	1	1	1	1	1	1	1
(S)-autumnaline	2280595	2294061	3346269	3922772	4084449	247678	3451101	1484201	3507632	1921710	2381605	1	2296870	3488195	3640253	2644320	4208473	2670841	3740422
ergosta-5,7,24(28)-trien-3&beta;-ol	1	1395202	2003747	2575130	2346830	2997278	1644327	1778188	2115119	1236602	1552857	1	1507969	1139967	1	1491142	1613346	1317769	1
campest-4-en-3&beta;-ol	193360	233388	265689	318043	273474	1401133	340121	424096	293414	1	286707	1	276343	214888	1	242483	238133	167548	183465
campesterol	193360	233388	265689	318043	273474	1401133	340121	424096	293414	1	286707	1	276343	214888	1	242483	238133	167548	183465
tetrahydrothiamine diphosphate	365701	363290	1084320	1624441	1065785	523906	1608130	2240793	1742290	336222	10869855	1	1	10726323	1716046	10182243	866238	8274289	966792
(5&alpha;)-campestan-3-one	193360	233388	265689	318043	273474	1401133	340121	424096	293414	1	286707	1	276343	214888	1	242483	238133	167548	183465
all-<i>trans</i>-octaprenyl diphosphate	1	1	1	1437633	1325738	1	1	1	1	1	1	1	1	1	2824782	880261	1292009	1227417	1961853
<i>meso</i>-tartrate	1	1	1	1	1	1	1	1	1	1	1	1	1	1	1	1	1	1	1
nevadensin	1	1	1	1	1	1	1	1	1	1	1	1	1	1	1	1	1	1	1
hydroxymethyl-dCDP	528269	1	748384	837618	728912	522748	699677	552632	453317	1	484910	1	803730	1073881	1	727971	1094844	1040142	1040057
pilosin	1930828	1501713	3569092	5489123	5398016	1	3584866	4908263	5581029	1648171	3317583	1	3642569	2648046	1	1	1	1	1
dIMP	278976	1	1	126412	180267	1	326089	167465	176176	1	1	1	327018	241629	1	1	1	1	1
salvigenin	1	1	287332	2777145	1740561	1	1	4618172	560920	1	1	1	1	1	1	1	1	1	1
8-hydroxy-salvigenin	1	1	1	1	1	1	1	1	1	1	1	1	1	1	1	1	1	1	1
dAMP	1	1	1	1	1	1	1	1	1	1	1	1	1	775161	1	453628	1239961	528423	1
2-oxindole-3-acetyl-L-aspartate	1	1	197776	355314	369847	327387	249371	260485	357924	1	1	1	1	1	455738	1	208929	1	307861
7,4'-dihydroxy, 8-methoxyflavone	1	1	1	1	1	1	1	1	1	1	1	1	1	1	1	1	1	1	1
genkwanin	1	1	1	1	1	1	1	1	1	1	1	1	1	1	1	1	1	1	1
5-fluoropyrimidin-2-one-ribonucleoside	1	1	237375	276783	799269	1057770	1274078	391613	1	1	1	1	1	1148213	261198	1	1	1	1
mersalyl acid	1	240643	347277	426759	1	260492	339132	568598	690575	212227	226961	1	1	1	658593	257833	442518	201151	413522
<i>ent</i>-kaurenal	1696380	1381851	2888342	2684332	2935542	1	2119971	1582957	2855044	1459297	1	1	1	1	1	1	1	1	1
capsanthin	6677134	4618104	1	9859530	7801314	1	7140448	10179465	1	3210273	5693634	1	13050190	8050384	1	1	10436496	1	1
2,4',5,7-tetrahydroxyisoflavanone	1	1	1	1	1	1	158903	234190	1	1	1	1	1	1	1	1	1	1	1
(-)-jasmonate	1	1	1	1	1	1	1	1	1	1	1	1	1	1	1	1	1	1936921	1
<i>meso</i>-diaminopimelate	1	676254	1116355	994091	1	1	1131387	1	1	1	1	1	1	1	1	1	1	1	1
S-canadine	686478	391186	591810	1	1	1	825227	370558	467879	362649	450689	1	729607	520794	1	1	1	1	1
Fe(II)-nicotianamine	368324	631243	336958	296243	323810	719466	586657	555867	564922	707959	765636	1	879447	217357	1	367266	324596	277363	271030
thiosulfate	1	1	1	1	1	1	1	1	1	1	1	1	1	1	1	1	1	1	1
&alpha;-maltose	1	1	235046	511852	151309	1	689708	889348	558520	1	1	1	443479	405784	1	1	172843	194954	372334
D-<i>myo</i>-inositol (1,2,3,4) tetrakisphosphate	1	1	1	1	1	1	1	1	1	1	1	1	1	1	1	1	1	1	1
&beta;-D-ribosylnicotinate	1	1	1	1	142164	1	184907	323749	1	1	1	1	1	182420	201725	1	1	140966	1
D-<i>myo</i>-inositol (2,4) bisphosphate	1	1	1	1	1	1	1	1	1	1	1	1	1	1	1	1	1	1	1
D-sedoheptulose-1,7-bisphosphate	271916	163765	158321	106178	153854	466410	229267	208513	141882	206934	289380	1	305362	158735	257342	162236	108603	111154	186569
fagopyritol A1	1	1	235046	511852	151309	1	689708	889348	558520	1	1	1	443479	405784	1	1	172843	194954	372334
fagopyritol A3	334473	1	192015	1	1	1	312288	1	346709	1	205233	1	293552	138111	1	168446	1	186544	206105
fagopyritol B3	334473	1	192015	1	1	1	312288	1	346709	1	205233	1	293552	138111	1	168446	1	186544	206105
ferricyanide	1	1	1	1	1	1	1	1	1	1	1	1	1	1	1	1	1	1	1
fagopyritol A2	1	1	1	1	1	1	1	1	1	1	415859	1	408986	1	1	185639	1	1	1
fagopyritol B2	1	1	1	1	1	1	1	1	1	1	415859	1	408986	1	1	185639	1	1	1
fagopyritol B1	1	1	235046	511852	151309	1	689708	889348	558520	1	1	1	443479	405784	1	1	172843	194954	372334
&alpha;-amyrin	1	1	1	1	1	1	1	1	1	1	1	1	1	1	1	1	1	1	1
9,10,18-trihydroxystearate	15736749	10703076	1	6892009	36185388	11077212	38924400	37722704	51126708	21430000	10790285	1	15932163	1	1	2470210	2968152	1	3601175
dalpatein	1	1	184449	211339	235302	1065100	196520	202650	233762	1	1	1	1	1	195021	1	192796	1	182298
dioleoyl phosphatidate	1902318	726726	2408421	4055686	3732191	1073335	3260956	3812032	4026306	1452745	1	1	3172690	3469019	6602266	953693	3926779	1709896	3707957
dalcochinin	3671575	2586448	4387732	4802198	5334471	1	5339482	1	5188644	2359879	3887550	1	4385641	4611726	6085737	3834899	4386730	3892827	4937500
(+)-neomenthol	609098	723756	883998	1	1013337	2203636	598133	793326	1	590680	1	1	1	1	1	1	1	1	1
GMP	1	1	1	1	1	1	1	1	1	1	1	1	1	1	184309	1	109379	1	153396
1-18:1-2-16:0-phosphatidate	1273837	1	2973234	259349	367785	1	2774431	768928	2674725	1569580	1791800	1	1336625	1682633	627086	1532410	1357286	1441921	1298310
cortisol	21760532	21134028	29948420	20320010	20264076	634175	16286373	23476060	29268020	5924122	27473452	1	24618504	17544992	12869272	1	15790932	23278096	14736179
menaquinone-<i>8</i>	1	1	1	16723360	13666042	1	1	1	1	1	12061199	1	12211733	1	1	1	1	10304718	1
diethylpyrocarbonate	523752	549168	468660	1	300010	765666	244784	693920	234458	564762	475481	1	547265	570113	1	560518	535419	490218	567405
glucotropaeolin	1	839848	1	1	1	189128	1	1	1	1033271	1	1	1	1	2978163	1	1	877299	1
pyrroloquinoline quinone	390127	159526	446603	190526	417767	462576	533449	605662	431259	492979	462538	1	514498	503306	309990	446155	344224	447308	347331
butanoate	193195	128400	1	1	1	1	1	1	1	216370	190402	1	118801	1	1	117775	1	1	1
L-glutamate	1	1	1	1	1	1	1	1	1	1	1	1	1	1	1	1	1	1	1
3-hydroxy-3-carboxy-4,5-cyclopropylhex-5-enoate	1	1	1	1	1	1	1	1	1	1	1	1	1	1	1	1	1	1	1
2-hydroxy-3-carboxy-4,5-cyclopropylhex-5-enoate	1	1	1	1	1	1	1	1	1	1	1	1	1	1	1	1	1	1	1
2-oxo-3-carboxy-4,5-cyclopropylhex-5-enoate	1	1	1	1	1	1	1	1	1	1	1	1	1	1	1	1	1	1	1
desacetoxyvindorosine	1706292	1513034	4130667	3946824	4970541	3761657	80896160	74546920	87055080	45139448	2251192	1	2576843	3168810	1	2304304	4028989	1	3707306
(3R)-3-hydroxy-2,3-dihydrotabersonine	714014	683268	1360445	2072437	2051739	649917	1134480	1009901	1847789	1	353555	1	319882	1	1918601	805704	1584444	798595	1456887
deacetylvindorosine	13013184	13086239	27939240	18693040	20051824	1	14131015	13988952	20625576	18361932	23321916	1	20652428	25030456	13566958	19825548	17026364	22395364	9109465
L-proline	45410844	1	37335368	40336676	37452012	1	41038508	46523524	40750176	47795764	1	1	1	1	1	1	1	1	1
(3<i>R</i>)-3-hydroxy-1,2-didehydro-2,3-dihydrotabersonine	2740773	1470345	4725794	5457841	4840432	1	6475557	6923224	4685089	1665525	2024427	1	2672268	3854861	5811185	2485692	4975583	3448266	5873410
(3<i>R</i>)-3-hydroxy-16-methoxy-1,2-didehydro-2,3-dihydrotabersonine	17526764	14356667	4470057	4904077	5472886	200645	2885571	2135414	4063053	14689159	13087155	1	13503765	4507917	4938653	15811052	20219032	18332944	19936350
3-epoxy-16-methoxy-2,3-dihydrotabersonine	1	1	1	1	1	1	1	1	1	1	13087155	1	13503765	4507917	1	1	1	1	1
vindorosine	1	1	473417	901227	475344	615310	602776	2612695	502132	1	2071885	1	2091167	2601824	1	1	3057329	1	1
progesterone	1	558412	1	479320	654492	6629282	1	1	1	1	1	1	1	1	272767	1	1	1	1
heliocide H4	794381	1071428	2055858	1	1	693035	2572318	3127084	491618	1183460	1	1	1	1	2775693	1	2147923	524093	1
heliocide B1	1133666	902492	2197399	2877912	2581982	1	2655457	3641150	3179104	713426	1525726	1	1	2214315	16261615	1723467	2743360	2012292	2685254
10&beta;-hydroxytaxa-4(20),11-dien-5&alpha;-yl acetate	9660487	8522762	1	1	1	1	1	7374095	10551064	8594144	1	1	8905048	7630276	1	1	4625924	9490973	3928968
heliocide B2	1	1	1	1	1	1	1	1	1	1	1525726	1	1	2214315	1	1	1	1	1
heliocide B3	1	1	1	1	1	1	1	1	1	1	1525726	1	1	2214315	1	1	1	1	1
(<i>S</i>)-2-aceto-2-hydroxybutanoate	318101	1	1	183400	366040	777189	258783	286817	395511	1	1	1	1	1	1	1	1	329093	1
heliocide H1	794381	1071428	2055858	1	1	693035	2572318	3127084	491618	1183460	1	1	1	1	2775693	1	2147923	524093	1
heliocide H2	794381	1071428	2055858	1	1	693035	2572318	3127084	491618	1183460	1	1	1	1	2775693	1	2147923	524093	1
heliocide H3	794381	1071428	2055858	1272206	385761	693035	2572318	3127084	491618	1183460	1	1	1	1	2775693	1	2147923	524093	1
heliocide B4	1	1	1	1	1	1	1	1	1	1	1525726	1	1	2214315	1	1	1	1	1
sophoradiol	1	1	1	218369	1	1	1	1	1	1	572148	1	646427	1	865814	586137	603364	841572	650824
24-hydroxy-&beta;-amyrin	1	1	1	218369	1	1	1	1	1	1	572148	1	646427	1	865814	586137	603364	841572	650824
coenzyme A	7186087	4840964	10158608	10576036	9879420	1	12913344	14608041	11349483	5385563	6604532	1	8989437	7076337	12856332	4925780	9700776	4528305	10746402
isoorientin	106479	1261919	180296	2862422	3064422	1	2605243	2080948	1023519	1	119782	1	128542	1625336	1	1	1	1	1
soyasapogenol B	1	1	1	1	1	1	1	1	1	1	1	1	1	1	1	1	1	320380	1
lacinilene C	2520108	1	1	1	1	7232819	5683972	549612	8863419	12236403	14085596	1	1	4908404	1	615678	4424111	1	1
soyasapogenol B-3-<i>O</i>-&beta;-glucuronide	4157275	1	6133134	6032452	6519542	1	3095532	2955093	3352044	1	6473620	1	6046978	6745423	5519089	1	8709295	6525829	8385542
punicate	26887334	22572284	32540380	33679032	36358924	1	33241480	30281476	35692584	19800156	1	1	1	1	1	214280864	1	1	1
calendate	26887334	22572284	32540380	33679032	36358924	1	33241480	30281476	35692584	19800156	1	1	1	1	1	214280864	1	1	1
dihydrochelirubine	1	1	270636	1	951566	1282857	1	481642	977217	1	278264	1	1	1	444476	1	434812	1	1
geranate	408802	1	1	1	1	1	1	1021617	966617	1	735435	1	1	671994	1	701217	1	1	583642
4,4-dimethylzymosterol	4660913	13650488	8881248	10441776	10063761	12264920	7074510	7678842	8830038	12240650	7052611	1	6988007	11523039	2430357	14694908	7055072	13129811	8349945
berberine	1331424	1018882	1676156	1804055	1939396	124169	1	2231042	2096117	974719	1371221	1	1506956	1614008	1933988	1331616	1369619	1497349	1701809
neral	1	1	1	1	1	1	1	1	1	1	376936	1	376800	499859	479145	385562	447921	484741	508920
5,10-methenyltetrahydrofolate mono-L-glutamate	4161632	95452	2658968	3357791	4871526	890547	4232071	142841	5655521	1137936	1642186	1	4332345	1573497	4135196	1164879	1092263	124400	137625
4-hydroxyglucobrassicin	1	1	1	1	1	1	1	1	1	1	1	1	1	1	1	1	1	1	1
&alpha;-eleostearate	26887334	22572284	32540380	33679032	36358924	1	33241480	30281476	35692584	19800156	1	1	1	1	1	214280864	1	1	1
(-)-carvone	1	1	1	1	1	1	1	1	1	1	1	1	1	1	1	1	1	1	1
apigenin 7-O-[&beta;-D-apiosyl-(1&rarr;2)-&beta;-D-glucoside]	346604	158616	836829	1146591	1056403	1429045	832274	1116548	1160730	102754	281752	1	378709	475208	1026392	264583	127670	215490	600087
5-amino-6-(5-phospho-D-ribitylamino)uracil	8317409	8094325	11776748	14894458	12153742	987212	12476681	14671561	11791774	8631614	10095926	1	8681422	8257375	11847868	10094291	13363152	5317899	10229484
7,8-dihydrofolate monoglutamate	3128100	2156522	401501	799237	993506	1	585283	594234	602545	1838822	278864	1	445555	1	1	310203	543926	4726838	903716
IMP	294107	239072	185877	178205	1	770193	265322	305716	216298	1	1	1	359558	1	155467	1	1	1	1
3,4-dihydroxypyridin	1	1	1	1	1	1	1	1	1	1	1	1	1	1	1	1	1	1	1
<i>o</i>-topolin	14128517	12629109	1	10556922	1	16999308	1	1	1	11570275	12122471	1	1	1	1	1	1	12568447	1
4-hydroxyphenylacetonitrile	1	1	1	1	1	1	323277	1	1	1	1	1	1	1	1	1	1	1	1
dipicolinate	1	1	1	1	1	1	1	1	1	1	1	1	1	1	1	1	1	1	1
isovitexin 2''-O-rhamnoside	5807637	4370377	7348730	7816473	6300269	2036549	8538844	8238447	6958966	3069501	1	1	5549874	6529090	6878405	4498743	4746002	4030728	6810838
8'-apo-&beta;-carotenal	28593636	23582488	27389698	29109120	32501160	1	31315236	27811752	31915496	27863248	6724295	1	6443007	7759749	8343562	25263114	28354020	27646340	27800258
ubiquinone-<i>8</i>	183875	1	1	487124	1	325370	1	485728	396326	109673	478709	1	288073	206767	192496	112555	1	246149	133225
6-<i>O</i>-(indol-3-ylacetyl)-&beta;-D-glucose	1	1	1	1	1	1	1	1	1	1	1	1	1583156	1	1	1	1	1	1
7-<i>O</i>-methylvitexin 2''-<i>O</i>-&beta;-L-rhamnoside	4365624	2404566	6080781	5694715	6531581	1343763	1	8679397	7801737	3710817	6423963	1	6082965	4396576	3539280	3677471	6234574	3937625	5741164
&alpha;,&alpha;-trehalose 6-phosphate	1	1	1	143332	1	1	1	101568	1	1	1	1	1	1	209288	1	146876	1	156576
ethyl acetate	798263	1	1	1	1	1610411	1	1	1	869239	1041400	1	622214	1	1	1306501	1	1	1
capsiconiate	29221852	23490768	43948708	34486872	50323256	1	35281200	38446068	39117884	21150788	1	1	35039680	32429640	44463964	35695352	52469536	47378200	37071384
isomethyleugenol	3103991	2491704	3928841	1	1	1	1	1	3063327	2080308	1	1	1	1	1	1	1	1	1
isovitexin-7-O-glucosyl-2''O-rhamnoside	1	1	1	1	1	1	1	401892	270329	1	146676	1	218714	1	1	1	1	1	1
isovitexin-7-O-xyloside	346604	158616	836829	1146591	1056403	1	832274	1116548	1160730	102754	281752	1	378709	475208	1	1	1	1	1
isovitexin 7-O-glucoside	1	1	1	1	41815644	1	1	1	1	1	28569714	1	30032036	33076200	26086764	29481824	27857964	28250844	28446204
3',4',5'-<i>O</i>-trimethyltricetin	1	1	1	1	1	1	1	1	1	1	1083985	1	1	1	1	1	897415	1	1
3',5'-<i>O</i>-dimethyltricetin	1	1	1	1	1	1	301507	527924	1	1	869287	1	558494	774398	1	621731	1	528423	1417664
digitoxigenin 3-O-&beta;-D-quinovoside	5831880	5895601	10399528	10113410	10509976	1	8205624	4417999	9208390	5492616	4723204	1	2875278	6670794	1	1	1	1	1
UDP-&alpha;-D-glucose	1	1	1	1	1	1	1	1	1	1	1	1	1	1	1	1	1	1	1
3-O-&beta;-D-glucoside digitoxigenin	7657959	4850941	16660215	33290296	37268116	766712	39567048	62219764	1	3519721	6813540	1	13714898	22884932	73021952	10502414	50434264	21579278	47471300
digiproside	5831880	5895601	10399528	10113410	10509976	3045709	8205624	4417999	9208390	5492616	4723204	1	2875278	6670794	3807761	5778786	8162867	7093976	7532218
digitoxigenin	6074258	1	2221355	3858032	3950684	1156978	1722227	3704043	2710364	1223162	5850576	1	5660144	1	3892592	2850530	3894727	3473037	3660646
glucodigifucoside	1001482	956715	153308	107133	122278	896852	945239	923514	1028171	1026333	684225	1	805369	1	2076311	1	976028	935964	1476674
dhurrin	155156	1	219298	211973	240504	209133	226184	228924	298484	1	1	1	1	1	1	1	1	1	1
apigenin 7-O-(6-malonyl-&beta;-D-glucoside)	1	187808	1	264260	125652	1	210955	1026648	164187	1	1	1	1	1	460181	1	157268	151984	207039
7,8-dihydroneopterin 3'-phosphate	268376	256825	159656	218946	259539	1	172422	189633	1	225802	1	1	1	1	1	1	1	1	1
&alpha;-D-ribofuranose	1	1	1	1	1	11209918	1	1	1	1	1	1	1	1	1	1	1	1	1
7,8-dihydropteroate	1	1	287297	344485	354276	1	314138	1	384420	1	276375	1	256145	130730	1	177257	258990	282053	193435
gibberellin<sub>44</sub> (open lactone form)	6450363	4429984	4187208	3151616	3720924	1926293	4809366	10563960	5025139	5465022	7479882	1	7556945	9141439	1	5491121	1973321	8231567	11170997
artemisinate	1	6128132	1	1	1	11332400	1	1	1	6150268	6831756	1	6921416	1	1	5345942	1	1	1
butyl benzoate	3103991	2491704	3928841	1	1	1	1	1	3063327	2080308	1	1	1	1	1	1	1	1	1
propyl benzoate	1	1	1	1	1	2189990	1	1826715	1846728	1597201	1	1	1	1	1	1	1	1	1
4-coumarate	1	1	1	1	1	1	1	4602230	1	2960973	1	1	1	1	176081792	1	137305376	1	151278800
<i>N</i>-acetyl-farnesylcysteine	121121704	83934600	152142768	209711712	241595488	2730801	213715488	40738576	48666568	94388088	134007040	1	158736544	181572064	292664640	117504104	242261584	186472368	243683072
4-methylumbelliferyl-&beta;-D-cellobioside	579785	468439	329831	611162	635143	309388	627959	201276	577887	1	1	1	1	208962	1	1	1	200492	216038
D-glucaro-1,5-lactone	1	1	1	99429	1	124541	133714	107892	105236	1	1	1	1	1	1	1	1	1	1
<i>p</i>-nitrophenyl-&beta;-D-xylobioside	315413	1	327676	214335	258485	1	441780	1	1	1	1	1	274519	272330	178783	1	1	333896	267261
all-<i>trans</i>-geranyl-geranyl monophosphate	50001964	41522040	53588684	67475248	62900484	14910381	64474440	64221272	63715088	37834240	52750820	1	54163132	58329156	58383328	57085936	64241340	57922988	61582144
D-<i>myo</i>-inositol (3,4)-bisphosphate	1	1	1	1	1	1	1	1	1	1	1	1	1	1	1	1	1	1	1
ppGpp	160442	148700	1	655552	1	208562	144995	227553	303064	1094192	422657	1	142787	132555	168857	208358	1	1457795	170114
<i>S</i>-(2<i>E</i>,6<i>E</i>)-farnesyl-L-cysteine	73431384	49825412	96035376	122197600	142039664	963991	129899784	131286760	158223072	58178160	78158592	1	95564784	107234032	179793280	68506432	5092770	108666112	1
1-(o-carboxyphenylamino)-1'-deoxyribulose 5'-phosphate	294107	1	185877	172450	1	534593	244313	1	1	1	1	1	359558	1	155467	1	1	1	1
<i>p</i>-nitrophenyl-chitobiose	1	1	1	235341	1	1	317418	573062	1	1	1	1	174430	193875	1	1	1	1	212870
<i>N,N',N''</i>-triacetylchitotriose	6530547	5672297	7737230	5970649	6330116	1	11426163	5087997	8084660	3030308	5379693	1	6022707	4319399	6474908	5024898	6402990	4465239	7750344
<i>p</i>-nitrophenyl-chitotriose	1	1	87089	117378	134095	136517	123823	246398	187211	1	112871	1	156800	1	108627	1	120924	118288	162182
pent-1-en-3-one	1	1	1	1	1	1	1	1	1	1	1	1	1	1	1	1	1	1	1
baruol	1	1	1	1	1	1	1	1	1	1	1	1	1	1	1	1	1	1	1
4-isopropylbenzyl alcohol	1	1	1	1	1	1	1	1	1	1	1	1	1	1	1	1	1	1	1
azaguanine	6955335	5218588	9801849	10931859	1	770654	10493913	1	10792755	5100690	6776901	1	8246374	7573951	8340441	5911368	9943295	1	10756006
3,3-dimethyl-2-oxobutyric acid 5-(6-aminopurin-9-yl)-3,4-dihydroxytetrahydrofuran-2-ylmethyl ester	1	1	1	1	573504	1	1	954552	595348	275652	1	1	3010953	2527912	728990	1	1	1961557	1
quinolinate	1	1	1	1	1	1	1	1	1	1	1	1	1	1	1	1	1	1	1
germanicol	1	1	1	1	1	1	1	1	1	1	1	1	1	1	1	1	1	1	1
IDP	1	1	1	491214	375662	368784	347531	553060	387221	1	1	1	1	1	548884	1	473069	217635	395515
peonidin 3-O-glucoside	510812	1	550383	1	1	1	486669	441802	1	1	394469	1	394724	2565481	1	1	1	1	1
peonidin 3,5-diglucoside	14283370	10334481	19322312	18880948	17225348	1	21651594	19792532	19628402	7175816	11966126	1	15309177	16325869	15293887	12257136	11786206	11339153	15799250
2'-deoxyguanosine	101806040	66072312	1	1	1	11058114	1	32692676	16748562	74658720	93278400	1	1	1	1	86787984	1	1	1
cyanidin	1	1	127118	231754	121703	1	122543	87096	146783	1	161167	1	1	156213	80996	237388	282216	159332	89264
3,7,4'-trimethylquercetin	1	1	1	1	1	1	1	1	1	1	1	1	1	1	1	1	1	1	1
7,2,2'-trihydroxy-4',5'-methylenedioxyisoflav-3-ene	1	1	1	1	273900	339489	1	1	308357	1	1	1	1	1	1	1	1	1	1
9,10-epoxystearate	1	1	2276131	2696233	1	1	1786893	1	2203067	1	83872208	1	85236864	1	1	1	1	1	1
16-oxo-palmitate	1	1	1	1	1	2143621	1	1	738472	1	1	1	1	1	1	1	1	1	1
soyasaponin III	1037183	669674	1396046	1730387	1967190	1	2016542	1	1916661	737766	1210410	1	1647172	1421293	1922114	959625	1977051	1236115	2106551
3,7,3'-trimethylquercetagetin	481643	402917	1	16831516	298391	1	616081	1	2616664	872060	1	1	1	1	19147870	1	4491845	198047	1
soyasaponin I	53115892	33102256	51744448	52772188	54919292	3471144	64450328	62772604	53592968	1926930	54827524	1	57320048	53059460	45814732	51314848	62554944	171976	60594400
melilotate	25939626	25727352	1	5750617	6921913	3779919	24465510	32675010	27608288	27080652	2249385	1	2502000	4592927	2792653	2052012	4421478	2495560	4461111
(4<i>S</i>)-perillyl aldehyde	1	1	1	1	1	1	1	1	1	1	1	1	1	1	1	1	1	1	1
3-epihydroxymugineate	307834	1	473682	1	1	448092	382384	306034	430497	1	307167	1	298739	280077	1	232176	144565	189668	1
soyasapogenol A	560235	746049	1	1	1	1101252	1	771865	1	1478468	1	1	1089567	2547216	1	975940	2024324	1020505	1660749
tubercidine 5'-monophosphate	1	312274	1	300644	369847	274751	248353	258778	357243	193037	1	1	1	1	1	1	208929	1	307576
<i>S</i>-adenosyl-L-homocysteine	223800	206423	302481	1145172	1061602	1	315439	1	326001	188995	1	1	1	1	797229	1	1	1	632050
6-<i>C</i>-glucosyl-2-hydroxynaringenin	783996	10261353	29246182	71021632	105154512	1	1504978	1	1549403	1	13544680	1	43658172	25383864	119548192	32450854	54781272	15708606	36499348
vidarabine phosphate	1	1	1	567211	588265	1	329142	345382	473290	1	1	1	1	1	736430	1	291975	1	390333
3,7-dimethylquercetagetin	660634	1	1031853	1440918	1696925	1	1226251	1492065	1589110	1	583354	1	1	801706	1	1	1	1	1
3,6,7,3'-tetramethylquercetagetin	1	1	1	1	1	260060	172125	1	1	1	504433	1	652895	1	1881125	463998	1	566084	1
indigo	738848	219821	846773	2849220	2267691	581856	1524027	2232368	2028762	715480	692506	1	624563	1	1	743207	754646	1	1
R-vicianin	2717081	2819825	4137389	3322061	2832930	1	3238069	4357107	3488455	2580422	5596619	1	8593020	1	1	6454285	1	1	2363486
3,5-di-<i>C</i>-glucosyl-2,4,4',6-tetrahydroxydibenzoylmethane	17350718	15487531	18966204	18351228	17423704	1304381	19956512	19655064	17916244	15802112	17083368	1	17680964	19312848	14676725	17486288	15971718	16694848	16162795
2-<i>cis</i>,4-<i>trans</i>-xanthoxin	1	1	1067494	1153610	1076492	1	994861	945389	1121003	553439	1	1	1	3170881	6035271	1	1	2676052	3490774
orotate	239281	288904	210965	1	1	392155	107746	1	1	212516	1	1	228506	200859	1	240442	1	210109	1
&beta;-D-fructose 2,6-bisphosphate	1	1	1	1	1	1	1	1	1	1	1	1	1	1	1	1	1	1	1
kaempferol 3-<i>O</i>-&beta;-D-galactoside	106479	1261919	180296	2862422	3064422	1	2605243	2080948	1023519	1	119782	1	128542	1625336	1	1	1	1	1
D-<i>myo</i>-inositol (1,2,4,5,6)-pentakisphosphate	1	1	278486	344954	433328	1	236502	1	314024	1	1	1	1	1	265267	1	345129	1	283722
vicenin-2	1	1	1	1	1	1077085	1	1	1	1	17174814	1	17856608	117831856	14910288	17624078	93556688	16747088	16415391
3',5'-di-<i>C</i>-glucosylphloretin	1474823	1588847	2187462	972761	1866817	1206057	2486792	2177446	1839607	1277287	2034638	1	1559521	1625462	1475139	2135064	1535204	1810847	1
nothofagin	4161896	733384	2658968	3357791	4871526	1	4249224	2505941	5660692	1137936	1642186	1	4332345	1573497	4135924	1164879	1092263	1	331233
&alpha;-tocopherol	5475308	7529124	10319839	13103609	5592656	17786808	8843353	9455854	4909936	6749185	8467499	1	4046184	6328422	1324499	8106494	8862358	7234548	4589636
1,1-kestotetraose	334473	1	192015	1	1	1	312288	1	346709	1	205233	1	293552	138111	1	168446	1	186544	206105
16-sinapoyloxypalmitate	2268383	1	4093386	11099878	1197031	555998	1366558	11766335	1565319	2204578	1	1	3471736	4599033	3508737	3126555	7363432	5623855	6434015
5,8,11,14-icosatetraynoate	582440	371759	3245007	1136765	2288006	574390	2166449	1	4521541	1	1752315	1	1454966	872849	1	838035	1	1191273	1
<i>S</i>-formylglutathione	519296	522405	2511001	584518	1	1	374811	428349	421330	494997	454979	1	495702	497170	848381	2086271	428043	451027	1
isovitexin 2''-O-&beta;-D-glucoside	17434104	15573222	19131568	18584304	17629244	1077085	19997170	19740112	17955140	15830116	17174814	1	17856608	117831856	14910288	17624078	93556688	16747088	16415391
adenosine 2'-monophosphate	1	1	1	567211	588265	1	329142	345382	473290	1	1	1	1	242776	736430	1	291975	1	390333
(R)-prunasin	1	1	614782	567291	716243	1	681656	357427	763433	1	300125	1	309175	1	1	1	1	1	1
coproporphyrin III	1918989	1338811	1	1	1	1	1246357	129085	1	1430941	1	1	1	1	1	1	1	1	1
eugenol <i>O</i>-&beta;-<i>D</i>-xylopyranosyl-(1->6)-<i>O</i>-&beta;-<i>D</i>-glucopyranoside	1	1	1	522095	644156	1	1	434942	670966	1	1	1	243819	195604	665422	666557	344105	297899	383724
2-phenylethyl 6-<i>O</i>-&beta;-<i>D</i>-xylopyranosyl-&beta;-<i>D</i>-glucopyranoside	1800349	2368035	3933285	4265606	2570864	1	2442931	4709738	2805372	2535240	3276549	1	3431510	3595880	1	2629774	3458174	2860933	3557517
benzyl 6-<i>O</i>-&beta;-<i>D</i>-apiofuranosyl-&beta;-<i>D</i>-glucopyranoside	1	1	122734	174154	235029	1	260300	563888	292516	1	102726	1	91383	166823	1	1	1	1030833	1100755
cholesteryl-&beta;-D-glucoside	41875788	75336720	115924648	133052488	55032712	39448732	64027668	142382928	191183152	86043512	78902336	1	115888272	126502944	16919024	62548256	144181792	116821008	127588688
quinine	4887281	3544793	5474788	5357887	6571147	570440	1	1	1	1	3018971	1	3437833	1	1	1	1	1	1
isovitexin	1	1	1	1	1	1	1	1	1	1	24927958	1	34919772	1	2724381	1	1468922	1	1446212
6-decylubiquinone	6549972	4830392	4981710	7924477	8027243	163634	37393168	28528246	38908428	25484212	7319852	1	8714226	7991643	4861665	8322685	6344549	36259220	32328272
6-hydroxymellein	1	5853715	1	1	35380624	1	4662989	16999168	16911124	1	1	1	1	1	1	1	36299940	5786030	37824888
<i>N</i>-acetyl-&alpha;-D-galactosamine 1-phosphate	1	1	8545284	592129	9831174	12778325	748572	8963333	624564	6637927	173653	1	186508	1	1	1	8682322	6844989	8848562
(3R,4R)-7,2',4'-trihydroxyisoflavanol	1	1	1	1	1	1	1	1	1	1	1	1	1	1	1	1	1	1	1
(-)-phaseollidin	11776003	5867481	2174654	5783393	6481140	1	15437455	21080824	15641338	9295083	725721	1	700670	1	1616563	734854	1326889	921425	1240346
all-<i>trans</i>-nonaprenyl diphosphate	1	1	188623	274402	294268	1	216046	564922	210408	1	1	1	1	1	241095	1	281444	102743	235948
(3R,4R)-3-(6-hydroxy-1,3-benzodioxol-5-yl)-3,4-dihydro-2H-chromene-4,7-diol	1	1	1	1	273900	1	1	1	308357	1	1	1	1	1	1	1	1	1	1
linalyl 6-<i>O</i>-&alpha;-<i>L</i>-arabinopyranosyl- &beta;-<i>D</i>-glucopyranoside	883664	648661	2356265	5783719	4817345	1	3112823	5983567	3721865	618317	936417	1	1028730	2761489	7590947	1058598	5666458	2429244	5096512
glutarate	1	1	1	2018433	1	1	1	843993	1	1	1	1	1	1	1	1	1	1	697264
4-guanidinobutyramide	1	1	149884	1	169845	1	1	1	154188	1	1	1	1	1	1	1	1	1	1
#NAME?	1	1	1	76483	1	464304	1	131320	1	1	1	1	1	1	1	1	1	1	1
3,5-dimethoxyphenol	7093271	5823898	11097542	1	11579266	656307	20569248	1	1	7478757	6826590	1	8370710	11239949	15350557	8873611	12832397	7494199	13648515
8'-hydroxyabscisate	1	1	1	1	1	1	1	1	1	1	8812328	1	8584901	1393035	1	8706733	1	4266717	1
ajmaline	7937203	4192413	8435465	9910049	10330511	1081455	9987270	7198617	10939539	7057814	1	1	5782895	34767136	41419816	24598098	40333232	20979306	26663040
CDP-ethanolamine	829672	1406938	2058960	5324019	754471	11699603	874910	806307	1054879	7063299	1023279	1	407080	2461556	753121	5013784	842554	672568	559015
quercetin 3,4'-<i>O</i>-diglucoside	580166	525770	1359108	1468465	1644934	1	1564015	1495331	1331518	230132	688049	1	911420	1072479	1616812	742608	990106	857561	1384586
2'-hydroxy 3,7,3',4'-tetramethylquercetin	1	1	1	1	1	260060	172125	1	1	1	504433	1	652895	1	1881125	463998	1	566084	1
2'-hydroxy 3,7,4'-trimethylquercetin	481643	402917	1	1	298391	1	616081	1	1	1	1	1	1	1	1	1	1	198047	1
16-alpha-hydroxygypsogenate	426966	340056	588174	710188	864709	1	633495	293604	989111	417848	878862	1	1212332	663686	1	1	1	1	1
16-alpha-hydroxygypsogenate-28-beta-D-glucoside	81473	123601	468409	994503	758385	1	205660	456512	644648	1	296239	1	207821	503535	894085	281830	364704	168381	300211
luteolin	1	1	127118	231754	121703	1	122543	87096	146783	1	161167	1	1	156213	80996	237388	282216	159332	89264
gibberellin A<sub>34</sub>-catabolite	1	1	1	438545	323523	1	1	158121	287173	1	1	1	1	1	1	1	1	1	1
gypsogenin	3540749	1	5668691	1251995	6979020	1	4135133	2693724	7224873	2493346	4098984	1	1	4207537	1162210	795584	1323292	1	1069911
gypsogenin-28-beta-D-glucoside	1860440	2290660	2119694	1201644	1664094	223930	4533893	4059539	3500051	1876625	1847053	1	1744024	1792441	1047672	2053743	1	1530507	5529691
gypsogenate-28-beta-D-glucoside	1570523	538990	1	3882019	5180151	464013	5148444	3268215	5281571	1244034	1	1	2062984	2267814	1886089	697569	2268371	1403404	3141176
gypsogenate	13024595	10264585	20572850	17679662	1	1	16487509	1	22548908	10395963	13866553	1	13800617	13705490	764425	11278647	950307	14429959	761456
kaempferol-3-gentiobioside	1	1	1	1	1	1	1	1	1	1	5952538	1	1	4814107	1	1	1	1	1
genistin 7-gentiobioside	1	1	1	1	41815644	1	1	1	1	1	28569714	1	30032036	33076200	26086764	29481824	27857964	28250844	28446204
6-hydroxy-allocryptopine	24720586	18573474	24963728	28596572	29203300	2188476	31736484	43922468	31490738	17601664	20727282	1	25009836	1	2632115	21258334	2474093	19447602	26090328
quercetin 3-<i>O</i>-sophoroside	580166	525770	1359108	1468465	1644934	1	1564015	1495331	1331518	230132	688049	1	911420	1072479	1616812	742608	990106	857561	1384586
1-(5-phospho-&beta;-D-ribosyl)-AMP	1	1	142409	202533	170742	159870	1	169156	190339	1	1	1	1	1	172497	1	1	1	1
myricetin 3-<i>O</i>-gentiobioside	579741	449522	787033	714123	646778	1	842379	737048	730662	243167	413012	1	590284	620780	610020	433460	359294	357677	570724
myricetin 3-<i>O</i>-&beta;-D-glucoside	1	1	1	1	1	1	1	1	1	1	1	1	1	1	1	1	1	1	1
soyasapogenol E	204690	1	503913	602735	730020	1	252357	1	618764	1	6987257	1	1	1	1	3712235	1678920	5724517	2672298
hederagenin	1890762	2111197	7032356	3598804	3736634	36673140	2854695	2469259	4526106	624198	2430731	1	3437308	2877629	6150443	2865003	3558614	3158700	3180714
medicagenate	426966	340056	588174	710188	864709	1	633495	293604	989111	417848	878862	1	1212332	663686	1	532891	621117	624954	483719
noscapine	2597777	1858632	1	1	394844	1	2667901	1	1	1	829988	1	1	1	478185	298613	1	1	334342
curcumin 4'-<i>O</i>-&beta;-<i>D</i>-gentiotrioside	310555	100704	185520	1	1	1	268263	1	108270	85566	163585	1	273030	120730	1	177350	1	126857	115130
4-prenylphlorisobutyrophenone	100649504	64950504	101899728	8718143	14509326	9432059	6883826	1	15157522	73724816	91735888	1	96204928	6852518	29169128	86219320	5961167	67552648	15443599
(+)-sesaminol 2-<i>O</i>-&beta;-<i>D</i>-glucoside	1	1	1	152575	136386	353625	234553	848490	180006	1	1	1	1	1	1	1	1	105402	161252
narcotinehemiacetal	4916237	3478828	5234902	6843975	8424422	1	8722585	5703369	8541397	3201289	6678238	1	7247067	7282397	5922555	5580527	6397348	7110032	7039961
papaveroxine	4916237	3478828	5234902	6843975	8424422	1	8722585	5703369	8541397	3201289	6678238	1	7247067	7282397	5922555	5580527	6397348	7110032	7039961
phylloquinone	1	1	1	570981	1	201922	1	1	12286366	1	1	1	1	1	1	1	1	1	1
papaveroxine intermediate	815095	700002	1223163	1670643	1993917	1	2316759	1579175	2457178	779163	1106102	1	2004843	2271688	1246307	812726	1211160	1012939	1333774
3-hydroxy secoberbine intermediate	24720586	18573474	24963728	28596572	29203300	1	31736484	43922468	31490738	17601664	20727282	1	25009836	1	2632115	1	2474093	1	1
oleanolate	1040823	1	1059147	1806270	1155584	1	2699763	1795146	3683943	1	7080266	1	1854830	1	1	3928768	1	5893603	1
p-hydroxymercuribenzoate	485829	1692863	1796145	280256	267231	2187949	375831	2110240	425340	472360	1	1	1	741351	1314231	1667690	1486333	497150	497561
(<i>S</i>)-NADHX	1122615	955431	2031594	1882407	2133044	1	1519317	1715944	2041970	1048232	1767346	1	1532396	1205895	2537128	1429226	2199344	851714	1830124
propyl acetate	1	1	1	1	1	1	1	1	1	1	1	1	1	1	283321	1	1	1	1
2-isopropylmaleate	1	1	5971308	11461897	7419185	751479	6730200	804567	1	1	6599692	1	4048524	5898496	377074	8373991	1	6246815	1
sphinganine 1-phosphate	3542230	3867730	6552992	9883555	3935284	1	2486141	2544552	2048568	1747667	4957568	1	2765176	5793139	9449915	4051797	6568934	7260002	5889406
secoberbine intermediate	7958965	6278889	1436036	2562447	1713291	1	1637946	997030	2103338	6144387	975766	1	998157	1	1	791338	1	1	1
luteolin-7-<i>O</i>-gentiobioside	5475889	5156646	7515387	3196409	3358648	1	2864494	1952009	2944572	2935778	5952538	1	6181921	4814107	2650705	5412460	1934845	4313494	3333870
apigenin-7-<i>O</i>-gentiobioside	1	1	1	1	41815644	1	1	1	1	1	28569714	1	30032036	33076200	26086764	29481824	27857964	28250844	28446204
quercetin-3-gentiobioside	580166	525770	1359108	1468465	1644934	1	1564015	1495331	1331518	230132	688049	1	911420	1072479	1616812	742608	990106	857561	1384586
oleanolate 3-&beta;-D-glucuronoside-28-glucoside	245816	129397	234460	1	1	1	119704	1	1	157363	328344	1	272644	1	1	209243	1	238103	1
oleanolate 3-beta-D-glucuronoside-(3,1)-galactoside	220994	124080	207253	1	1	1	114116	1	1	151904	287673	1	243761	1	1	191134	1	213260	1
castasterone	3778770	2788348	6093456	5176569	6437888	1	4736079	1835647	6540635	2774562	4009233	1	3961061	3913923	1	1	1	1	1
oleanolate 3 &beta;-D-glucuronoside	413004	189920	1	1	873069	787552	160666	205206	221527	1	1	1	1	1	1	584462	1	492300	1
adenosine 3'-monophosphate	1	1	1	567211	588265	1	329142	345382	473290	1	1	1	1	1	736430	1	291975	1	390333
adenosine 2',3'-cyclic monophosphate	1	106835	1	3203844	3267668	1	2786053	2696945	1	1	1	1	1	1	1	1	2104971	101048	2842568
guanosine 3'-monophosphate	1	1	1	1	1	1	1	1	1	1	1	1	1	1	184309	1	109379	1	153396
guanosine 2',3'-cyclic monophosphate	162208	312274	229009	1	1	264241	1	1	1	193037	274561	1	140471	1	1	1	1	1	1
gibberellin A<sub>44</sub> (closed lactone form)	20178526	19212088	27951800	29422556	17601684	973085	22885722	22635128	30413148	15877306	21313832	1	1	30529676	23448932	1	25209468	21812018	21690164
cephaeline	2917799	1308373	3524415	1	5856962	1232331	21048928	9049796	28555456	13145172	2191456	1	2172061	3137934	1	1948406	3361678	1	2362593
emetine	1203983	995889	2475988	1648644	2243676	1	1462123	556573	2284523	1078388	1323694	1	1095520	1	1	1041595	900414	1	1056978
7'-O-demethylcephaeline	3548256	1322811	10523930	4769859	5260231	1992377	10190057	8658216	13519640	6561707	1974765	1	5010202	1	1	1	4792193	1	4492164
6-O-methyl-N-deacetylisoipecoside	1	1	1	1117474	1	1	1	9070556	1	1	1	1	375405	1135456	13708048	1	2625262	388533	2520918
cytidine	777823	1	506420	288140	181478	751440	1	451310	1	632503	670705	1	537374	1	1851263	1	1	1775032	1
6-O-methyl-N-deacetylisoipecoside aglycon	585178	424007	647727	1943865	1826195	1	1	3051282	1472931	393319	659872	1	758791	1	2301537	1	346047	1795580	1628433
6,7-O,O-dimethyl-N-deacetylisoipecoside aglycon	474109	307043	593206	737032	882193	1	703701	754448	816211	282245	560619	1	689608	721314	869667	484469	687715	540126	707743
sanguinarine	1	1	1	1	886588	1	1	1406286	1	1923831	1690217	1	1695164	1396815	1	1	1	1469137	918492
UDP-&alpha;-D-galacturonate	1	1	1	1	1	1	1	1	1	1	1	1	1	1	1	1	1	1	1
1-O-galloyl-&beta;-D-glucose	1	1	1	1	1	1	1	1	1	1	1	1	1	1	599318	361802	1	637331	440312
piericidin A	1768019	1485850	1	3882739	1	1	1	1176088	2495370	1584542	2329792	1	1	2289506	2097043	1	1850221	1556841	1294485
12,13&beta;-epoxy-&beta;-amyrin	1	1	1	218369	1	1	1	1	1	1	572148	1	646427	1	865814	586137	603364	841572	650824
12,13&beta;-epoxy-16&beta;-hydroxy-&beta;-amyrin	1	1	1	1	1	1	1	1	1	1	1	1	1	1	1	1	1	320380	1
maniladiol	1	1	1	218369	1	1	1	1	1	1	572148	1	646427	1	865814	586137	603364	841572	650824
chrysanthemyl diphosphate	1	1	1	76483	1	464304	1	131320	1	1	1	1	1	1	129066	1	92747	1	1
isovitexin 2''-<i>O</i>-arabinoside	1	1	1	1	1	1	1	1	1	1	5097357	1	4851472	5691905	7707825	4813805	7905359	3887093	7208903
isovitexin 7-<i>O</i>-xylosyl 2''-<i>O</i>-arabinoside	1	1	1	965657	1	1	1258286	2643533	704234	1	1	1	1	1	1558323	1	368701	1	707691
isovitexin 7-<i>O</i>-galactoside	1	1	1	1	41815644	1	1	1	1	1	28569714	1	30032036	33076200	26086764	29481824	27857964	28250844	28446204
L-2-amino-4-oxo-5-chloropentanoate	538873	352176	764636	389339	801025	376534	757086	976128	526003	347338	489684	1	600250	546354	607894	486163	253132	1	1
sophoraflavanone G	146288	1	520482	413945	391238	409203	195811	135342	1	282069	1	1	282199	312048	1	1	226365	501023	304156
leachianone G	1	1	483120	1	1	1	184094	1	388787	1	1	1	1	1	1	1	1	1	1
sophoraflavanone B	1	1	1	1	1	1	611582	538656	781669	324028	438095	1	417498	442088	1	1	1	1	1
(+)-costunolide	1921785	10406027	3202377	795177	843551	16563939	673941	646050	880970	8398779	9772472	1	11753852	9631287	10131451	7982450	1	1997698	11130149
desferrioxamine B	318796	303280	404643	1052036	1076594	1364258	848593	1593571	1090011	626169	1	1	128911	553702	1	439828	1444101	294735	1097103
folate	1	1	401501	1	1	1	585283	594234	602545	1	278864	1	445555	1	1	1	1	1	1
cyanidin 3-<i>O</i>-glucoside-7-<i>O</i>-(6-<i>O</i>-(p-hydroxybenzoyl)-glucoside)	776121	255705	1743264	2454635	2213760	2920672	3068150	4849886	3306302	1	326586	1	925397	1552887	3760114	587757	1870230	920930	2690956
5-amino-6-(5-phospho-D-ribosylamino)uracil	118573	1	1	1	1	1	334538	460646	268904	1	1	1	1	1	474653	1	1	1	1
(+)-hydantocidin	6603233	11302460	9223927	17328556	10818647	124735640	5388676	1	9700071	10123156	16346452	1	5700087	8756644	17205300	18495436	22034864	7039384	6782674
isovitexin 2''-<i>O</i>-arabinosyl 7-<i>O</i>-galactoside	1	1	88130	222886	241781	1	417740	761939	1	1	1	1	286106	859307	564967	160310	1031988	313689	1478268
oryzalexin B	1	1	1	1	547383	1	400142	403514	348089	1	1	1	1	1	1	1	1	1	1
linamarin	4495708	1	5917884	1	4639453	1	1	1	1	3532566	3687047	1	1	2541236	811023	3153975	1	1	3551189
pelargonidin 3-<i>O</i>-&beta;-<i>D</i>-(caffeoyl)-sambubioside	1	1	1	158563	128691	734146	259678	1327330	182674	1	179204	1	1	1	808165	160310	331450	153197	342679
2-oxopent-4-enoate	195614	1	1	1	1	1	1	1	1	1	1	1	1	1	1	160060	1	1	1
carnosate	23802896	17413956	24316030	28793066	37141488	1	1	6179535	8157572	19383528	27846928	1	36023784	7193492	1	1	1	1	1
(glutathion-<i>S</i>-yl)(1<i>H</i>-indol-3-yl)acetonitrile	1097720	516461	238949	367639	595994	1	995879	408775	702608	571546	692111	1	1017125	538395	422194	710577	230127	882485	247199
(L-cysteinylglycin-<i>S</i>-yl)(1<i>H</i>-indol-3-yl)acetonitrile	1950169	1949288	1493745	1166476	9024972	3254305	1546478	14979257	1203185	2428628	1	1	5877143	7574231	945747	1647056	8207848	5297329	1133775
1-palmitoyl-2-vernoloyl-phosphatidylcholine	6428419	3087849	7162862	7847370	6577048	470998	9986715	380678	7466964	4654179	9933505	1	9285641	5645993	1	8791081	7064763	6293099	1
<i>ent</i>-3&beta;-hydroxy-cassa-12,15-diene-11-one	1	1	1	1	547383	1	400142	403514	348089	1	1	1	1	1	1	1	1	1	1
stearidonate	54320680	38904248	70492760	80733968	92733040	1929749	58147512	77810376	56901360	44084544	56630904	1	65480156	68356496	102736760	49270848	1	79285888	83075032
(9Z,12Z)-octadecadien-6-ynoate	54320680	38904248	70492760	80733968	92733040	1929749	1	77810376	1	44084544	56630904	1	65480156	68356496	102736760	49270848	1	79285888	83075032
1-(4-hydroxyphenyl)-3-(2,4,6-trihydroxyphenyl)propane-1,3-dione	7198444	5106077	13054393	17555728	18714084	1	1	1	1	5292351	1	1	1	1	1	1	1	1	1
3,4-dihydroxy-5-<i>all-trans</i>-hexaprenylbenzoate	1	1809498	1	2283618	2218525	1	934377	3431055	2431435	1	1480724	1	1761943	2042260	2811608	313545	1	1075853	1
5'-n-propylthioadenosine	2388356	1806829	2801685	2166553	2532532	1	3630314	1658849	3113230	1627171	1995733	1	2378988	2728973	1500787	2233794	2198192	1	2616202
C-hexosyl-luteolin	106479	1261919	180296	2862422	3064422	1	2605243	2080948	1023519	1	119782	1	128542	1625336	1	1	1	1	1
5-aminolevulinate	1	1	1	1	1	1	1	1	1	1	1	1	1	1	1	1	1	1	1
2,5-dihydroxybenzoate 5-O-&beta;-D-glucoside	1	1	1	1	1	1	323757	1	1	1	1	1	1	1	1	1	1	1	1
2,5-dihydroxybenzoate 2-O-&beta;-D-glucoside	118625	1	108785	1	1	357323	323757	1	1	1	1	1	1	1	1	1	1	1	1
gibberellin A<sub>25</sub>	129320	714437	152215	2595108	2241588	1	2072835	3642261	2621361	500889	108230	1	98246	1	1	698413	1	1421830	1
gibberellin A<sub>17</sub>	1	1	1	1	1	1	1	1	1	1	281252	1	390996	237278	358853	273822	146624	257295	312458
5-phospho-&alpha;-D-ribose 1-diphosphate	9107554	12529270	8287724	7804097	7273625	9707323	1	7567071	6767543	10093121	9161663	1	9158273	1	6623997	8850285	6678781	1	6737616
pyropheophorbide <i>a</i>	139910	1	116726	218787	380944	1	314614	1	327121	1	1	1	1	1	1	1	293381	1	261192
2-coumarate	1	1	1	1	1	1	1	4602230	1	2960973	1	1	1	1	176081792	1	137305376	1	151278800
kaempferol	1	1	127118	231754	121703	1	122543	87096	146783	1	161167	1	1	156213	80996	237388	282216	159332	89264
gibberellin A<sub>19</sub>	1624364	1429322	2034322	1973756	2031364	932202	2050088	1909380	2231329	1372335	1613981	1	1520913	1645563	1490988	1641323	1835520	1665417	1717483
gibberellin A<sub>15</sub> (open lactone form)	4544292	3613835	5195811	4260755	5075426	760168	4412825	1	4818886	3608036	4875966	1	1	4758050	1	1	1	1	1
gibberellin A<sub>12</sub>	8527135	6842879	7520830	7550951	7937151	1357446	8255771	7812640	1	5716687	24863448	1	30908640	6570477	8566115	22534408	33932744	30427856	10309642
<i>all-trans</i>-&zeta;-carotene	1	1	1	1	1	1	1	1	1	1	1	1	1	1	1	1	1	1	1
dIDP	1	1	1	1252269	1	275504	1	1	1	1	1	1	1	1	1	1	1	1	1
(<i>S</i>)-dihydrodaidzein	1	1	1	1	1	1	1	1	1	1	1	1	1	1	1	1	1	1	1
marneral	1	1	1	1	1	1	1	1	1	1	1	1	1	1	1	1	1	1	1
(+)-secoisolariciresinol diglucoside	1	1	1	1	1	1	1	1	1	1	1	1	1	1	1	1	1	1	1
(+)-secoisolariciresinol monoglucoside	310171	123964	447244	851801	888416	1	871096	682338	833195	187013	308856	1	396607	597075	967314	255367	930702	450123	746409
9&beta;-stemod-13(17)-en-19-oate	1	1	1	1	547383	1	400142	403514	348089	1	1	1	1	1	1	1	1	1	1
9&beta;-stemod-13(17)-en-19-al	1696380	1381851	2888342	2684332	2935542	1	2119971	1582957	2855044	1459297	1	1	1	1	1	1	1	1	1
lanosterol	1	1	1	1	1	1	1	1	1	1	1	1	1	1	1	1	1	1	1
1-18:2-2-16:1-phosphatidate	1555309	5929698	2889573	5554549	4722211	1	2794684	4288757	5109551	1135341	2082565	1	3063927	3943771	1933878	1585014	5468934	2965519	4327553
L-homomethionine	1	1	1	1	1	5873014	1	4942680	1	1	1	1	1	1	1	1082036	1929307	860175	1676958
indole-3-butyryl-glucose	8676902	1945110	3638295	1	15708341	1	13445094	13143910	18019324	1	8357061	1	11713878	10880465	1	1	1	1	1
dimeric urushiol	1	1	1	10870526	1	1081806	1	1	4919247	7956381	2704912	1	4411389	1	1	1	1	1	1
1-kestotriose	1	1	1	1	1	1	1	1	1	1	415859	1	408986	1	1	185639	1	1	1
3-[(8Z,11E,13Z)-pentadeca-8,11,13-trien-1-yl] )catechol	1	558412	1	479320	654492	6629282	1	1	1	1	1	1	1	1	272767	1	1	1	1
salicylate 2-O-&beta;-D-glucoside	579867	783345	2541127	4129872	3598182	1155134	4676448	6850995	4371590	692736	535903	1	467944	1	5314296	560811	3293478	1	3403953
sorgoleone	1	329409	1031546	2292529	1529105	786232	1	1977306	2173931	307027	1115327	1	656944	857474	2667613	656027	616512	798034	1328607
dihydrosorgoleone	17202932	14372081	19506974	12711830	20316380	14107875	15963120	9708307	12784866	16889448	17973728	1	27612352	1	1	19740872	14188544	1	10223221
thalianol	1	1	1	1	1	1	1	1	1	1	1	1	1	1	1	1	1	1	1
decanoyl-CoA	677097	372223	96484	142867	1295282	388406	1847036	466370	1465008	225362	746211	1	1	1270031	1	1	1	1	1
benzoyl-&beta;-D-glucopyranose	9008677	6121808	9502603	1	1	1	1	1	1	1	1	1	1	138263	258034	1	1	1	1
8'-(3,4-dihydroxy-5-alkenyl)phenyl-3-[9'E,11'E,13'Z-pentadecatrienyl]catechol	3960180	4732937	4022178	10870526	3805439	1	2464402	3028650	4919247	7956381	2704912	1	4411389	1	897200	6447897	1	2760249	831379
tryptamine	510737	614678	725210	1037846	931224	1865641	445439	607222	861856	497945	747639	1	587978	667390	806570	697524	1	570663	565682
CHAPS	7209865	4114648	10745633	10690526	11393118	5571536	8276008	9949486	8828672	1	10752064	1	10215794	11284764	1	9718439	15017967	11003923	14919277
2,5-diamino-6-(5-phospho-D-ribosylamino)pyrimidin-4(3H)-one	268376	1	266723	252170	216405	1	270311	270131	238994	225802	233484	1	215013	260523	157983	183661	199367	213730	196803
D-<i>myo</i>-inositol (1,2,3,4,5)-pentakisphosphate	1	1	278486	344954	433328	1	236502	1	314024	1	1	1	1	1	265267	1	345129	1	283722
4-amino-2,6-dinitrotoluene glucoside	1	1	1	117768	223550	1	242179	1	301253	1	1	1	1	1	1	1	1	1	1
luteolin 7-<i>O</i>-neohesperidoside	1	1	1	1	41815644	1	1	1	1	1	28569714	1	30032036	33076200	26086764	29481824	27857964	28250844	28446204
8-oxo-dADP	1	1	1	491214	375662	368784	347531	553060	387221	1	1	1	1	1	548884	1	473069	217635	395515
8-OH-dATP	1	1	1	1	1	1	1	1	1	1	1	1	1	1	1	1	1	1	1
CDP-N-methylethanolamine	1	241797	1	1488824	757774	1990811	522113	1	753302	1	563887	1	1	648724	753010	337638	1	1	1
(9Z)-(13S)-12,13-epoxyoctadeca-9,11-dienoate	69984312	52813960	85249776	104149344	115238216	1	1	97280088	1	59940960	73550168	1	84413200	85456856	1	1	1	1	1
2-hydroxy-4-(methylsulfanyl)butanoate	1249411	914518	1964168	1899584	2149300	632534	1628029	1	1661496	1063022	1331108	1	1460462	1306555	2497757	1077081	1925882	1059875	2121927
7-oxatyphasterol	3778770	2788348	6093456	5176569	6437888	1	4736079	1835647	6540635	2774562	4009233	1	3961061	3913923	1	1	1	1	1
(22R,23R)-22,23-dihydroxy-campest-4-en-3-one	12821352	6620757	15627966	16050766	1	1	16086864	15801776	17462326	3035919	1	1	1	1	4750033	3442747	4212315	3218046	3834203
(22R,23R)-22,23-dihydroxycampesterol	1	557020	1	1191804	1	1371186	830282	535985	1	465602	507548	1	630340	737994	591059	1	965570	1	670329
(+)-menthofuran	1	1	1	1	1	1	1	1	1	1	1	1	1	1	1	1	1	1	1
[truncated: 1,666 more rows]

## Sheet: Dataset Roots
Compound	BR_1	BR_2	BR_3	BR_4	BR_5	AR_1	AR_2	AR_3	AR_4	AR_5	CR_1	CR_2	CR_3	CR_4	CR_5	DR_1	DR_2	DR_3	DR_4	DR_5
4-amino-2-methyl-5-(phosphooxymethyl)pyrimidine	344896	633373	490469	577303	593401	1	695174	685565	552020	1137477	403775	423987	332520	404178	442536	599607	392941	493269	574242	443436
L-dopa	1331779	303994	227427	271545	3657599	4086136	284735	2414288	2746709	3378585	1709432	1	1241058	1913762	275112	1	1251571	243910	146328	1818032
decylglucoside	1	1	1	1	1	14562602	243174	154505	1	196109	1	1	1	1	1	1	1	1	1	1
&gamma;-L-glutamyl-L-cysteine	1	1410765	1101471	1806511	1813364	597331	1053047	1	1573212	1581316	940339	1337043	1	1	971134	1	1	1202397	1	1
pinosylvin monomethylether	1	626758	1	1173907	1309056	2626188	1907743	1448887	1205816	1112753	450445	660277	354796	719886	709268	944905	232635	265002	506782	427584
raphanusamate	533935	375038	1	368149	446471	574932	590022	642522	247603	432060	192770	337487	385833	370933	240337	303199	313595	386388	349921	406015
(<i>E</i>)-6-(methylsulfanyl)hexanal oxime	1	204043	1	117201	151503	837335	233821	1	554584	1	1	184894	1	107522	1	428358	1	1	1	1
(<i>E</i>)-5-(methylsulfanyl)pentanal oxime	3181784	1	1	1	1	26075608	63236720	62611656	1	1	1	1	3415670	1	1	1645229	4437474	1	831558	867139
coumarinate	1174703	332692	463344	135858	698932	4190748	186575	202930	810290	1	4043933	909625	544835	2035367	1	6201184	953182	1	600295	1
4-amino-4-deoxychorismate	1194847	1	4445016	8228361	7130473	2368957	3595991	2145277	6374083	4479352	2709015	4313659	1258514	2698139	1944666	11085295	2075451	3967368	1137982	2394854
<i>N</i>-benzoyl-L-glutamate	968377	1	158217	232807	271185	498886	275414	1080454	189485	1	1	1291885	732508	1013584	168485	1	1	1	1	1199512
<i>N</i>-(4-hydroxybenzoyl)-L-glutamate	8207546	15030126	9633550	16387621	15353713	3452187	1817852	1847920	12630524	12438273	8795077	1	1	8260656	8601022	2555722	1	12129226	1	1488222
<i>N</i>-vanillate-L-glutamate	1812392	1245152	1330950	1324684	1598934	1	2001936	2122215	499880	330200	180467	988806	1115287	1081880	638614	1058196	935068	1135296	1096095	1092213
&beta;-D-xylopyranose	2677040	7186710	6002643	7130243	7958299	9043515	6427915	5898214	5262700	7438868	3795642	5498230	3098189	4832221	3976573	7228452	3851487	6282639	4885086	4655162
indole-3-carboxaldehyde	1	3444383	1	1	3293723	611377	3953387	1	1	3805021	2018077	571495	1	1787797	663366	456566	1436510	1	368808	1
&beta;-D-galactose	5813928	4248498	6101602	5765536	11146636	7464988	6682920	1	1	21435788	7247021	8958228	7295366	5561922	6301996	8055502	8297248	5494592	5741084	5903711
pterostilbene	364531	489785	614344	445736	285062	1893417	214572	173404	977851	435528	561131	486106	472926	503193	642938	439057	302490	476455	302251	255735
p-coumaroyltriacetate	1739701	1243216	1813379	1979263	1400100	2633065	603661	587645	736487	1	2518912	2293583	1968282	1926011	2184726	1738673	2320607	1	1486792	1483416
bis-noryangonin	1	43077412	30646568	41889316	1	22396348	29715890	28313136	34675488	35143136	1	1	1	1	1	1	1	1	1	1
demethylsuberosin	1	148643	144354	143732	177490	829019	219487	197438	180578	121438	1	132805	1	120216	116100	127862	1	136078	137530	1
6-O-methylnorlaudanosoline	6485666	5905465	6399403	6063971	5796677	1861163	6025169	6410178	5884696	6009579	6373956	6439401	6979321	7506366	6431423	6322383	6809645	6400440	6618204	7035632
ribose-1-arsenate	1559473	2551856	2472922	1975831	2777941	1	1175631	1	3260810	2084246	2922556	3022200	1914737	2754404	2883726	2637504	3239317	1654951	1625506	1
3'-deoxyadenosine	23987556	34750320	39461964	23417016	26693748	490235	36398312	19356542	43034400	28743880	21242134	26160238	13204018	20212770	22567128	1	31892480	29872836	31806400	18236172
chrysin	1230590	3074485	1959607	2946124	2804521	1722795	620033	1867568	652643	2564548	480077	1831239	924197	806903	1135343	3386377	1766720	1914465	1284218	1628587
<i>N</i>-&delta;-(phosphonoacetyl)-L-ornithine	1	1	1	1	1	1	693583	1	954162	1127647	1	1	1	1	1	1	1	1	1	1
L-tetrahomomethionine	557476	573366	553795	526472	615565	3512970	729621	620767	525881	829289	1	489774	569236	520495	325529	411675	444667	458989	525068	1
1-(methylsulfanyl)-7-<i>aci</i>-nitroheptane	1	190117	179383	1	1	860716	297743	128448	1	264402	1	1	1	146125	1	519332	1	164659	293861	157282
1-(methylsulfanyl)-6-<i>aci</i>-nitrohexane	1	1	1	1	1	1	683553	449537	141655	929861	1	239558	1	1	398815	1	1	1	1	1
lathyrine	1615863	2734595	2390520	2491596	2986967	2757742	2832901	2912096	1805474	2361413	1585182	2385988	1334627	2052813	1985845	2641744	1934877	1600582	1869560	1858277
benzyladenine	1	1	1	1	1	8673429	4356160	4174685	1	5963484	1	1	1	1	1	1	1	1	1	1
2,4-dinitrophenol	869718	1220915	1607363	1372026	1163275	2652796	1086430	1098524	2150864	1234964	1694416	1785597	1168117	1334184	1745157	1122368	1278448	910632	1468709	945092
5-dehydro-D-gluconate	3402087	15336902	9010123	13110459	12349071	21546068	9019797	1	11473339	11122574	5645147	8916968	2443003	5953951	4392595	20481156	8889374	12828540	2555438	5989480
1-(methylsulfanyl)-5-<i>aci</i>-nitropentane	4506524	3748532	3754020	3485843	4205709	5385767	4691368	5128570	3663445	4094640	2740456	680069	3607352	566697	2698167	1	431186	487429	446366	929688
(<i>E</i>)-1-(L-cysteinylglycin-<i>S</i>-yl)-<i>N</i>-hydroxy-&omega;-(methylsulfanyl)butan-1-imine	321431	1	109668	266523	331659	2223994	194284	194941	238540	370192	243436	235811	262241	154827	215764	169666	165176	1	1	1
(Z)-hex-3-en-ol	1	227996	1	1	1	323039	189388	1	1	1	1	1	1	1	419491	1	1	1	1	1
adipate	18710572	18764926	18996464	18859110	17909596	17752916	17618908	17004280	17257476	17464870	19336006	19146724	19412860	22427630	19459880	19806938	19434020	19120142	19408034	19381248
&beta;-D-glucopyranose	5813928	4248498	6101602	5765536	11146636	7464988	6682920	1	1	21435788	7247021	8958228	7295366	5561922	6301996	8055502	8297248	5494592	5741084	5903711
1-(1<i>H</i>-indol-3-yl)-2-<i>aci</i>-nitroethane	1	214742	706682	209315	1129174	2055920	640440	350992	927857	767584	523913	697572	1	490463	217615	1	1	1131780	321418	500903
(2S)-eriodictyol	251562	238988	266812	375460	256075	1	456581	1	309196	1	232315	366347	186084	257980	196670	302861	259996	190923	157698	198697
L-threitol	697320	365674	233142	350825	344483	413202	231605	177530	255048	273419	683215	759655	225334	646355	220339	1	627814	623900	524907	615662
6,7,4'-trihydroxyflavanone	136669	1	114678	124834	109730	498895	134303	159037	158358	1	139646	123961	138651	118915	110537	110893	111889	130539	101589	110442
1-<i>aci</i>-nitro-2-phenylethane	119883	1	1	1	122865	1	132386	150020	106971	1	83053	85731	1	1	89621	1	79293	1	1	108671
(2S)-pinocembrin	128279	756518	1153485	1306099	789952	184614	242559	1034257	1150693	783822	775594	1308450	892770	1055688	1	839528	1	181695	284654	1
pinocembrin chalcone	177821	201540	704182	569212	534742	1	426136	437021	424374	349744	841506	640582	688055	648938	481624	176943	1248356	871668	437090	1023151
L-azaserine	1144500	787802	1481286	1050762	1159948	1787647	435450	3411954	3201297	1228109	271046	1337701	864008	1011896	927067	1436200	1140916	939070	1124821	1
<i>m</i>-topolin	219412	7462644	202170	192815	8113133	17436732	8505155	8234052	7398844	11338356	162238	1	338052	6644497	189582	5707211	4339122	4411521	5422572	4067200
phenylethyl acetate	1709203	1391403	1396527	1345819	1549245	2157751	1850659	1941081	1285048	1488412	1006704	1239250	1410825	1304584	1035006	1239422	1224678	1343977	1368363	534492
genistein	1	291547	296335	275299	477146	932188	262832	377806	1	468081	1	256839	1	278598	1	335304	216214	257941	232077	203085
adenine-ring	115658208	137242912	133004512	137012960	145386320	1	139497360	129053032	1	1	116634880	123939920	98273280	130210880	117588704	133493432	134628720	125707824	129592792	117425184
(3R)-2'-hydroxydihydrodaidzein	136669	1	114678	124834	109730	498895	134303	159037	158358	1	139646	123961	138651	118915	110537	110893	111889	130539	101589	110442
3-deoxy-D-<i>glycero</i>-D-<i>galacto</i>-non-2-ulopyranosonate	750683	996693	945385	953803	1183432	1	948541	784556	1326671	874714	880985	804207	580426	812399	885801	885332	1052924	817928	765137	720898
S-carbamylcysteine	1562588	1540834	549358	1515325	1489878	1668796	285058	1	1743931	360935	1378043	1327113	804890	1249068	1	1	413760	1216911	1203421	1178243
(-)-jasmonoyl-L-valine	1	428335	403616	284765	307710	11806844	515508	404431	1019721	597810	251193	343802	210980	259060	228588	273386	356367	220908	588985	254149
orcinol	826161	1481452	1248937	3382093	1691786	32581720	4051606	785707	618160	838112	351321	1089246	125169	1008297	745266	1651011	1	1093086	826258	173797
<i>S</i>-methylglutathione	1	256141	262880	194405	243896	1874705	384160	259453	549386	294946	1	180173	1	204294	260251	1	212940	1	205066	1
indole-3-acetyl-glycine	1	402182	189109	369138	477210	1	299494	1	296898	498257	1	232662	1	188610	184017	317112	1	269490	200674	1
indole-3-acetyl-methionine	3510473	2372693	1	1	231019	1	429870	899095	1	1	2618262	138205	3036488	1	1	1	1	1	2920472	3942060
5'-(dimethylsulfonio)-5'-deoxyadenosine	412523	740024	1	582934	738154	755283	253090	420161	1	1	93743	613151	85866	590054	100403	519173	84633	367230	430935	348476
1-(3,4-dihydroxyphenyl)-5-hydroxy-3-decanone	139773	103759	1	513354	534802	5080658	275977	224755	293202	136208	332450	205491	1	1	1	395381	1	1	1	1
D-tryptophan	1	1	1	1544075	1	1811584	2461301	1505670	4043993	2134935	240031	1	1	1	1	1	1	1	1	1
<i>p</i>-aminobenzoyl glutamate	3441161	613393	603851	502969	572951	1173828	838944	739274	929794	628046	3481406	4796626	2265519	627854	698910	3345652	707660	526824	690485	460747
6-gingerol	475889	456226	515203	420053	433668	6152325	1012010	932099	401705	652475	486294	537172	394466	491329	239641	617680	814135	825739	618471	416942
prephenate	1	8084083	1	7978629	1	1	248177	286299	1	213951	2677609	4332525	1	1	1980736	10682015	2074899	3974964	1	2429416
(indol-3-yl)acetate	3679471	2428738	2307843	1366401	984262	1	1414791	4455375	3318612	8430667	1023273	1662038	6761058	1625275	2126037	1554330	1569519	1369183	2272779	2172972
menaquinone-1	226496	804520	509753	571473	807002	1702239	966721	824750	599426	726451	343731	336817	158371	398865	288048	321414	179812	265479	251366	174518
&alpha;-(2,6-anhydro-3-deoxy-D-arabino-heptulopyranosid)onate 7-phosphate	1	1	1	358578	1	1	420622	507452	1	1	220947	340935	1	1	204350	291919	1	1	1	1
<i>trans</i>-tuberonic acid	1	1	1	1	1	1	351669	319850	253323	1	1	1	1	205766	1	1	1	1	1	1
5-<i>S</i>-cysteinyldopaquinone	1	1	1	1	1	434257	311303	310569	1	2224139	1	1	1	1	1	1	1	1	1	1
8-[(2S)-2-amino-2-carboxylatoethyl]-5-hydroxy-2H-1,4-benzothiazine-3-carboxylate	1	1	1	195442	1	1	154213	167238	144528	1	1	1	1	1	1	1	1	1	1	1
&alpha;-(2,6-anhydro-3-deoxy-D-arabino-heptulopyranosid)onate 7-phosphonate	1	946417	901134	823672	1	1	1947498	1	1987748	2073801	855018	1	1	1631598	844427	598569	1	378180	642842	1578906
6-formylpterin	1	698247	659201	577041	667711	1317290	793383	593124	792287	1204064	246616	493831	1	227660	559870	985299	350712	515713	794046	318735
2-fluorobenzoate	1323497	1	574699	1	247840	1	1577896	1532823	692397	505687	1	1	480636	1	1	618406	1	1	1	1
9H-purine-2,6,8-triol	4469139	3680661	3686893	3644821	4105131	5385767	4609155	1	3373132	4146517	2663057	3319906	3583932	3478464	2627507	3265948	3249177	3475726	3507185	3488735
(7S)-<i>cis</i>-hinokiresinol	720072	36159824	39563532	24491796	28027448	5905246	36394068	19517420	42940648	28747192	21458832	27878668	14096681	21636192	23712480	22354276	32902282	31038294	33198898	19040164
xanthosine	1	386129	10705998	367588	12446727	848757	551955	585679	386467	512543	203107	1	182295	227089	213903	299921	1	289140	241498	207047
gabaculine	510912	1	1	1	1	1	1806935	638598	5362368	4876206	1	1	1	1	1	1	1	1	1	1
2-hydroxy-5-oxoproline	294499	2972055	164789	29667186	2701442	783255	223197	237933	3688922	35187528	398131	174300	254190	1	205341	1	235324	156595	185644	219791
D-threonine	3614960	5709675	4721003	5803954	5973103	19422260	5527008	5618243	5346296	5928222	3853390	5097365	3565641	5150322	4134405	2917146	2767440	4933303	4116539	3033227
1,3-propanediol-P	220457	1	195230	1	139775	1	211966	222883	308510	1	1	632825	611587	143489	630826	1	1	1	745743	1
ethyleneglycol phosphate	162269	379966	375635	292021	385212	1	487605	391000	520466	888509	252029	268146	131447	242750	302181	210144	188585	253072	420751	193872
methylsuccinate	2859249	3418030	3550026	3534565	4819885	996819	3662086	3069576	4833420	4274856	3316406	1	3337655	3572100	3428095	3169684	3735705	3122665	2514465	557701
<i>aldehydo</i>-D-xylose	2677040	7186710	6002643	7130243	7958299	9043515	6427915	5898214	5262700	7438868	3795642	5498230	3098189	4832221	3976573	7228452	3851487	6282639	4885086	4655162
<i>aldehydo</i>-D-glucose	5813928	4248498	6101602	5765536	11146636	7464988	6682920	1	1	21435788	7247021	8958228	7295366	5561922	6301996	8055502	8297248	5494592	5741084	5903711
<i>aldehydo</i>-D-mannose	5813928	4248498	6101602	5765536	11146636	7464988	6682920	1	1	21435788	7247021	8958228	7295366	5561922	6301996	8055502	8297248	5494592	5741084	5903711
inosine	14533793	21585502	14280449	303928	6677791	2036822	386717	287240	398188	407150	6501007	9523642	4046545	17653686	18667156	9131415	14730409	1	7643726	5988811
<i>keto</i>-D-fructose	5813928	4248498	6101602	5765536	11146636	7464988	6682920	1	1	21435788	7247021	8958228	7295366	5561922	6301996	8055502	8297248	5494592	5741084	5903711
<I>myo</I>-inositol	5813928	4248498	6101602	5765536	11146636	7464988	6682920	1	1	21435788	7247021	8958228	7295366	5561922	6301996	8055502	8297248	5494592	5741084	5903711
indole-3-acetyl-L-glutamate	1	1	1	1	1	231260	4455315	2429811	1627204	1	1	1	1	1	1	1	1	1	1	1
anthranil	786019	1269445	1187909	1246568	1529652	2587984	1212581	1084994	1309964	1357813	839351	1044090	669614	1161340	900216	1239745	1082448	1084198	1046941	922571
<i>N</i>-nitro-L-arginine	3338308	4748437	98938	4446933	87756	1	3765873	118541	1345175	3337471	743318	95552	97848	114470	140721	621733	112145	808013	117615	103786
hypoglycin A	619029	750052	918615	1140320	312260	1335806	338266	1	1459618	1	1017701	726561	791115	601945	744171	1	573733	503267	613729	993806
5-deoxypyridoxal	119883	1	1	1	122865	1	132386	150020	106971	1	83053	85731	1	1	89621	1	79293	1	1	108671
5'-(aminoiminomethyl)amino-5'-deoxyadenosine	177021	324231	312502	268719	480612	1	399649	283844	428244	482697	205031	243883	1	239776	1	297582	1	279250	312329	1
3,4,-dihydroxybutylphosphonate	2594307	2123139	2137773	2084641	2365735	3219676	2913329	3031050	2028643	2410427	1579341	1917394	2130021	2004454	1587946	1874660	1854244	1999155	1988951	2005890
indole-3-acetyl-L-glutamine	416140	5535594	386983	388566	5429251	1748441	420953	345224	609998	316458	459007	1	342278	336171	512025	1	634012	304917	1	360734
6-aminohexanoate	512771	962097	727602	868060	1	1174519	1188306	910858	1026744	1308097	447968	809050	420336	756848	636691	857698	732808	677698	577471	1
N<sup>&omega;</sup>-hydroxy-L-arginine	898603	845191	906522	835987	860157	897790	909799	853684	911266	873287	889653	828961	827389	902426	908544	793775	874503	890493	894144	876301
L-cystine	93482	158367	313423	132608	142912	202169	1319435	46047404	49977844	66102164	1	1	1	1	160480	144791	1	134362	1	1
2-(formamido)-N<sup>1</sup>-(5-phospho-&beta;-D-ribosyl)acetamidine	198332	208922	219392	279620	253384	4205693	154213	167238	305971	240289	244330	249518	213156	233798	191607	264478	193957	248545	179561	187242
decoyinine	1	264218	862013	95385	1	607360	539533	173656	988272	720780	1	1	1	1	1	1	1	1	1	1
ellipticine	1	4885664	3885856	1039531	1416818	3478460	4408355	3911656	4852770	3057215	1885824	3297981	1	1	3005528	1018142	2268645	265801	1	784172
di-homo-&gamma;-linolenate	559866	1322412	1124555	1	977772	4092630	1540893	990235	945813	1069008	896596	727955	897005	1388222	1	1038812	989066	979462	910176	869149
6-hydroxyflavone	190852	348168	600118	440392	455324	1	536333	473328	389302	432037	281154	272979	457834	503193	642938	439057	302490	476455	236615	256286
L-hexahomomethionine	3995574	6041455	4958568	5042379	5834216	11156966	7996978	7283648	5803229	8443118	2912969	5185427	3195428	5411016	4287098	4254006	3697408	3767289	4682478	3114659
D-gluconate	15483760	1	23531564	1	1	25417368	25288032	22958680	20025134	28396424	16263998	21633434	1	19123008	16368290	28848640	15973548	23486432	19075230	19019886
2-carboxy-1,4-naphthoquinone	869718	198876	144459	158036	125844	1	310453	383049	117270	246228	2060801	120849	124934	1334184	1772015	1122724	1276878	910632	1476400	945092
ricinine	1	1	125548	1	210721	1	250104	189684	1	257925	1	1	89556	1	1	1	1	1	198853	1
2-dehydro-3-deoxy-D-octonate	1	1	1	1	140912	230052	241634	1	170604	1	219978	1	180961	1	217041	1	1	1	199318	1
(9Z)-octadec-9-ene-1,18-diol	1	1	1	1	1	39929136	345648	1	1	1	1	1976546	2146922	1	2535175	1	807098	1024777	1635558	1885321
1,16-hexadecane-diol	1882770	1646958	2388846	1212167	1519858	4120910	3003118	2033102	1294071	1828357	1332566	1411860	1201283	1458233	1235250	1939195	2204170	1396342	2025476	1545509
18-hydroxystearate	1468063	4223961	2695888	3532540	3836022	3715237	4672856	2916040	12606819	10386817	2296986	2190072	1161631	2042866	4464032	2249485	1995406	1819394	3415265	578026
PPP<SUB>i</SUB>	1	217200	1	1	1	1	194110	172690	244671	230528	1	1	1	1	190235	1	1	1	1	1
dethiobiotin	4486012	7079084	6692655	1	7819975	9988120	9462008	9186638	7208659	10271297	3354507	1	3530121	1	5880300	1	1	1	1	3941133
&gamma;-linolenate	1	16749993	1	16251550	16941580	34681764	5828738	1	1	1	7952378	1395483	988068	1	1	9522246	1555008	1549622	2320576	1536404
1-(methylsulfanyl)-9-<i>aci</i>-nitrononane	1638263	2998841	2327699	2486077	3050613	1576597	3338977	3265245	3208400	3923817	1330263	2440555	1409988	2384439	1901018	2179932	1747565	1655897	2184722	1388738
geraniol	286701	608831	456546	534857	652379	5877315	744672	535989	617352	832710	250914	493871	231500	458455	377158	523972	442416	402670	349161	305077
robustaquinone B	148584	171024	202721	1367575	2312067	1611240	828142	916982	630890	595721	621464	295383	337773	416946	398489	591487	508483	253526	115627	153611
D-glucono-1,5-lactone	14688214	24226464	21744656	24286090	27020060	23792392	23777764	22128560	19291260	26463868	14883908	19613636	12684124	17900084	15382453	6989847	14606965	21243936	18432260	17561688
(7R)-<i>trans</i>-hinokiresinol	720072	36159824	39563532	24491796	28027448	5905246	36394068	19517420	42940648	28747192	21458832	27878668	14096681	21636192	23712480	22354276	32902282	31038294	33198898	19040164
(7S)-<i>trans</i>-hinokiresinol	720072	36159824	39563532	24491796	28027448	5905246	36394068	19517420	42940648	28747192	21458832	27878668	14096681	21636192	23712480	22354276	32902282	31038294	33198898	19040164
1,6,7,8-tetrahydroxy-2-methylanthraquinone	1216351	1978612	1789949	1809219	2248099	143639	2666981	2233709	2337982	2692701	1334909	1722336	1140928	1591256	1562428	1553303	1364883	1678456	1886757	1433442
robustaquinone F	839069	1	1	1	638550	1	915932	1005945	379285	609723	293185	1	1	1	260251	1	212940	581652	1	1
4-coumaryl-4-coumarate	435668	598735	584033	584951	227836	352129	554756	464989	654464	730672	499309	512097	409172	644007	624330	530577	547477	463085	636730	452383
indol-3-ylmethyl-cysteine	1	1	370494	1	314856	4647517	111132	127315	666805	995141	1	1	172852	173629	1	1	1	1	125300	1
3,3'-di(indol-3-yl)methane	1	4885664	3885856	1039531	1416818	3478460	4408355	3911656	4852770	3057215	1885824	3297981	1	364776	3005528	1018142	2268645	265801	1	784172
pentose-ring	2677040	7186710	6002643	7130243	7958299	9043515	6427915	5898214	5262700	7438868	3795642	5498230	3098189	4832221	3976573	7228452	3851487	6282639	4885086	4655162
feruloylagmatine	1	743259	583472	734669	751783	1725042	761944	755580	695295	854741	1	598780	1	586149	349076	1	351513	334637	354656	1
5,7-dihydroxy-2-methylchromone	313775	549388	539931	555949	641494	181965	735024	741844	496087	792457	309693	467018	266606	443668	367593	127991	283640	471781	501585	390407
2-carboxy-D-arabinitol 1-phosphate	1	1	1	1	1	471926	390687	424230	291068	291202	1	1	1	1	1	1	1	1	1	1
<i>trans</i>-cinnamoyl-&beta;-D-glucoside	112379	796098	668925	849447	1294640	1302220	96180	217848	104250	1376185	467277	735494	167966	556779	122638	807485	442675	490691	463523	426024
4-methoxy-3-indolylmethylamine	1345733	2445280	1923228	2243232	2557568	1	3052941	2270189	2551230	3121565	1152177	2055242	1081733	1922978	1666802	2157222	1843578	1719085	1485105	1379253
iodoacetamide	558097	390986	382767	386849	469365	634839	632097	700928	247308	456337	175997	355201	376767	389257	222593	312712	326513	407668	368939	371495
4-methoxy-3-indolylmethyl glucosinolate aglycone	472145	1171406	996629	1104645	962243	860948	522092	1332947	1237855	1	706578	749447	505400	737797	721042	674868	727717	628704	637376	590543
phenylethylbenzoate	125801	626758	1610638	1173907	1309056	2626188	1907743	1448887	1205816	1112753	450445	660277	354796	719886	709268	944905	232635	265002	506782	427584
3-hydroxy-3-phenylpropanoate	1905273	4625305	2231622	3417223	3146578	33568836	4083540	2026646	2644903	3066674	1733460	2116751	915410	2474767	1659223	4978848	1176010	1344656	1	946748
(3<i>R</i>)-&beta;-phenylalanine	1786202	5324811	3326874	4372727	5159127	39651176	36108448	34624148	40929376	42586064	2939384	6312655	2080594	3860863	3435750	7722627	2646680	2881084	2152640	2470018
&beta;-fenchocamphorone	621684	1169712	888455	1060680	1225337	2701606	1436285	1094810	1240654	1569448	550998	988772	510440	924986	777482	1044898	892623	824838	708859	644543
butyl acetate	1	2204839	1307003	1432094	1104717	941914	891506	776682	998175	1087805	1	1	1	1	1	892716	1	1	1	1
(-)-glycinol	136669	1	114678	124834	109730	498895	134303	159037	158358	1	139646	123961	138651	118915	110537	110893	111889	130539	101589	110442
&alpha;-fenchene	1	1	1	1	313125	1316769	339514	1	1	1	1	1	1	1	1	1	1	1	1	1
L-histidine	659600	7505423	1093138	740583	864671	303770	1143077	1	1281409	926710	598332	6663794	373283	607650	662719	672331	866952	841260	893061	534309
4-coumaroyl-diketide	780171	1497848	1296351	1126725	1598620	1	1504671	1332375	1543709	1791984	819534	1017307	676597	868548	937115	987434	893620	887776	994234	909196
(1E,6E)-1-(4-hydroxyphenyl)-7-phenylhepta-1,6-diene-3,5-dione	684913	122122	128415	651323	304938	32716532	312317	268536	148415	927709	441326	119809	1	170064	1	939035	1	631015	193541	1
(4E,6E)-1-(4-hydroxyphenyl)-7-phenylhepta-4,6-dien-3-one	180431	1071597	1075308	779056	1302850	9402054	1064626	1031701	1440711	1379661	118723	112965	985125	1253812	1	781120	100349	1009957	943121	839257
salidroside	938100	187064	345241	352266	188165	7216135	1848183	248064	437803	1	647952	470828	1	418140	517170	1	528986	331443	1	1
&alpha;-D-glucuronate	3402087	15336902	9010123	13110459	12349071	21546068	9019797	1	11473339	11122574	5645147	8916968	2443003	5953951	4392595	20481156	8889374	12828540	2555438	5989480
S-(phenylacetothiohydroximoyl)-L-cysteine	1051659	2086132	1779966	1725132	1824972	1	1406590	1535016	2144280	1117438	1632020	1800602	1376071	1560081	1221315	1890257	1477944	1166194	692225	1763106
homofuraneol	1020215	1815492	1517212	3382093	2024335	33590408	1476735	1357191	1103652	1476261	910359	1317619	507215	1220554	930184	1712606	644163	1251671	1042173	772553
S-(indolylmethylthiohydroximoyl)-L-cysteine	176893	100787	82780	82660	125051	169699	190640	143293	110681	1	177226	83380	262240	90636	211127	1	1	1	1	1
S-(4-methylthiobutylhydroximoyl)-L-cysteine	340059	1204398	1200101	931763	1421045	1	2577775	1484130	2763695	3074072	802438	707740	371921	711337	1010443	819472	404433	451930	1053596	397764
1-fluoro-2,4-dinitrobenzene	1	1	1	255168	134229	1	580840	1	110828	160317	1	1	1	1	1	1	1	1	1	1
(2E)-2-ethylidene-4-hydroxy-5-methyl-3(2H)-furanone	297338	1562425	384040	1265962	1015920	160149152	1638322	1	1127308	1400763	4249302	1186783	315940	3349286	1	5157128	1	3079251	1118762	379347
4-hydroxy-5-methyl-2-methylene-3(2H)-furanone	18683692	18735988	18757444	18843544	17673960	17750040	17402446	17262856	17257476	17464870	19336006	18966068	1	22536872	19459880	19454536	19386724	1	19501230	19300376
L-phenylalanine	1	1	1	1	1	39651176	36108448	34624148	40929376	42586064	2939384	6312655	2080594	3860863	3435750	7722627	2646680	2881084	2152640	2470018
3,5-dihydroxybiphenyl	5112722	4278083	4275048	4147438	4697501	6378373	5458804	5911485	4189850	4735657	3029230	3817434	4266307	4002117	3178850	3758910	3721049	4060034	4026284	4040890
3-dehydroquinate	1	1	1	1	1	766941	261297	202072	217838	250926	1	1	1	1	1	1	1	149291	164511	1
2-butyl-4-hydroxy-5-methyl-3(2H)-furanone	1	1	1	1	1	1458625	214128	1	370170	291841	1	1	1	1	1	1	1	1	1	1
2-<i>R</i>-hydroperoxy-linolenate	1	1	1	1	1	50364220	8528160	6710808	5183188	9801322	3202300	5298814	2929378	5411914	3624446	6250670	3293361	4920532	4549010	3565888
13-apo-&beta;-carotenone	1	373768	1	358646	426580	11126493	278558	161873	511950	261608	218840	1	1	1	315790	1	1	1	130946	1
anigorufone	238132	238864	270226	309491	273425	1	325113	1	299242	1	210861	243259	203244	219688	193799	256331	176581	227097	198645	210892
1-phenyl-7-(3,4-dihydroxyphenyl)-hepta-1,3-dien-5-one	664092	731263	1264897	1497867	2310720	1688250	1321514	1463049	2295788	2201346	877727	1062991	526166	860610	899604	1608496	690519	299264	914106	637334
5-(methylsulfanyl)-2,3-dioxopentyl 1-phosphate	6134601	4610260	4447224	4514990	5292614	7072365	7129877	7683396	3444905	5548894	2481383	4315110	4312370	4548953	2845228	3886301	4047531	4572658	4407745	4343817
(3S)-linalool	286701	608831	456546	534857	652379	5877315	744672	535989	617352	832710	250914	493871	231500	458455	377158	523972	442416	402670	349161	305077
(3R)-linalool	286701	608831	456546	534857	652379	5877315	744672	535989	617352	832710	250914	493871	231500	458455	377158	523972	442416	402670	349161	305077
5-hydroxy-8-methoxypsoralen	553745	1178084	1028444	1	1	9347909	795602	823275	930591	1	478791	1	417334	829612	665732	1	1	661610	1	1
4-hydroxy-5-methyl-2-propyl-3(2H)-furanone	453162	671953	699187	1036805	1250966	251265	1259505	1061394	1256732	803532	741426	738473	410678	474882	709244	1218718	596672	380434	323876	539273
8-methoxypsoralen	473216	387081	458334	417181	403105	1109472	473206	503250	685852	391059	484364	420262	484402	391242	105203	294101	338712	383889	356242	389874
furaneol (enol form)	586845	559739	657612	528218	1108241	149260	993245	2351055	853798	908461	783607	478547	315088	712176	487702	805491	453825	778155	366612	256683
artemisinin	4301076	3872169	5405921	4961283	388926	8153081	5001843	6926845	3372502	5856014	3378835	3627716	4136007	3827382	3039718	406558	5431043	4175229	3834810	5171616
dihydroartemisinic acid hydroperoxide	638803	1002117	795480	835324	1209587	1434621	959082	972837	1311214	1072495	784797	837241	578587	822416	873559	1024427	839820	764781	505268	683116
furaneol glucopyranoside	1	1	1	1	1	1	288313	262345	1	1	1	1	1	1	1	1	1	1	1	1
5-hydroxy-coniferaldehyde	1405080	1	1	1	1	1	2492916	1207393	1	1	640505	1	1	2181600	1	1	1	1	1	1
thiamine	1727660	1	2001381	1	1	1	3751877	4232992	1	1	97935	309071	272171	319024	131175	257545	115553	213780	201694	202650
3-&beta;-D-galactosyl-sn-glycerol	342691	205935	328385	402337	368310	612764	450216	467762	423505	1	502337	427935	396196	329403	361075	465010	503817	370088	337553	385136
4-amino-2-methyl-5-pyrimidinemethanol	1	2008877	1224589	873601	730947	1347215	966867	660375	848309	1217905	1	1	1	1	1	905759	1	1	1	1
2-amino-4-carboxypyrimidine	5309865	7249751	6252668	8062168	5662056	35770048	5575956	4678807	5642702	5094710	7630027	6493547	3777040	5672524	6292467	5798192	5411176	5594491	4727808	4766983
serinol phosphate	228587	1	183217	1	199633	297211	254892	269173	183606	218402	1	1	1	1	1	1	1	1	1	1
1,3,5-trihydroxyxanthone	1	1	1	209927	163809	1	194717	1	187618	218392	1	1	1	1	1	236305	129700	1	1	1
1,3,7-trihydroxyxanthone	1	1	1	209927	1	1	194717	1	187618	218392	1	1	1	1	1	1	1	1	1	1
rishitin	1	1	1	1	1	578408	89236	1	1	83083	1	1	1	1	1	1	1	1	1	1
3-hydroxy-15-dihydrolubimin	241280	200961	199906	203360	173239	1287180	180954	1	214459	1	1	202013	1	224030	1	189305	225129	215019	205326	1
2,4,6-trihydroxybenzophenone	481623	3640206	2302331	3441848	3546179	2299279	2393653	2238090	2774290	3147270	1519947	2884551	294768	2529398	1804336	4004709	1965426	2967782	1500280	499371
salicylaldehyde	3454691	2614141	631532	892510	463204	40004040	38681128	41312632	26990072	1	1	2658780	792818	1	1	1	1	1	1	320272
2,4-dihydroxycinnamate	1	1	1	1	714845	4240763	805938	1	1	1	522083	484093	1	451744	417005	976480	358563	496279	1	383502
2-hydroxyferulate	781157	498287	523913	557023	649758	1	699225	699431	490524	785413	1	493876	257574	1	351933	243831	263090	412797	494416	394935
15-hydroxysolavetivone	1587175	1	1929566	1	1	4764201	2697386	2649741	2255547	1	1050441	1	1229503	1	1739103	1	1436459	1	1616909	1425697
2-hydroxycaffeate	1	498287	523913	557023	649758	1	699225	699431	490524	785413	1	1	1	1	1	1	1	1	1	1
2-furoate	12494161	1	1	1	1	25696556	15885618	17519896	13362223	15345377	1	1	1	1	1	1	1	1	1	1
(-)-<i>endo</i>-fenchol	286701	608831	456546	534857	652379	5877315	744672	535989	617352	832710	250914	493871	231500	458455	377158	523972	442416	402670	349161	305077
L-norleucine	512771	962097	727602	868060	1	1174519	1188306	910858	1026744	1308097	447968	809050	420336	756848	636691	857698	732808	677698	577471	1
2-<i>cis</i>-abscisate	1	21616344	14025464	5702951	6688023	15065002	22190344	9443160	19374244	6607765	1	9532342	5070878	17663378	18699092	9123666	14744687	7400452	1	5993262
L-ethionine	4506524	3748532	3754020	3485843	4205709	5385767	4691368	5128570	3663445	4094640	2740456	680069	3607352	566697	2698167	1	431186	487429	446366	929688
kynurenate	1	290834	233364	110632	1	1	445120	140259	387816	1	122517	363363	246937	1	147539	1	131081	1	1	110040
2-succinylbenzoate	1	1	1	1	1	1	194253	187813	1	1	208150	1	180961	1	217139	1	1	1	199126	1
L-arogenate	1	1	4220281	1	1	467828	4416403	3790915	1	3635716	1	1	1	1	2955125	6201982	1	3880889	3004862	3581383
1-deoxy-2,3-hexodiulose-6-phosphate	1	1	1	1	1	1	146673	1	144277	150840	1	1	1	1	1	1	1	1	1	1
L-ribose	2677040	7186710	6002643	7130243	7958299	9043515	6427915	5898214	5262700	7438868	3795642	5498230	3098189	4832221	3976573	7228452	3851487	6282639	4885086	4655162
<i>trans</i>-caffeate	925555	2102432	1641248	2101048	2331448	1757172	1893164	1610729	1566258	2155315	1128566	1	561442	1	1246171	1	1	1	1	1859425
<i>trans</i>-cinnamate	1905273	4650460	2750316	3415055	3146578	32578062	4113074	2027071	2655499	3061521	2093122	2116751	915410	2471995	1659223	4506806	1176010	1762214	847634	4669654
lupinate	365396	295271	412890	370692	1	1	276619	276122	279971	288970	249281	301990	338473	310271	224531	1	420818	313806	277289	289334
(2E,4E,6E)-4-methylocta-2,4,6-trienedial	1	1	1	1	336152	2169284	290500	103368	343311	91202	351330	1	1	1	1	435867	1	1	1	1
4,8,13-trimethylhexadeca-heptaenedial	812948	1788304	1375695	1476221	1808316	4692471	1993612	1599597	2384531	2385716	415023	1300263	737319	1374803	337182	1223716	424091	411907	452514	545380
thiolactomycin	1	1	1	469951	175793	235851	660922	1	139638	1	89644	98012	122654	95509	91100	1	168796	1	497707	240945
D,L-&alpha;-methylphosphinothricin	194099	1040105	2427172	936263	2638188	1	278964	238865	2192607	1	1	1741421	722236	746627	1332434	1155659	1157697	1861796	771825	246876
7-hydroxy-8-methoxycoumarin	313775	549388	539931	555949	641494	181965	735024	741844	496087	792457	309693	467018	266606	443668	367593	127991	283640	471781	501585	390407
4-methylpentanal	1	227996	1	1	1	323039	189388	1	1	1	1	1	1	1	419491	1	1	1	1	1
(2S,4S)-4-hydroxy-2,3,4,5-tetrahydrodipicolinate	17632022	14479091	14653340	13998594	15782774	21491976	19558044	20086034	13753844	16589145	11228608	13165440	14088935	13843978	11481768	12541792	12668526	13684529	13667534	14127704
azelate	1	700622	659201	577041	667965	564540	795088	593124	794013	1204064	288246	493347	282853	1	559870	1	1	516974	794046	1
S-6-methylthiohexylhydroximoyl-L-cysteine	1	1	1	1	1	1	164544	1	1	1	157301	110484	171718	1	1	1	212621	148862	174394	186507
4,5-dihydroxyisophthalate	14044269	14091372	13736470	14437110	14403618	21737422	18378312	23262976	12596099	15400173	10785884	12503195	10945930	11917177	11411342	14395490	10038306	10768956	8129054	10857678
suberate	458516	543572	528919	804842	642245	1725948	478673	183632	2165486	562899	443075	254647	464714	1829796	391839	1009427	349918	470680	469110	219369
6-oxohexanoate	2618634	3427810	3212723	3584674	4023611	1636221	4696557	4215468	1381972	13674271	2428057	2901835	4321193	2584544	2414858	2439180	6845103	2071989	9104756	7364066
S-5-methylthiopentylhydroximoyl-L-cysteine	2216468	8740769	7632473	6869506	9368382	325435	16040113	9436601	15772240	21273600	5380204	5733236	2223056	5969492	7062224	5670500	3175536	4503811	8481501	2857655
(<i>E</i>)-7-(methyltsulfanyl)heptanal oxime	534654	1	183431	1	1	1	537991	786194	197387	565768	584271	418474	519365	331614	1	589037	310239	462659	343228	412448
4-bromoisophthalate	398684	354677	396024	1	366884	1	297453	253576	1	368937	364804	430438	287387	426670	3111041	347777	485480	391836	378483	381843
L-trihomomethionine	1	190117	179383	1	1	860716	297743	128448	1	264402	1	1	1	146125	1	519332	1	164659	293861	157282
capsaicin	622076	595953	754322	677098	631545	1	670329	762756	546132	726795	402712	521855	474116	432751	562354	588236	317695	419541	414300	546210
isoscopoletin	313775	549388	539931	555949	641494	181965	735024	741844	496087	792457	309693	467018	266606	443668	367593	127991	283640	471781	501585	390407
scoparone	500912	1065755	886179	965034	1253234	249703	1310297	1074806	85319	1430289	588568	807698	463106	740957	681892	855819	563728	763735	831688	613085
3,5-dihydroxybenzoate	1	1	1	1	659682	2020170	504297	1	1	579236	1	1	1	1	1	1	1	1	1	1
(<i>E</i>)-<i>N</i>-hydroxy-5-(methylsulfanyl)pentimidothioate	925799	1736223	1442265	1675916	1985168	1702027	1780217	1640151	1372744	1930835	930973	1218520	772785	1207111	990639	1330923	920570	1354493	1240361	1125180
(<i>E</i>)-<i>N</i>-hydroxy-6-(methylsulfanyl)heximidothioate	1	343156	371214	328178	313088	1	230973	205009	534470	1	439911	256648	202076	370581	414014	1	146125	378500	1	1
(<i>E</i>)-<i>N</i>-hydroxy-9-(methylsulfanyl)nonimidothioate	205754	157537	290504	161017	152816	8556848	236797	290040	164294	1916397	186706	1	166409	1	1163453	205300	298011	214205	199333	185941
(<i>E</i>)-<i>N</i>-hydroxy-8-(methylsulfanyl)octimidothioate	1959961	1978559	2343694	2246444	1657806	324479	1678492	2107970	2815962	1451557	2263529	1958382	1912190	1960127	2321020	1978834	2406619	341124	516977	1965150
13(S)-HPOTE	751764	1347102	228416	2050603	1275228	35384260	1256641	1	1684335	1806344	685041	689971	326797	2173567	1132587	598374	167066	755394	350952	120062
3-nitrilo-L-alanine	1	1	1	1	1	125852	323499	328149	212342	239086	1	1	1	1	1	1	1	1	1	1
12-oxo-cis-10,15-phytodienoate	1000468	3011686	996341	1472820	4049929	40607088	696546	617636	1310315	2027298	4305898	1708488	1027872	4523830	2608856	6058392	488828	5607615	1096065	418506
acetonedicarboxylate	436560	627837	643112	618116	444567	129304	423025	411251	833356	585022	749341	663872	471738	608180	788186	575702	631494	490310	515860	390598
ecgonine methyl ester	1	191475	2609198	153058	199877	1088682	215659	190459	1245527	276276	1177241	1	1	132452	878295	130425	92766	86042	100216	1134308
4-(1-methyl-5-hydroxy-2-pyrrolidinyl)-3-oxobutanoate methyl ester	172818	332704	232288	251981	323543	904123	481430	456567	313124	510851	98519	252423	122721	266521	200522	215371	172043	146401	229522	112658
4-(1-methyl-2-pyrrolidinyl)-3-oxobutanoate methyl ester	1	191475	1	153058	199877	1088682	215659	190459	1	276276	1177241	1	1	1	878295	1	1	1	1	1134308
cocaine	1	767171	1	719402	247564	944901	818547	3124355	485010	1015721	1	1	1	588667	270296	1	1	1	431970	1
methyl ecgonone	1424436	2505598	2092818	2044342	2551636	7007379	3058011	2430900	2248379	3054208	1	1882556	1	2064027	1663720	1874594	1296762	1475426	1676017	1153832
2-C-methyl-D-erythritol 4-phosphate	1823650	1308007	3356810	3388860	4560170	221463	1338050	4246648	4569261	5490223	2149859	3103461	1691603	2869364	2685790	1228776	739736	3201848	3477810	2432881
N-dimethylethanolamine phosphate	405377	840653	649677	835157	974878	397799	846850	769165	714044	427268	382279	1	301412	528954	386548	896659	461381	577784	434174	518812
bergapten	473216	387081	458334	417181	403105	1109472	473206	503250	685852	391059	484364	420262	484402	391242	105203	294101	338712	383889	356242	389874
geranyl &beta;-<i>D</i>-glucopyranoside	1	2561407	1622977	2331979	2257754	262764064	2778561	1	1	1	1777924	2674762	2104075	2860327	980275	2187980	3570570	3185760	4984646	3466598
(<i>E</i>)-glutaconate	4946142	4159654	4141006	4128294	4434436	5480899	5205607	5382542	3645343	4592657	2326132	3995782	2238731	4014599	2330688	3720956	2284521	4014476	3886878	4091642
2-oxo-2'-deoxyadenosine	14492964	22304572	1613810	6744552	9077346	16449804	23417830	10422779	20330084	9709657	1423869	1516319	1313396	1893754	1598602	9914258	14843276	7825154	8313567	6478498
5-mercaptodeoxyuridine	641294	493464	441731	461043	489114	714391	970104	1320209	1	473317	480797	1	233769	448589	267298	1	378664	433400	443749	429506
D-glutamine	1	1	1	1	1	928588	122268	667290	1	1	1	1	1	1	1	1	1	1	1	1
L-gulono-1,4-lactone	14688214	24226464	21744656	24286090	27020060	23792392	23777764	22128560	19291260	26463868	14883908	19613636	12684124	17900084	15382453	6989847	14606965	21243936	18432260	17561688
phosphocholine	2240264	3473509	3240329	3649278	3915255	4370369	4043804	3680321	791814	837693	248458	3205798	258071	2614602	262019	3610516	2616717	2472326	182881	2540000
&alpha;-L-rhamnopyranose	571207	1	838325	1109204	1448592	3509252	1019246	1	1381384	1375848	958884	687773	2185279	2043775	683081	1500011	537404	2020555	531910	946745
7,8-dimethoxy-flavone	1	266243	236386	502969	600312	1173828	1127436	401012	276234	5718287	211442	224253	180114	244217	1	203446	199650	475859	201811	1
8-hydroxy-7-methoxy-flavone	14582312	21671912	14351586	5776986	6806407	15176608	22511760	9500255	19804436	6980612	6560861	9583347	4094402	17719660	18739848	9207242	14815241	7424619	7700499	6017045
2-oxindole-3-acetyl-L-aspartate	134627	308765	290779	1	129236	1	508572	1184073	1	194632	158681	86611	1	136118	206003	1	100594	1	1	1
D-serine	1	227996	1	1	1	323039	189388	1	1	1	1	1	1	1	419491	1	1	1	1	1
(<i>R</i>)-4'-phosphopantothenate	339358	245376	398204	403662	2018549	729608	1878319	1609214	1185738	2174930	599481	971400	844220	827174	1	987251	652136	1255616	1302579	1
pyrimidin-2-one-ribonucleoside	208136	267968	1	199271	1	130266	111090	554850	188839	1	1	1	1	1	1	1	158067	1	137417	95791
3-sulfinoalanine	377482	2089790	2330630	2137340	2033321	1	241770	241947	211498	225961	2434306	2217105	2601733	2279730	2221031	1809331	2377430	2280280	2382822	2358769
thiosulfate	1	1	1	1	1	1	201813	1	1	1	1	1	1	1	1	1	1	1	1	1
porphyrin-ring	1	501777	372432	642261	872934	481881	906313	708521	957196	534762	479129	677413	179569	560138	554005	870997	535060	406908	196352	297552
hypoglycin B	25438244	34927820	39602744	23896686	27228776	7202225	36402240	19482196	43151128	29268214	21801582	27115072	13604191	20435524	22758428	20729544	33329768	30040282	32468200	18780304
(+)-neomenthol	452393	558558	544932	1	1	1784248	1281221	846612	1	705879	377959	1	1	1	807185	1	1	1	1	1
D-ribitol	228485	274273	287129	248761	259943	163207	381906	317216	271627	344908	207869	241915	218902	282634	191619	256923	297259	265059	343505	239526
(+)-borneol	286701	608831	456546	534857	652379	5877315	744672	535989	617352	832710	250914	493871	231500	458455	377158	523972	442416	402670	349161	305077
(-)-menthone	286701	608831	456546	534857	652379	5877315	744672	535989	617352	832710	250914	493871	231500	458455	377158	523972	442416	402670	349161	305077
(-)-borneol	286701	608831	456546	534857	652379	5877315	744672	535989	617352	832710	250914	493871	231500	458455	377158	523972	442416	402670	349161	305077
diethylpyrocarbonate	869711	941313	953300	1206395	1000671	761057	1027232	1151308	1286277	1	421698	988177	446848	845713	416540	1052944	775168	881586	662817	787500
L-glutamine	1	1	1	1	221855	928588	122268	667290	1	1	1	1	1	1	1	1	1	1	1	1
L-ascorbate	5035057	1	5925615	5353409	1	179788	1522179	1553222	1	1	638425	1	338929	4859893	1	1327264	833690	1094303	1	551802
<i>N</i><sup>&omega;</sup>-phosphocreatine	1	326365	291046	354635	291822	1	425190	335479	1	289285	183412	237483	1	179840	218786	1	216064	258313	209904	1
3-hydroxy-3-carboxy-4,5-cyclopropylhex-5-enoate	1	1	1	1	1	1	183982	1	1	217750	1	1	1	1	1	1	1	1	1	1
2-oxopenta-3,4-dienoate	12494161	1	1	1	1	25696556	15885618	17519896	13362223	15345377	1	1	1	1	1	1	1	1	1	1
beta-methylenecyclopropyl pyruvate	696892	1	2944922	1	312664	8267252	736678	2889824	1	5967911	1	6048954	1	2894858	1	1861471	958797	3607397	293238	1
2-hydroxy-3-carboxy-4,5-cyclopropylhex-5-enoate	1	1	1	1	1	1	183982	1	1	217750	1	1	1	1	1	1	1	1	1	1
L-proline	1	1	1	1	1	37432544	7323606	6875905	11255478	1	1	1	1	1	1	1	1	1	1	1
2'-deoxycytidine	1	1497746	1458803	1916879	1995667	468225	1380537	1	1509818	1	767567	1789710	569957	1413479	848285	2443360	963148	1289801	1016398	1412749
emodin	1	291547	296335	275299	477146	932188	262832	377806	1	468081	1	256839	1	278598	1	335304	216214	257941	232077	203085
(<i>S</i>)-2-aceto-2-hydroxybutanoate	825632	653440	1	884574	784689	296265	864977	1	1	1	743838	799308	803636	696312	722672	821212	651364	1	570194	1
hemigossypolone	94833	1	116495	1	1	1	137524	159814	77382	983758	1	1	1	1	1	1	1	120301	1	1
lacinilene C	2829622	5218281	3961922	3681115	4666314	4905214	5393988	1165303	5097978	5117536	1841144	3199397	1610045	1	3696695	3573748	2794976	2096712	2323295	1825109
2,7-dihydroxycadalene	2623565	436534	363315	2957839	465001	2039252	619360	507960	362408	505899	2278159	1	1490295	332246	2759401	2605765	3578020	3497018	3613146	1970573
L-&alpha;-(methylenecyclopropyl)-glycine	3793800	8335758	6381625	8309754	9054398	11119852	6681446	6147264	6090314	8008465	4094221	6147774	3208509	5112042	4245789	8478357	4063509	7076101	4944924	5060077
geranyl acetate	395488	692204	472105	547616	700021	601520	1109804	734398	1043741	614595	1	456524	1	464456	661378	1	675234	398178	616949	373502
punicate	1	16749993	1	16251550	16941580	34681764	5828738	1	1	1	7952378	1395483	988068	1	1	9522246	1555008	1549622	2320576	1536404
calendate	1	16749993	1	16251550	16941580	34681764	5828738	1	1	1	7952378	1395483	988068	1	1	9522246	1555008	1549622	2320576	1536404
munjistin	2277107	1778915	1293054	440663	1642543	2471932	2236790	2452105	560067	1584126	441912	1148711	1287037	1278924	464240	1068759	1082447	1323950	454132	1254005
1-naphthoate	3951335	1	8259460	1	12984514	1045742	671220	1	11493243	757301	6202587	8946875	2740906	6245097	4613908	1	8882858	11887317	2784968	6652325
3,4-dihydroxybenzaldehyde	1034849	6812469	6232437	6006361	5773087	1	4840546	3614265	6411564	5589692	3624527	4747070	1544446	3553014	6320911	6267217	5447483	3414385	1996730	2054939
&alpha;-eleostearate	1	16749993	1	16251550	16941580	34681764	5828738	1	1	1	7952378	1395483	988068	1	1	9522246	1555008	1549622	2320576	1536404
indole-3-propanoate	460766	5929479	3721127	4792158	5787845	331877	1431191	782452	329860	408910	3420283	7079522	2425938	1	4051490	8569132	3104376	3264374	2581417	2878183
(Z)-2-methylpropanal-oxime	1	1537489	1	3475530	3178298	2469706	2881908	1	2947047	3933052	1	2867820	1	1871211	1	4436152	1	2906452	1	1
<i>N</i>-hydroxy-L-valine	5650788	3955316	3037174	3467226	2990865	1	9143173	11134479	3487280	1	1970656	3209763	3012471	3699054	4706487	2003514	4394669	3710519	5161997	4139615
<i>N,N</i>-dihydroxy-L-valine	2866366	3062951	583815	449918	1058091	1305332	3137483	3051453	4824181	5076882	3260835	3339991	3276588	3559150	1	1	1	3112983	1	571067
3''-deamino-3''-oxonicotianamine	8391098	10852436	10253676	10342272	12228956	1253938	10990532	9136902	14713915	10185048	9678424	8798305	6652819	9242712	9680514	9708044	11452952	8987196	8372375	8032047
D-<i>threo</i>-isocitrate	14946680	16267265	15257772	3709903	4453029	647976	7723873	10234840	310296	1	11240908	13026415	1	1	11786126	2554121	10137110	73348	1	11893866
L-isoleucine	512771	962097	727602	868060	1	1174519	1188306	910858	1026744	1308097	447968	809050	420336	756848	636691	857698	732808	677698	577471	1
<i>o</i>-topolin	1	7462644	1	1	8113133	17436732	8505155	8234052	7398844	11338356	162238	6609945	338052	6644497	1	5707211	4339122	1	1	1
pamidronate	1	1	1	7032936	1	1	133600	1	7665838	142870	6571722	7712459	5606996	1	6863775	6546175	7260186	6344362	6488414	5247257
4,9,13-trimethyltetradeca-2,4,6,8,10,12-hexaene-1,14-dial	1	868204	169289	565837	1077950	1293552	2213417	2148515	1	2487223	98087	140225	134956	127664	123694	93540	82498	1017103	246605	92573
ubiquinone-2	601982	1990104	2183151	1686104	757629	2597023	6418960	4647685	544159	3687306	433803	1331211	525061	919929	528888	712827	1061364	1557143	1614329	1471642
&beta;-ionone	1	229809	172433	266890	303469	1647586	282521	219086	233555	1	93477	191042	1	156640	108793	257904	137438	162333	167417	115044
3-hydroxy-&beta;-ionone	898603	845191	906522	836320	860578	1839869	909799	853684	837053	873991	888675	829265	827072	902157	908298	794136	874228	889894	893889	876301
5-(methylthio)ribulose 1-phosphate	6324217	1	112755	1	103879	302797	442491	220152	322944	4366538	1	4393049	187491	1	1	1	1	1	1	168424
&alpha;,&omega;-9<i>Z</i>-octadecenedioate	3050443	6408030	5167397	6849869	6475912	50364220	8528160	6710808	5183188	9801322	3202300	5298814	2929378	5411914	3624446	6250670	3293361	4920532	4549010	3565888
ethyl acetate	1	1152457	756382	1054288	1156344	1	887944	815031	913557	1091630	1	836308	1	691422	1	1	1	1	1	570651
<i>ent</i>-kaurenol	1	1	462790	456096	1	581989	576316	1	561900	545038	1	1	1	1	1	1	1	1	1	1
xanthurenate	1	1	1	1	603728	1203766	1094178	910606	1012225	1200132	1	1	1	1	5159093	1	1	1	1	1
tricetin	2280629	1616919	1576355	1575646	1976702	2907030	2605948	2901858	1203971	1963775	772563	1385662	1595802	1550889	953241	1281786	1340232	1613342	1	1522215
L-canavanine	1594926	2594809	2253154	2636386	2854316	2452656	2798241	2489458	2930683	3128116	1710577	2254123	1425156	2037731	1968432	2633576	1840883	1750510	1867610	1850364
(<i>Z</i>)-[(4-hydroxyphenyl)acetaldehyde oxime]	119883	1	1	1	122865	1	132386	150020	106971	1	83053	85731	1	1	89621	1	79293	1	1	108671
&alpha;-D-ribofuranose	2677040	7186710	6002643	7130243	7958299	9043515	6427915	5898214	5262700	7438868	3795642	5498230	3098189	4832221	3976573	7228452	3851487	6282639	4885086	4655162
3-deoxy-D-arabino-heptulosonate 7-phosphate	757779	1163953	1184578	1077208	1931016	3163377	1524368	1	692211	1181469	1	1124876	1	1238654	1	1436165	1016198	1173254	1044416	961580
artemisinate	3822757	2176105	4726281	4790398	5510672	9951713	7507667	6807062	5490105	7835060	2816467	4935498	3059863	5144495	4086576	4038634	3519284	3622958	4441294	3001750
geranyl monophosphate	1	1	90313	1	151365	9400257	110192	1	200982	117680	1	1	1	1	1	1	1	1	1	82168
8-anilinonaphthalenesulfonate	1	1	1	1	1	8895955	343720	165743	119756	237913	1	1	1	1	1	1	1	1	1	1
methyl (indol-3-yl)acetate	146817	337354	351118	307308	302234	208631	186192	147343	462781	1	412960	249683	94606	364632	337523	340238	145876	356728	1	91622
L-dopachrome	1	1	1	1	1	393391	293044	439198	118100	663447	1	1466424	112994	99418	1	1	1	1068794	74588	1
propyl benzoate	1709203	1391403	1396527	1345819	1549245	2157751	1850659	1941081	1285048	1488412	1006704	1239250	1410825	1304584	1035006	1239422	1224678	1343977	1368363	534492
&alpha;-L-fucopyranose	571207	1	838325	1109204	1448592	3509252	1019246	1	1381384	1375848	958884	687773	2185279	2043775	683081	1500011	537404	2020555	531910	946745
<i>p</i>-nitrophenyl-&beta;-D-glucopyranoside	164236	294132	166774	124250	111159	141729	186812	224868	218201	113545	151898	127217	167178	140623	160411	1	163153	115240	156815	115817
D-glucaro-1,5-lactone	275684	1	308627	122825	1	120072	112891	112065	1	104915	371278	99625	135139	360300	346329	279354	188239	298719	94730	121330
<i>N</i>-acetyl-&beta;-glucosaminylamine	1388586	431638	420016	336387	631604	1	576353	533246	600365	524828	1273353	393431	1333636	235015	1420021	466093	311109	392297	411224	350096
(2<i>E</i>,6<i>E</i>)-farnesyl phosphate	3942037	3194634	4801075	4358146	383677	505976	3179711	4159879	1	3661182	3069027	3237134	3859048	3537151	2706095	3553827	5009147	3877168	3511888	4686920
hexan-3-one	1	227996	1	1	1	323039	189388	1	1	1	1	1	1	1	419491	1	1	1	1	1
<i>trans</i>-4-hexen-3-one	3584356	1254613	6040494	706413	7794226	7747202	6213130	5806842	7250039	7855542	3955490	5996664	3411290	5299554	4499161	723637	4404763	4575731	4112976	4069284
terbinafine	2020332	1885897	2259079	2247065	1657091	6832726	3857652	3554869	12076476	1898336	1468775	2229062	1605164	2885384	1253214	2198922	4491838	2305334	2228263	1765525
5,6-dihydrothymine	1	1	1	1	161493	1	498700	448808	1	349013	137643	169404	1	78295	114470	137251	155797	87617	89656	149962
indole-3-lactate	2399686	2109882	2159205	2097533	2364123	1	6679662	6879252	1024131	5520872	1576468	1817749	2092142	1982495	1357585	1824520	1785362	1893543	1890474	1917809
D-allothreonine	3614960	5709675	4721003	5803954	5973103	19422260	5527008	5618243	5346296	5928222	3853390	5097365	3565641	5150322	4134405	2917146	2767440	4933303	4116539	3033227
&beta;-alanine betaine	512771	962097	727602	868060	1	1174519	1188306	910858	1026744	1308097	447968	809050	420336	756848	636691	857698	732808	677698	577471	1
azaguanine	1	284428	284058	281326	369237	1	464976	448109	3804382	489315	223261	333885	1	271377	237478	281816	273125	268640	396616	236520
L-saccharopine	86028	291611	287288	771643	1047796	2307718	1134854	856670	1769081	1641946	581761	771923	1	591365	572782	964542	344000	422779	523654	404697
indole-3-butanoate	131590	294520	269142	144798	1	2593622	247774	158784	405420	308314	187228	193767	1	144895	233495	188479	314131	161783	191783	154756
2'-deoxyguanosine	14492964	22304572	1613810	6744552	9077346	16449804	23417830	10422779	20330084	9709657	1423869	1516319	1313396	1893754	1598602	9914258	14843276	7825154	8313567	6478498
cyanidin	1216351	1978612	1789949	1809219	2248099	143639	2666981	2233709	2337982	2692701	1334909	1722336	1140928	1591256	1562428	1553303	1364883	1678456	1886757	1433442
<i>O</i>-acetyl-L-serine	304635	4901426	5305325	4571687	5583707	875122	4130563	4388451	6270447	3902602	394641	4951057	419325	5170048	480235	4756298	445593	4427476	380439	462565
7,2,2'-trihydroxy-4',5'-methylenedioxyisoflav-3-ene	1	1	1	1	292885	140748	269029	1	1	1	220493	1	1	1	1	1	1	1	1	1
<i>N</i>-carbamoylputrescine	1	1	1	1	1	1	177796	158990	1	173297	1	1	1	1	1	1	1	1	1	1
(9R,10S)-dihydroxystearate	1	1	1	1	1	216226	343630	318018	737792	630424	1	1	1	1	1	1	1	1	1	1
16-oxo-palmitate	3673934	3301179	3326725	3248364	2924917	1610552	3134398	3490566	3602445	3104451	3868067	3381500	3814382	3217484	3941274	2687280	3261333	2979745	3213871	3473314
melilotate	1905273	4625305	2231622	3417223	3146578	33568836	4083540	2026646	2644903	3066674	1733460	2116751	915410	2474767	1659223	4978848	1176010	1344656	993632	946748
nt-pentose-ring	1927876	5126235	2772693	4471314	3065436	5678132	4010730	3884651	4258666	5186282	2006862	3912190	1	3096411	2352796	4253114	4029962	3290618	2432274	2716248
&alpha;-D-mannose 1-phosphate	16511810	17708060	16345712	16863932	16673358	24163324	23302336	23426870	18125952	20048898	14075436	16230067	13707892	15513341	14346383	15164607	14110610	13522864	12630083	12998478
<i>cis</i>-indole-2,3-dihydrodiol	119883	1	1	1	122865	1	132386	150020	106971	1	83053	85731	1	1	89621	1	79293	1	1	108671
indigo	369950	525795	464844	464124	567095	2379287	563932	1	4216199	3956152	363267	472019	295823	433350	442285	479725	152255	415975	402776	427507
orotate	582078	536089	415067	257541	419863	1	132879	297661	308510	281756	559733	383615	611587	416364	630826	186619	187129	220307	745743	375694
&beta;-D-glucose 6-phosphate	16511810	17708060	16345712	16863932	16673358	24163324	23302336	23426870	18125952	20048898	14075436	16230067	13707892	15513341	14346383	15164607	14110610	13522864	12630083	12998478
glycerol 2-phosphate	1	1	1	1	1	1	122369	120261	1	1	1	1	1	1	1	1	1	1	1	1
2-oxobutanoate	251228	202634	212119	203077	224757	371887	348631	340966	230408	263570	146867	180021	197397	189841	143883	175143	177123	192076	181701	192830
protocatechuate	1	1	1	1	659682	2020170	504297	1	1	579236	1	1	1	1	1	1	1	1	1	1
naringenin chalcone	136669	1	114678	124834	109730	498895	134303	159037	158358	1	139646	123961	138651	118915	110537	110893	111889	130539	101589	110442
<i>N</i>-hydroxyl-tryptamine	329808	538766	536746	461308	526461	766083	683553	1	1002035	928909	307953	470771	325858	536183	339578	451652	458005	404147	501165	363431
5,8,11,14-icosatetraynoate	847210	847220	1	715683	1	1843203	420279	446167	1	398046	131754	1	691228	130436	1	626975	975018	1	571502	774235
kaempferide	2202826	2378367	2335557	2287278	2853435	1674485	2625473	2041029	3033089	2551890	2413514	1840640	2409177	2214438	2611895	1745416	2847247	2150384	2426158	2047004
L-kynurenine	844058	1223797	1660555	1	1486039	888271	1644436	1238278	2285748	1237450	1	1294514	91757	1185434	1752318	1497240	561864	1	509910	1
trifluoromethionine	8876289	652922	5767599	662178	8245016	6017416	6666235	7600356	9428892	16614390	7218713	9908718	1	1	6125607	1	8267763	7420895	7451343	8286654
(<i>E</i>)-&beta;-ocimene	1	1	1	1	313125	1316769	339514	1	1	1	1	1	1	1	1	1	1	1	1	1
<i>N</i>-acetyl-&alpha;-D-galactosamine 1-phosphate	7329227	5425656	5212703	5222451	6301658	9359409	8409271	8991848	3954830	6395447	2766642	4771052	5202902	5179716	3120898	4458494	4462370	5253828	5036439	5057779
&beta;-myrcene	1	1	1	1	313125	1316769	339514	1	1	1	1	1	1	1	1	1	1	1	1	1
<i>S</i>-methyl-5-thio-D-ribose	1	603710	530072	543418	697309	3677448	308452	1	808295	1	1	742952	1	2144351	1	1900432	1243991	1668355	544898	1
(-)-(4<i>S</i>)-&alpha;-terpineol	286701	608831	456546	534857	652379	5877315	744672	535989	617352	832710	250914	493871	231500	458455	377158	523972	442416	402670	349161	305077
(4<i>S</i>)-limonene	1	1	1	1	313125	1316769	339514	1	1	1	1	1	1	1	1	1	1	1	1	1
glutarate	2859249	3418030	3550026	3534565	4819885	996819	3662086	3069576	4833420	4274856	3316406	1	3337655	3572100	3428095	3169684	3735705	3122665	2514465	557701
D-sorbitol 6-phosphate	486656	1	898392	1037616	899819	411608	1067278	804417	1	759533	721979	802708	207244	828226	678165	932879	598825	597373	438514	404180
3,5-dihydroxyanisole	1	1	1	1	1015920	160149152	1638322	1	1127308	1400763	4249302	1186783	1	3349286	1	5157128	1	3079251	1	1
#NAME?	1	1	1	1	346159	1	269477	150196	222837	298642	95519	1	1	98665	1	1	1	1	93330	1
3,5-dimethoxyphenol	1	847093	1094564	742343	861804	1	504498	702170	1254469	1	420223	1735769	422865	2181600	1	926853	430071	400356	408379	400610
(+)-&alpha;-thujene	1	1	1	1	313125	1316769	339514	1	1	1	1	1	1	1	1	1	1	1	1	1
terpinolene	1	1	1	1	313125	1316769	339514	1	1	1	1	1	1	1	1	1	1	1	1	1
(-)-&alpha;-pinene	1	1	1	1	313125	1316769	339514	1	1	1	1	1	1	1	1	1	1	1	1	1
(-)-&beta;-pinene	1	1	1	1	313125	1316769	339514	1	1	1	1	1	1	1	1	1	1	1	1	1
luteolin	1216351	1978612	1789949	1809219	2248099	143639	2666981	2233709	2337982	2692701	1334909	1722336	1140928	1591256	1562428	1553303	1364883	1678456	1886757	1433442
3-oxalomalate	146240	628422	3689105	1	760669	1140555	2007049	1732614	641814	486690	1	612215	595868	574079	1	1	1	1	3533537	585155
&beta;-D-fructofuranose	5813928	4248498	6101602	5765536	11146636	7464988	6682920	1	1	21435788	7247021	8958228	7295366	5561922	6301996	8055502	8297248	5494592	5741084	5903711
mimosine	660940	5352743	7024471	8156451	1060855	1290447	8930809	10129932	856229	1037254	984167	993585	7485730	1	6506967	10591134	1	6522993	6709283	8229193
2,4-dinitrobenzenesulfonyl chloride	147697	701482	488132	724807	403287	499935	599870	793748	248696	740359	100344	261552	191955	110693	688021	1118292	132974	453336	1098418	113144
2-undecanone	118289	229809	173435	267412	304746	1648109	283555	220296	234752	280384	94312	192099	80483	157476	109115	258385	138195	163138	169136	115768
1,3-dihydroxy-N-methylacridone	1	252229	296481	231103	205573	5588907	181769	182633	436283	136376	309428	201513	177058	274423	321767	221088	160274	244202	1	1
vanillin	1702979	2403801	5966708	9762646	1921531	1	2696807	2648658	3363436	1189976	1908474	1957812	5102391	2292373	3336745	1757400	1182448	825844	2126714	994119
4-prenylphlorisobutyrophenone	1	21616344	14025464	5702951	6688023	15065002	22190344	9443160	19374244	6607765	1	9532342	5070878	17663378	18699092	9123666	14744687	7400452	1	5993262
uridine 3'-monophosphate	512798	425436	560167	535865	647513	4124689	606591	424869	755588	460405	100687	176291	1	1	1	1	1	1	1	1
<i>aldehydo</i>-D-galactose	5813928	4248498	6101602	5765536	11146636	7464988	6682920	1	1	21435788	7247021	8958228	7295366	5561922	6301996	8055502	8297248	5494592	5741084	5903711
3-aminopropyl-methyl-phosphinate	6252769	7841224	7604575	7981962	8682219	11710059	1099685	562398	8669607	1	6227272	6937160	5077683	1	1	7692473	7340230	6985349	7157661	6420882
(R)-mevalonate diphosphate	7854210	1	1	1	1	1	669770	2801593	3631851	1	1	1	1	1	1	1	1	1	1	1
cytidine-3'-monophosphate	535395	645600	579406	566049	711554	1236211	760358	494463	790615	513004	537345	456276	417363	515557	659445	452081	786352	532362	514600	507030
gentisate	1	1	1	1	659682	2020170	504297	1	1	579236	1	1	1	1	1	1	1	1	1	1
D,L-5-fluorotryptophan	278637	1	1	1	1	862096	378110	4261153	339336	4014363	140904	292730	223378	270102	138746	278928	291549	168899	223712	271354
palmitate	1	193713	1	1	201637	4424440	423053	223450	1	286393	1	149753	102225	1	1	1	1	1	1	165163
cytidine	1175694	1047173	1283053	1320204	1223160	1	1355458	1168368	1683224	1085369	1430939	1147187	1116659	1137056	1389169	1071551	1674551	991896	707974	1110051
protoemetine	2743801	2940343	3457719	2164406	2304101	4087147	6902214	4949893	2220792	3937072	1991202	2958553	2341291	1	1524491	2433588	4522471	2346127	4384985	2615939
chrysanthemyl diphosphate	1	106659	103268	94877	346159	1	269477	150196	222837	298642	95519	189567	1	98665	1	419496	108718	294212	93330	1
7&beta;-hydroxy-<i>ent</i>-sandaracopimaradiene	1	1	462790	456096	1	581989	576316	1	561900	545038	1	1	1	1	1	1	1	1	1	1
3-nitrobenzaldehyde	1	1	234798	265701	336550	111532	337717	324084	279782	407034	177474	205102	171675	203118	212870	205133	196174	1	233589	179064
4-deoxypyridoxine 5'-phosphate	1263527	2547916	1790635	2818032	1	453062	1833268	1528210	2394336	2332242	1378444	2014009	934519	1459052	1311978	125242	99846	141257	158725	1670888
L-2-amino-4-oxo-5-chloropentanoate	2191185	3180678	3089744	3121609	3755823	716744	195327	353105	2268836	815430	2391113	3058231	2214477	2849139	2823112	2823073	2600979	3244058	3320099	2843200
(+)-costunolide	4774897	8617770	6976302	7089910	8190527	880667	10582943	8971261	8125321	10184333	3602277	6398233	3839501	6634531	5278769	5305624	4428857	4570163	5572819	3827903
germacra-1(10),4,11(13)-trien-12-oate	3822757	2176105	4726281	4790398	5510672	9951713	7507667	6807062	5490105	7835060	2816467	4935498	3059863	5144495	4086576	4038634	3519284	3622958	4441294	3001750
hamamelose	5813928	4248498	6101602	5765536	11146636	7464988	6682920	1	1	21435788	7247021	8958228	7295366	5561922	6301996	8055502	8297248	5494592	5741084	5903711
&beta;-L-galactose 1-phosphate	16511810	17708060	16345712	16863932	16673358	24163324	23302336	23426870	18125952	20048898	14075436	16230067	13707892	15513341	14346383	15164607	14110610	13522864	12630083	12998478
(+)-hydantocidin	39859684	73051136	71488448	62343752	70795920	5089144	96030160	80190736	92252160	128078496	52939496	58811000	33911264	53904492	62543696	49847944	45162408	58180928	81013320	49549396
N-methylanthraniloyl-&beta;-<i>D</i>-glucopyranose	1	1	148856	125680	1	656896	225986	1	1	1	1	1	1	1	1	1	1	1	1	1
(<i>S</i>)-2-amino-6-oxohexanoate	2431679	7337515	6030656	7289412	8099446	9731406	6366880	5773870	5347529	7367779	3819851	5503844	3064493	4782508	3957057	7492827	3827437	6299128	4777471	3191922
oryzalexin C	1	1	1	1	1	1	730369	1232242	819928	1105935	1	1	1	1	1	1	1	1	1	1
oryzalexin D	868339	1147702	1398388	1627232	2369467	39205496	4093489	2211892	2344951	1985707	1631978	1514488	2496308	1484175	858121	1491690	895468	1358056	2006741	1510086
<i>ent</i>-sandaracopimaradien-3&beta;-ol	1	1	462790	456096	1	581989	576316	1	561900	545038	1	1	1	1	1	1	1	1	1	1
oryzalide A	1	1404028	926823	1230751	1317393	2439094	1325861	1318657	1166479	1	1	1004883	1	1102373	796153	1103919	1	768196	802985	1
<i>aldehydo</i>-D-glucuronate	3402087	15336902	9010123	13110459	12349071	21546068	9019797	1	11473339	11122574	5645147	8916968	2443003	5953951	4392595	20481156	8889374	12828540	2555438	5989480
linamarin	1592580	1330080	1414209	1371875	1101323	1	1438122	1589438	1	2289767	1513569	1423785	1570561	1471736	1506682	1177756	1385841	1284002	1280904	1436578
1-deoxy-L-glycero-tetrulose 4-phosphate	238221	188906	140925	518418	400024	305110	303858	421414	371306	222207	314864	445055	308163	123957	236704	438293	307772	115943	168918	368638
2-(cystein-<i>S</i>-yl)-2-(1H-indol-3-yl)-acetonitrile	128604	362668	289281	507838	408830	1559792	351321	941546	567410	343060	211821	381467	212470	439552	436643	367930	1690914	494581	274343	201200
sinapate	780350	740097	720679	1090023	1565100	5073220	1441649	1299470	556270	1722759	821270	1001581	676597	863219	932029	1	307774	870198	982414	892871
<i>N</i><sup>7</sup>-methylguanosine	141460	121337	153304	139364	303076	1879979	168743	157235	185425	386692	147136	123705	160471	147758	169614	167643	168867	133076	152188	128885
<i>ent</i>-cassa-12,15-diene-2&beta;,3&beta;-diol-11-one	1223413	1696129	1863849	1330012	1371293	13367384	2946866	1	1	1	1351023	1474631	1587922	1722716	834176	1399222	2092158	1558613	2538350	1545135
9&beta;-stemod-13(17)-en-19-ol	1	1	462790	456096	1	581989	576316	1	561900	545038	1	1	1	1	1	1	1	1	1	1
6&beta;-hydroxy-<i>syn</i>-pimaradiene	1	1	462790	456096	1	581989	576316	1	561900	545038	1	1	1	1	1	1	1	1	1	1
stearidonate	239435	1	1	217814	376311	94927616	547014	510691	1	1	523519	264246	1	770178	1	550015	341086	343054	257503	1
(9Z,12Z)-octadecadien-6-ynoate	239435	1	1	217814	376311	94927616	547014	510691	1	1	523519	264246	1	770178	1	550015	341086	343054	257503	1
2,5-dihydroxybenzoate 2-O-&beta;-D-glucoside	1	235875	181310	200412	293032	1	327924	243473	332389	354276	1	166044	1	1	1	1	1	148658	171068	1
melatonin	1	1	1	1	2853538	2162890	1627308	1	1561693	1	1	1	1	1	1	1	1	1	1	1
5-hydroxyferulate	827570	2316867	1970879	2650915	2636395	1915367	1976522	1711139	2123435	2450586	1158940	2243727	772033	1748274	1160218	3073923	1389882	1965800	1223931	1757412
(2E,4Z,6E)-5-formyl-2-hydroxy-8-oxoocta-2,4,6-trienoate	488987	1456118	422785	1	410581	2055920	639206	655298	924109	523274	504350	442142	452370	319421	157911	299699	707646	346762	153674	562225
8-amino-7-oxononanoate	1	190117	179383	1	569243	1	297743	128448	1	264402	151532	120966	1	146125	139730	519332	1	166888	293861	157282
kaempferol	1216351	1978612	1789949	1809219	2248099	143639	2666981	2233709	2337982	2692701	1334909	1722336	1140928	1591256	1562428	1553303	1364883	1678456	1886757	1433442
&beta;-D-mannopyranose	5813928	4248498	6101602	5765536	11146636	7464988	6682920	1	1	21435788	7247021	8958228	7295366	5561922	6301996	8055502	8297248	5494592	5741084	5903711
terephthalate	1	1	216233	1	211029	1	189509	1	1	199772	1	1	1	1	1	227227	1	1	1	1
stearate	1	1	1	1	1	1	855190	1	461097	450245	671737	1	1	1	1	1	1	1	1	1
<i>ent</i>-cassa-12,15-dien-3&beta;-ol	1	1	462790	456096	1	581989	576316	1	561900	545038	1	1	1	1	1	1	1	1	1	1
<i>N,N</i>-dihydroxy-L-isoleucine	17631996	653608	725919	1	602911	20969674	667428	520300	14295107	16588685	3684613	575734	14088935	13843348	579871	607445	1	477913	1	453180
imidazole acetol-phosphate	7829921	6440404	11804998	6965484	6643904	7191779	8176405	15354445	12884701	6918602	6591838	6639653	7590867	7062526	1632412	1	6417060	7059281	6101015	6729918
lotaustralin	7551955	7546925	7814841	7529986	6956240	1	7746976	7753794	7598738	7668676	7457475	7478759	7677809	8699601	7533318	7576712	7723614	7591224	7689649	7717398
L-homomethionine	4506524	3748532	3754020	3485843	4205709	5385767	4691368	5128570	3663445	4094640	2740456	680069	3607352	566697	2698167	1	431186	487429	446366	929688
<i>N</i>-hydroxy-L-isoleucine	452545	283675	415455	332089	423578	514121	707201	1	429929	338752	540151	239811	218289	458012	230105	284158	1	582307	269714	175888
salicylate 2-O-&beta;-D-glucoside	1739164	1437495	1569630	1398539	1219767	4022419	1395069	1486053	1283546	1305995	1656686	1609291	1742483	1771267	1523802	1644853	1733876	1578828	1560756	1800263
salicylate &beta;-D-glucose ester	600105	287921	403118	430911	1	1	638780	721498	460651	1	497391	489575	651033	453637	487286	304891	596907	440072	464460	432332
benzoyl-&beta;-D-glucopyranose	1	11650123	1	1	13203401	1	642604	512352	1	1	10398705	9458605	636849	552919	813601	1	1091876	497733	642465	544550
&alpha;-D-glucopyranose	5813928	4248498	6101602	5765536	11146636	7464988	6682920	1	1	21435788	7247021	8958228	7295366	5561922	6301996	8055502	8297248	5494592	5741084	5903711
4-coumaraldehyde	24390776	40713728	35186860	38682000	45104232	1	37994892	3757019	5222210	45032344	27293300	36157836	24380450	32943448	29680708	39013772	28625324	28442406	26897736	26693224
D-mannitol	1615863	2730204	2384481	2485348	2962587	3686143	3048989	2625763	3206257	3367446	1556636	2380763	1233161	2153598	1961844	2752961	1934877	1600582	1869560	1858565
4-methyl-umbelliferyl phosphate	683006	854474	795578	803524	629104	215567	833284	829012	945589	990453	763517	1	638614	841470	803095	748080	1	717147	750350	567750
tryptamine	395488	474222	469585	545549	702290	1227258	1109804	1	1043741	1	1	456524	1	464456	1	1	674584	398178	616949	373502
4-hydroxylamino-2,6-dinitrotoluene	1767905	3633423	3200121	266752	291976	158915	248520	4246265	4568790	5468215	2057821	204480	206293	2737425	2566015	259101	2177190	3059145	3319085	262412
3-dimethylsulfoniopropionaldehyde	2353761	2313342	2238829	2351410	6153644	19443466	1988379	1991507	2828835	5959936	3945732	5246577	3636724	5285613	4231120	5816198	3878754	5004391	4203194	4305460
dimethylsulfonio-2-hydroxybutanoate	1905273	4598758	2262349	3382093	3113259	31753864	4140292	1957213	2655499	3038822	1669492	2110338	908337	2460863	1659223	4795990	1176318	1	802930	926306
2-hydroxy-4-(methylsulfanyl)butanoate	421013	320829	513045	322557	577891	1	343377	218904	394334	409457	432001	1	397522	1	477199	562734	432198	481679	1	465404
phenylmethanesulfenate	300373	240456	276608	239853	262430	359620	309687	297074	284392	234272	174157	192091	255356	208159	207675	204586	220436	193715	213729	213341
<i>aldehydo</i>-D-arabinose	2677040	7186710	6002643	7130243	7958299	9043515	6427915	5898214	5262700	7438868	3795642	5498230	3098189	4832221	3976573	7228452	3851487	6282639	4885086	4655162
(<i>E</i>)-9-(methylsulfanyl)nonanal oxime	3558236	5163346	4372169	4244002	4498050	41275268	851044	802371	4516190	6651126	2570000	4428765	2777503	4325787	3577312	3362064	3048656	3182090	4161015	2742659
1,3,7-trimethylurate	1	308239	365933	389213	567322	531412	551888	554622	325542	354962	146289	365793	1	290842	1	402561	473579	1	376583	422714
petiveriin	492317	1411951	1250466	1708267	1895825	910929	1248456	1139167	1377155	1781799	690549	1521345	472876	1142699	738985	2135512	780399	1156125	851666	1201241
L-pentahomomethionine	1638263	2998841	2327699	2486077	3050613	1576597	3338977	3265245	3208400	3923817	1330263	2440555	1409988	2384439	1901018	2179932	1747565	1655897	2184722	1388738
<i>sn</i>-glycerol 3-phosphate	1	1	1	1	1	1	122369	120261	1	1	1	1	1	1	1	1	1	1	1	1
(S)-4-amino-5-oxopentanoate	2666917	7928939	3818615	6732579	5346344	1	5174729	6116406	4767452	5076837	3642172	5021797	2092068	4115538	2790519	6996299	3641867	5770656	2474028	3476174
theophylline	1	1	7198199	1	1	7464988	12266255	7449310	8345271	21435788	1	1	1	1	1	1	1	1	1	1
(-)-camphene	1	1	1	1	313125	1316769	339514	1	1	1	1	1	1	1	1	1	1	1	1	1
BAS 110	1	1199503	1209961	1110672	1977132	5035330	508638	1	1	1	1342124	1149989	2711284	1259908	1480005	1456119	1006811	1159686	1002732	918555
ancymidol	1	437892	462395	1	498118	450477	498562	510081	472795	1	1	1	1	1	1	1	1	1	1	1
4-hydroxy-<i>trans</i>-8-sphingenine	10657161	504564	17854262	22810418	24183064	401040	21105860	12044464	44360380	36034584	15933191	15043307	8900363	14213952	28294904	15386105	14026380	12975198	22365514	4957521
(<i>E</i>)-4-hydroxy-3-methylbut-2-en-1-yl diphosphate	841171	957427	882236	903714	802351	398202	1039124	1113719	1054744	1104761	851977	993766	707859	938345	896646	830249	947989	793429	835825	658523
(<i>S</i>)-9-(2,3-dihydroxypropyl)-adenine	732310	1050222	1526029	1050708	1	1	1713471	1451155	1738047	1955495	1174044	1175464	932508	860478	1143345	1300278	1063654	748229	786994	412838
L-citrulline	1	396892	317590	506929	391551	219322	617645	566077	392882	1	1	1	1	1	2046978	1	1	1	1	1
xylitol	228485	274273	287129	248761	259943	163207	381906	317216	271627	344908	207869	241915	218902	282634	191619	256923	297259	265059	343505	239526
3-chlorobenzaldehyde	961321	1079808	1015803	1022865	1133410	2007915	1329726	1594977	1153015	1799094	854611	962053	790873	924486	848221	913718	764183	803715	732672	775921
(+)-isomenthol	452393	558558	544932	1	1	1784248	1281221	846612	1	705879	377959	1	1	1	807185	1	1	1	1	1
(+)-isomenthone	286701	608831	456546	534857	652379	5877315	744672	535989	617352	832710	250914	493871	231500	458455	377158	523972	442416	402670	349161	305077
(+)-neoisomenthol	452393	558558	544932	1	1	1784248	1281221	846612	1	705879	377959	1	1	1	807185	1	1	1	1	1
7-methylxanthine	32936092	16796492	9548986	1	69010032	31314666	11277578	8813848	12647506	75871472	36967240	48051288	30353810	45409040	42546424	1	37764608	50580680	53332804	41156900
4-amino-2,6-dinitrotoluene	1	702520	553166	700357	998167	3245566	597134	458097	729913	838373	1	454068	1	1	1	720276	1	371775	401691	441915
4-nitroso-2,6-dinitrotoluene	238924	276779	281788	301958	316469	1099927	355902	480015	266718	333900	204797	251434	206121	244804	221289	223642	175356	237761	286460	235788
2-hydroxylamino-4,6-dinitrotoluene	1	1	1	266752	291976	158915	248520	1	1	1	2057821	1	1	2737425	2566015	1	2177190	3059145	3319085	1
taxa-4(20),11-dien-5&alpha;-ol	1	1	462790	456096	1	581989	576316	1	561900	545038	1	1	1	1	1	1	1	1	1	1
3-mercapto-1,2-propanediol	3238657	8220071	1	11670518	6974048	261372	2759639	2561611	2626490	4713513	1	1	1	8198469	1	1	1	1	1	1
5-(methylthio)-2-oxopentanoate	133991	1	86517	1	1	1	157815	188698	1	1	149657	1	1	1	1	1	1	1	1	1
L-homoserine	3614960	5709675	4721003	5803954	5973103	19422260	5527008	5618243	5346296	5928222	3853390	5097365	3565641	5150322	4134405	2917146	2767440	4933303	4116539	3033227
<i>O</i>-phosphoethanolamine	1	1	238174	269259	287579	1	319935	305402	290141	354791	1	1	1	1	1	1	1	1	1	1
indole-3-carboxylate	357549	435620	415875	421935	463918	1	544387	519414	493656	504607	360038	388453	333664	374399	375392	386402	456064	360592	392380	358404
(<i>R</i>)-mevalonate 5-phosphate	1	131123	115107	209823	163809	1	195672	1	174091	178335	1	149519	1	1	1	236364	129700	187163	1	1
allopregnanolone	1	1	267473	1	1	1475689	442738	223418	1	1	1	1	1	1	1	1	1	1	1	1
&alpha;-D-glucose 1-methylene-phosphonate	352657	127508	160846	302892	357633	1091931	1997081	973404	694342	721829	239222	265311	262044	190757	214695	200071	189861	1	122541	1
neryl diphosphate	1	1	1	1	346159	1	269477	150196	222837	298642	95519	1	1	98665	1	1	1	1	93330	1
L-nicotianamine	1	1	1	1	1	1	175257	131666	165526	210743	1	1	1	485589	1	1	1	1	1	1
acivicin	1666683	767631	1516051	4051891	1	1026898	514306	1250841	1	1	2648251	3577989	1357829	3237325	2705733	1220902	996583	1319203	970820	1140232
#NAME?	452393	558558	544932	684883	880939	1784248	1281221	846612	1287183	705879	377959	527508	373644	535471	807185	385258	770664	457804	717100	422279
psicofuranine	1	434547	347102	309751	393734	274250	515350	327176	748320	473161	147136	221120	160471	1	163955	279572	230462	1	249136	134267
dihydrolipoamide	719360	1266424	1	906515	625877	998342	1443179	1024730	2114457	476609	1485342	1030210	769509	1048977	1491628	1121430	421462	654214	228744	684133
<i>N</i>-acetyl-L-glutamate 5-semialdehyde	1	1	1	1	1	166857	212853	263191	1	1	1	1	1	1	1	6450527	1	1	1	1
10,16-dihydroxypalmitate	3673934	3301179	3326725	3248364	2924917	815933	3134398	3490566	3602445	3104451	3868067	3381500	3814382	3217484	3941274	2687280	3261333	2979745	3213871	3473314
crepenynate	1	16749993	1	16251550	16941580	34681764	5828738	1	1	1	7952378	1395483	988068	1	1	9522246	1555008	1549622	2320576	1536404
pinosylvin	1457449	1700567	1633972	2844433	2171712	1463907	1847455	2089051	2364528	1553497	2131061	2345742	3052144	1729573	1860210	2408136	1725019	1890701	555137	431063
7-methylinosine	402933	38575112	41658840	39407240	37538328	13864239	165833	232022	37991892	165775	41764032	41038836	43880864	47152812	42136064	41094480	44245304	41809184	42212432	46371488
<i>S</i>-(methyl-5-thio-&alpha;-D-ribose 1-phosphate	1	1	1	1	1	302797	442491	220152	322944	4366538	1	4393049	187491	1	1	1	1	1	1	168424
6-hydroxy-2-cyclohexen-one-carboxylate	1	1	1	1	1	1	144269	235952	1	131174	296902	1	341678	1	1	1	1	1	1	1
&beta;-D-glucopyranose 1-phosphate	16511810	17708060	16345712	16863932	16673358	24163324	23302336	23426870	18125952	20048898	14075436	16230067	13707892	15513341	14346383	15164607	14110610	13522864	12630083	12998478
<i>N</i>-acetyl-L-glutamate	774570	787174	804481	780798	721353	1	803841	778585	778511	791730	760637	773929	781345	972821	776383	778236	789165	773070	776735	800065
<i>N</i>-acetyl-&alpha;-D-glucosamine 1-phosphate	7329227	5425656	5212703	5222451	6301658	9359409	8409271	8991848	3954830	6395447	2766642	4771052	5202902	5179716	3120898	4458494	4462370	5253828	5036439	5057779
(<i>S</i>)-2,3-dihydrodipicolinate	17632022	14479091	15049443	14019538	15727457	20999288	19557692	20085780	14704480	16589084	11228608	13165440	14080272	14103209	10810326	12541792	12668175	13686065	13667251	14504978
bracteatin	2280629	1616919	1576355	1575646	1976702	2907030	2605948	2901858	1203971	1963775	772563	1385662	1595802	1550889	953241	1281786	1340232	1613342	1	1522215
3-hydroxy-3-methylbutanoate	1	258765	177974	240857	298842	343697	746116	739456	266164	518973	109538	204618	1	177778	143023	242308	138871	137325	120624	128705
<i>p</i>-mercuribenzoate	757195	237056	999084	783926	1058829	1363343	1173224	1411708	848376	1141974	600089	698945	179614	649702	677453	727900	540726	146397	151284	584373
<i>N</i>-benzoylanthranilate	1	767434	878702	1010551	1443943	1148652	917187	1217460	1009002	980128	1	832892	1	1	1	995895	1	1	1	1
carlactone	1	1171478	1723193	931699	926647	2609284	293936	197091	128544	1	1	1	1	730246	1	984322	147743	99364	176661	1
(2<i>E</i>,4<i>E</i>,6<i>E</i>)-7-hydroxy-4-methylhepta-2,4,6-trienal	592432	2201528	1280895	856811	1	941379	948393	667461	605450	664037	1	859689	327969	674987	562055	1	1	548486	203579	1
estrone	623614	846779	754322	1157334	1305563	998842	708627	670219	546132	1175563	403070	572620	474116	582645	407949	1	317695	422735	414300	546687
apigenin	1	291547	296335	275299	477146	932188	262832	377806	1	468081	1	256839	1	278598	1	335304	216214	257941	232077	203085
phenylmercuric chloride	280178	328061	340700	467645	187887	1	526193	468724	214157	398018	334335	326229	287145	340892	367520	383163	330764	266005	198581	200125
(9Z)-12-oxo-dodec-9-enoate	99019	107448	1	1	832180	1	158555	1397704	708323	878283	1	605802	1	1	1	84391	1003001	1173369	108722	1
momilactone A	4501829	16012094	505648	17121590	15460100	7380190	155973	452414	19638496	13755927	753023	13240913	6173946	755468	16772813	1048917	2846027	955174	212653	2910339
3-chloro-L-alanine	178669	114780	128937	111310	140833	1671763	1752691	246685	336320	164056	1	97463	110877	102738	1	96647	101563	99414	95903	102165
quercetin	2280629	1616919	1576355	1575646	1976702	2907030	2605948	2901858	1203971	1963775	772563	1385662	1595802	1550889	953241	1281786	1340232	1613342	1	1522215
4-aminobenzoate	121753016	825049	137245936	141600752	150068160	212639184	135205920	127098992	149831184	840141	1843932	1027027	1729932	135000512	122549552	136973392	1922419	730487	1286019	1298974
1-hexanal	1	227996	1	1	1	323039	189388	1	1	1	1	1	1	1	419491	1	1	1	1	1
5-phospho-&beta;-D-ribosylamine	337267	213506	395737	428722	220009	1	119107	112719	492029	1	295921	486621	472438	315364	1	560341	325782	371466	271063	561289
pantetheine	1	991827	930604	882916	1067933	550125	4995260	4747213	1	5815315	476901	859215	1	864286	638665	645640	545774	571906	822528	508959
&alpha;-D-glucuronate 1-phosphate	3186663	2178414	2592866	2270255	1925944	4130114	3170581	3217192	2824934	2275544	2911728	2412980	3074746	2412579	2628851	1801060	2696228	2239863	2306254	2382444
&alpha;-D-galacturonate 1-phosphate	3186663	2178414	2592866	2270255	1925944	4130114	3170581	3217192	2824934	2275544	2911728	2412980	3074746	2412579	2628851	1801060	2696228	2239863	2306254	2382444
6&alpha;-hydroxy-germacra-1(10),4,11(13)-trien-12-oate	1	1	1	1	1	2050407	1238790	1	1	1	1	1	1	1	1	1	1	1	1	1
oxindole-3-acetyl-valine	1	328655	380625	359312	464831	1	458880	1	553601	555788	1	470848	1	744818	1	295706	1	1	1	1
<i>o</i>-phenanthroline	1	8518639	552978	11608037	10229139	7245234	774236	429626	755730	16797252	8265632	646764	325341	494944	411078	531103	1	457638	361610	1
butein	136669	1	114678	124834	109730	498895	134303	159037	158358	1	139646	123961	138651	118915	110537	110893	111889	130539	101589	110442
&alpha;-D-mannopyranose 6-phosphate	16511810	17708060	16345712	16863932	16673358	24163324	23302336	23426870	18125952	20048898	14075436	16230067	13707892	15513341	14346383	15164607	14110610	13522864	12630083	12998478
calycosin	1	1	1	1	1	1	920793	860224	1009744	1	760683	662966	794719	692043	912799	541760	1015154	1	841215	666640
<i>ent</i>-cassa-12,15-dien-2&beta;-ol	1	1	462790	456096	1	581989	576316	1	561900	545038	1	1	1	1	1	1	1	1	1	1
<i>S</i>-methyl-5'-thioadenosine	384281	1	494032	1	638711	34035444	177708	197093	943655	545058	526757	587716	444612	494527	515828	1	506098	414155	379313	235432
coniferyl alcohol 9-methyl ester	1	1	1	1	1	924312	80203	1	719659	826168	1	1	1	1	1	1	1	1	1	1
4-hydroxyphenylpyruvate	925555	2102432	1641248	2101048	2331448	1757172	1893164	1610729	1566258	2155315	1128566	1	561442	1	1246171	1	1	1	1	1859425
dCMP	113533	102118	131413	109574	103733	1	167506	151351	137795	105661	1	93810	123107	105809	120990	1	124299	100366	134187	86854
5-amino-1-(5-phospho-&beta;-D-ribosyl)imidazole	317323	1	353306	407409	113790	7042952	424536	437823	412887	388091	298520	322404	285676	301666	259785	355536	239897	314124	263019	281739
a linoleate group	873599	1147702	1414442	1632585	192979	1	4147803	2202872	235640	250801	1822060	1610926	2679043	1484175	858121	1491690	943701	1358056	2109940	1510086
(4E,8E)-sphinga-4,8-dienine	17784328	391481	30306744	38904792	42560980	987796	35265748	20165620	77402864	63240120	26972102	25488554	14919685	24015044	48511640	26457692	23741612	21871000	38465224	8207752
ubiquinone-1	129892	1	1	1	1	1	171466	1	1	126190	1	110029	1	1	1	1	1	1	1	1
isoeugenol	1709203	1391403	1396527	1345819	1549245	2157751	1850659	1941081	1285048	1488412	1006704	1239250	1410825	1304584	1035006	1239422	1224678	1343977	1368363	534492
<i>aldehydo</i>-L-arabinose	2677040	7186710	6002643	7130243	7958299	9043515	6427915	5898214	5262700	7438868	3795642	5498230	3098189	4832221	3976573	7228452	3851487	6282639	4885086	4655162
&beta;-L-rhamnopyranose	571207	236080	838325	1109204	1448592	3509252	1019246	1	1381384	1375848	958884	687773	2185279	2043775	683081	1500011	537404	2020555	531910	946745
indican	399435	289052	426283	543724	682875	776471	131004	567297	715589	177161	634157	522846	457551	1	477003	280711	617465	436238	211847	252375
(<i>S</i>)-methylmalonate-semialdehyde	251228	202634	212119	203077	224757	371887	348631	340966	230408	263570	146867	180021	197397	189841	143883	175143	177123	192076	181701	192830
1D-<i>myo</i>-inositol 1-monophosphate	16511810	17708060	16345712	16863932	16673358	24163324	23302336	23426870	18125952	20048898	14075436	16230067	13707892	15513341	14346383	15164607	14110610	13522864	12630083	12998478
azetidine-2-carboxylate	3501582	2146332	4565411	5597747	5774123	19411032	5268336	5415412	5183208	5728402	2159838	2090367	1810593	1629629	1522381	5351352	740093	4781504	4028775	2020206
&beta;-D-ribofuranose	2677040	7186710	6002643	7130243	7958299	9043515	6427915	5898214	5262700	7438868	3795642	5498230	3098189	4832221	3976573	7228452	3851487	6282639	4885086	4655162
3,4-dehydroproline	290655	974576	460799	790101	633223	1	587956	699872	566259	623752	416993	594680	207182	486598	297652	856269	439957	694588	264012	400233
<i>aldehydo</i>-D-galacturonate	3402087	15336902	9010123	13110459	12349071	21546068	9019797	1	11473339	11122574	5645147	8916968	2443003	5953951	4392595	20481156	8889374	12828540	2555438	5989480
3&beta;-hydroxyparthenolide	1592580	1329409	1414209	1371225	1	1	5745344	1544882	1880208	2291890	1513569	1423585	1570561	1471736	1506682	1179240	1385841	1284002	1280904	1438152
scutellarein 7-methyl ether	1829110	1916317	1942750	1914381	2395823	370732	2138728	1694429	2332289	1	2054151	1518658	2162884	1855138	2141418	1428522	2234876	1775629	2092481	1687925
8-hydroxy-luteolin	2280629	1616919	1576355	1575646	1976702	2907030	2605948	2901858	1203971	1963775	772563	1385662	1595802	1550889	953241	1281786	1340232	1613342	1	1522215
4-methyl-2-oxopentanoate	2618634	3427810	3212723	3584674	4023611	1636221	4696557	4215468	1381972	13674271	2428057	2901835	4321193	2584544	2414858	2439180	6845103	2071989	9104756	7364066
2-oxoglutarate	436560	627837	643112	618116	444567	129304	423025	411251	833356	585022	749341	663872	471738	608180	788186	575702	631494	490310	515860	390598
1,3,5-trimethoxybenzene	354451	687856	695073	563673	690783	1016222	752790	649867	792688	1215056	525950	514440	289613	1	551996	322260	177413	535182	836462	408884
3-methoxy-5-hydroxytoluene	592432	2201528	1280895	856811	1	941379	948393	667461	605450	664037	1	859689	327969	674987	562055	1	1	548486	203579	1
3-hydroxy-2-oxindole-3-acetyl-L-aspartate	1	1	1	183192	1	1720572	384160	259453	1	294946	1	1	1	1	1	1	1	1	1	1
5'-deoxyadenosine	23987556	34750320	39461964	23417016	26693748	490235	36398312	19356542	43034400	28743880	21242134	26160238	13204018	20212770	22567128	1	31892480	29872836	31806400	18236172
&alpha;-D-galacturonate	3402087	15336902	9010123	13110459	12349071	21546068	9019797	1	11473339	11122574	5645147	8916968	2443003	5953951	4392595	20481156	8889374	12828540	2555438	5989480
&beta;-D-glucuronate	3402087	15336902	9010123	13110459	12349071	21546068	9019797	1	11473339	11122574	5645147	8916968	2443003	5953951	4392595	20481156	8889374	12828540	2555438	5989480
(<i>Z</i>)-&beta;-ocimene	1	1	1	1	313125	1316769	339514	1	1	1	1	1	1	1	1	1	1	1	1	1
(+)-2-carene	1	1	1	1	313125	1316769	339514	1	1	1	1	1	1	1	1	1	1	1	1	1
tricyclene	1	1	1	1	313125	1316769	339514	1	1	1	1	1	1	1	1	1	1	1	1	1
desoxyhemigossypol	70913	676664	176655	152640	1192824	2664792	1156161	212822	171735	1385766	385580	686614	383932	136508	157560	878044	356507	364907	507366	404307
hemigossypol	2995675	6803102	6976244	6257203	6897534	3916295	7645235	5447544	9132707	7687357	3666760	5362762	2396742	5313483	5303350	4491700	4408794	4514118	6054255	3255855
desoxyhemigossypol-6-methyl ether	1	138493	1	1	399776	449731	535429	903522	114394	152308	291393	1	1	110795	1	151706	1	128400	1	1
catechol	573542	541211	651327	520723	1089564	1	885896	2586299	821229	603759	777802	481304	314245	712176	481969	804177	1	776498	359699	2749416
thymidine	1	615318	605803	480130	571659	1172227	563332	562526	675586	628046	555988	508794	2396283	1	526982	578172	1	1	6053751	1
1,3,7,9-tetramethylurate	776306	505151	658815	300513	598073	1	403610	638337	386427	633063	662908	405771	1	1	563112	488553	308506	330926	365762	378408
1-deoxy-D-xylulose 5-phosphate	975924	953079	1009449	1012009	996743	1106278	222839	1	1	257329	889782	970687	920830	949097	844186	862459	803579	815523	746171	800128
<i>aldehydo</i>-L-fucose	571207	1	838325	1109204	1448592	3509252	1019246	1	1381384	1375848	958884	687773	2185279	2043775	683081	1500011	537404	2020555	531910	946745
(9Z)-12,13-dihydroxyoctadeca-9-enoate	15748100	19282700	19881612	16978512	18207372	4200098	23842998	19663054	15975892	3671484	12985382	18197522	13811080	18925092	11195682	15907728	21876744	15419657	23095832	15052319
EHNA	19749780	14388545	24952144	13959517	14509479	16407192	41577168	31296280	18548320	11726215	16842480	23302080	17550316	24143106	1	1	27086128	20549092	29196916	18979888
bergaptol	292796	604533	530072	543506	715537	1	806207	657220	721838	878809	330868	484093	260945	452559	417005	451091	358563	496508	544969	383872
(<i>R</i>)-norcoclaurine	799681	117888	184101	144455	1705232	961990	1979147	1716504	1729950	2134271	748248	190771	79236	86360	155783	174691	71568	813919	1159704	130081
D-octopine	6542254	15533047	15523262	13450065	15011178	24994626	14235978	14242715	16323403	16338803	9584332	13819249	11055273	14614271	7711904	15700986	13546523	13391548	10265692	13451370
metyrapone	166688	307109	277155	256746	339963	1	351577	340626	232051	1	129231	273918	144371	264586	205262	225495	156016	168237	216838	152776
tropolone	3454691	2614141	631532	892510	463204	40004040	38681128	41312632	26990072	1	1	1	1	1	1	1	1	1	1	1
L-idonate	15483760	5277616	23531564	4817066	6322105	25417368	25288032	22958680	20025134	28396424	16263998	21633434	1941581	19123008	16368290	28848640	15973548	23486432	19075230	19019886
L-arginine	2490059	2942526	3455169	1	1	905650	283555	220296	1	1	2789679	3107160	1983090	2991593	2892342	3119281	2883212	2364502	2836147	2556462
D-tartrate	2119359	1030164	978503	956372	446622	1	1195412	1065108	1230862	1492023	1	937600	1	1023894	1	487049	1	943273	1	1
(S)-3,4-dihydroxyphenyllactate	1	1	1	282416	302322	143215	392979	1	454830	164267	1	1	1	1	1	1	1	1	1	1
(<i>S</i>)-(+)-allantoin	1	1	1	1	1	255049	224839	224238	145761	174698	1	1	1	1	1	1	1	1	1	1
&alpha;-aminooxy-&beta;-phenylpropanoate	9744853	8765767	8417958	11955639	672344	7464988	12712780	13315194	843710	22084900	8506122	646764	325341	494944	411078	531103	7949984	7339644	6676519	8692822
L-<i>threo</i>-tetruronate	1	1	1	1	1	503638	614149	585669	450378	584834	1	1	1	1	1	1	1	1	1	1
2,3-dioxo-L-gulonate	275684	151202	308627	122825	171816	120072	112891	112065	149318	104915	371278	99625	135139	360300	346329	279354	188239	298719	94730	121330
L-galactono-1,4-lactone	14688214	24226464	21744656	24286090	27020060	23792392	23777764	22128560	19291260	26463868	14883908	19613636	12684124	17900084	15382453	6989847	14606965	21243936	18432260	17561688
disulfiram	909338	991030	872564	1217320	4425790	728518	1877126	1608073	1185474	2175638	599481	971400	844220	827174	727982	988210	652136	1255616	1302579	895297
1D-<i>myo</i>-inositol 3-monophosphate	16511810	17708060	16345712	16863932	16673358	24163324	23302336	23426870	18125952	20048898	14075436	16230067	13707892	15513341	14346383	15164607	14110610	13522864	12630083	12998478
theobromine	1	1	7198199	1	1	7464988	12266255	7449310	8345271	21435788	1	1	1	1	1	1	1	1	1	1
2'-deoxyadenosine	23987556	34750320	39461964	23417016	26693748	490235	36398312	19356542	43034400	28743880	21242134	26160238	13204018	20212770	22567128	1	31892480	29872836	31806400	18236172
2-keto-L-gulonate	3402087	15336902	9010123	13110459	12349071	21546068	9019797	1	11473339	11122574	5645147	8916968	2443003	5953951	4392595	20481156	8889374	12828540	2555438	5989480
D-galactaro-1,4-lactone	275684	1	308627	122825	1	120072	112891	112065	1	104915	371278	99625	135139	360300	346329	279354	188239	298719	94730	121330
<i>N<sup>2</sup></i>-acetyl-L-Lysine	713408	4875081	4145785	4003914	1382793	249051040	5748141	5653924	1118581	6227376	2272134	464594	2653666	3795635	3408182	5549024	381674	3523583	631221	2626679
17&beta;-estradiol	167991	2772216	81599	93187	2604044	7426721	77253	136027	79736	1	105489	88523	169221	105200	80117	2547985	96108	2635225	92255	106507
phenylarsine oxide	1957252	1392731	1303267	1392318	1673355	2540523	2579375	2583998	964164	1940694	625180	1219006	1300692	1343331	747456	1213033	1135747	1394868	1315320	1336255
1,2-dibutyrin	1	559413	491583	596010	1	1	912625	632540	612297	656454	1	512274	1	515076	472311	595140	452804	407925	473005	402726
D-arabinitol	228485	274273	287129	248761	259943	163207	381906	317216	271627	344908	207869	241915	218902	282634	191619	256923	297259	265059	343505	239526
L-tyrosine	1600260	2660872	1298848	1664500	1798431	2389821	2988036	2589859	3118682	3208501	1664102	2368642	665444	2100441	1192490	2187774	1779466	1790894	427720	1668760
<i>ent</i>-11&beta;-hydroxy-<i>ent</i>-cassa-12,15-diene	1	1	462790	456096	1	581989	576316	1	561900	545038	1	1	1	1	1	1	1	1	1	1
(-)-9&beta;-pimara-7,15-dien-19-ol	1	1	462790	456096	1	581989	576316	1	561900	545038	1	1	1	1	1	1	1	1	1	1
<i>N,N</i>-dihydroxy-L-phenylalanine	914544	1215472	1142074	1124777	1175808	25555860	797314	962840	1712691	1788519	2305942	1801962	1041965	1131709	1817092	1122724	1276878	910632	1532411	1010327
N-bromosuccinimide	880265	1147602	1039331	1111323	796355	212506	303637	961568	1115357	1146761	1012886	1248264	812283	1177687	1149852	997046	1175801	970024	986947	735185
dUMP	1	1	1	1	1	1642300	242865	353911	1	1	1	1	1	1	1	1	1	1	1	1
3-keto-&beta;-D-galactose	14688214	24226464	21744656	24286090	27020060	23792392	23777764	22128560	19291260	26463868	14883908	19613636	12684124	17900084	15382453	6989847	14606965	21243936	18432260	17561688
oxalosuccinate	494732	669246	784682	451387	443919	1	518218	1	397605	437975	681423	337201	795088	736523	915549	486974	282026	420524	1	1
3-deoxy-D-<i>manno</i>-octulosonate 8-phosphate	1	901920	876984	650588	1044473	877599	914267	1441557	1372946	1094561	1	1	1	841944	791293	739806	835645	712258	730706	551867
<i>N</i>-hydroxy-L-phenylalanine	9744853	8765767	8417958	11955639	672344	7464988	12712780	13315194	843710	22084900	8506122	646764	325341	494944	411078	531103	7949984	7339644	6676519	8692822
<i>N<sup>2</sup>,N<sup>2</sup></i>-dihydroxy-L-tryptophan	1859615	2193196	144354	3294962	2676888	589397	2383161	2618674	3067145	1962872	2550799	5092812	3847941	3544408	4182216	5255061	3570965	2136704	3339004	3488817
L-iditol	1615863	2730204	2384481	2485348	2962587	3686143	3048989	2625763	3206257	3367446	1556636	2380763	1233161	2153598	1961844	2752961	1934877	1600582	1869560	1858565
pelargonidin	1	291547	296335	275299	477146	932188	262832	377806	1	468081	1	256839	1	278598	1	335304	216214	257941	232077	203085
tributyrin	1	1271538	1770568	2109949	1	13219768	1349084	1724127	1321183	1656918	1	1	1	1	1	1044941	1	798237	889100	1
S-methyl-L-methionine	2625675	2185560	2196611	2156414	2454655	5128822	290003	241689	619667	415232	1651504	1963652	2175425	2036153	1648377	1957652	1883710	2015482	2024094	2064413
2-benzyl-thiohydroximate-O-sulfate	82811	1	1	1	77944	144691	127669	119061	1	101263	1	1	1	1	1	1	1	1	1	1
&alpha;-D-galactose	5813928	4248498	6101602	5765536	11146636	7464988	6682920	1	1	21435788	7247021	8958228	7295366	5561922	6301996	8055502	8297248	5494592	5741084	5903711
1,2-benzoquinone	2069251	4422987	1177730	4663189	3009720	1	987976	1020492	7662686	2183698	4746993	3830129	3271827	3880156	6710715	1288305	788719	4940700	2487872	708623
(<i>S</i>)-2-hydroxyglutarate	1	1	1	1	1	5467679	5184548	5345887	3631627	4486201	422026	491455	292793	419194	415026	845739	701281	1409200	347104	450491
porphobilinogen	2509526	882441	3992965	706868	4908381	1329283	832678	598962	1608638	500062	1209521	1	664486	859155	1318212	930626	436362	841942	3135851	465019
dehydroascorbate (bicyclic form)	14946680	16267265	15257772	3709903	4453029	1952634	7723873	10234840	1	1	11240908	13026415	1	1	11786126	1	10137110	1	1	11893866
(<i>E</i>)-<i>N</i>-hydroxy-4-(methylsulfanyl)butimidothioate	1506948	1	1	1471956	1	1971279	449287	1	2742911	512005	1346994	1294955	760857	1	1	1	369250	1181475	1166190	1126750
1-(&beta;-D ribofuranosyl)nicotinamide	364531	489785	625126	463321	455324	2540400	150787	119433	140943	131417	571744	491445	456043	503193	642938	439120	299086	476455	308281	238806
morphine	493611	1151915	759967	1072511	1	1	1159993	1	1133945	1381809	427570	862398	377984	956730	699153	887156	673691	633552	630566	445067
bestatin	1	446336	437193	427674	616466	2323515	689162	582203	1	1326230	1	466057	1	504260	1	434857	1	1	1	1
2-carboxy-L-xylonolactone	275684	1	308627	122825	1	120072	112891	112065	1	104915	371278	99625	135139	360300	346329	279354	188239	298719	94730	121330
<i>ent</i>-isokauren-2&alpha;-ol	1	1	462790	456096	1	581989	576316	1	561900	545038	1	1	1	1	1	1	1	1	1	1
D-glucarate	1077238	481284	828400	497635	581147	1	820828	865418	556976	652959	876977	745057	994657	723807	756907	1	1043401	790214	962298	1042648
L-selenocysteine	2270476	473518	679058	538456	805122	1	2721911	3328087	3470197	506639	3411487	424628	3347528	624624	3955122	427261	2818554	899480	3684608	4132557
<i>aldehydo</i>-D-ribose	2677040	7186710	6002643	7130243	7958299	9043515	6427915	5898214	5262700	7438868	3795642	5498230	3098189	4832221	3976573	7228452	3851487	6282639	4885086	4655162
7,8-dihydroneopterin	364531	489785	625126	463321	455324	2542122	150787	119433	964787	339216	571744	491445	456043	503193	642938	439120	299086	476455	308281	238806
benzyl acetate	1	1	1	1	336152	2169284	290500	1	343311	1	351330	1	1	1	1	435867	1	1	1	1
benzylbenzoate	1457449	1700567	1633972	2844433	2171712	1463907	1847455	2089051	2364528	1553497	2131061	2345742	3052144	1729573	1860210	2408136	1725019	1890701	555137	431063
alliin	10169867	25517940	22215460	24889644	27427332	63675220	24475716	21553868	22323832	1	15593567	20858528	12708803	18300974	15577791	24629408	14999187	21162908	18760856	17494944
anthraniloyl-<i>O</i>-glucopyranose	1	1	1	1	1	1	1302513	460872	1	1	1	1	1	1	1	1	1	1	1	1
3-methoxy-4',5-dihydroxy-<i>trans</i>-stilbene	147945	6782499	6976244	6226930	398684	8964264	7535850	6869587	9021894	7139556	521904	402763	404940	548118	526982	370398	489708	478114	418476	460747
1-(3,4-dihydroxyphenyl)-3-(2,4,6-trihydroxyphenyl)propane-1,3-dione	284580	479982	541544	510333	1	481413	362854	427711	1751359	217572	1	499444	1	1	1	1	1	1	1	1
1-phenyl-3-(2,4,6-trihydroxyphenyl)propane-1,3-dione	136669	1	114678	124834	109730	498895	134303	159037	158358	1	139646	123961	138651	118915	110537	110893	111889	130539	101589	110442
(<i>Z</i>)-6'-hydroxyferulate	827570	2316867	1970879	2650915	2636395	1915367	1976522	1711139	2123435	2450586	1158940	2243727	772033	1748274	1160218	3073923	1389882	1965800	1223931	1757412
(<i>E</i>)-6'-hydroxyferulate	827570	2316867	1970879	2650915	2636395	1915367	1976522	1711139	2123435	2450586	1158940	2243727	772033	1748274	1160218	3073923	1389882	1965800	1223931	1757412
allicin	1993510	4578206	4778803	6320423	5367608	3003500	4187087	4914190	4461939	1	3051234	3903465	3117324	3594441	3559328	5957448	2821566	3425635	3117564	3691453
phenanthrene-ring	1	611187	1	486607	526995	1	1079825	1	1	743664	1	601140	481332	626067	354209	1	1	522628	791434	1
triethanolamine	1	34547856	30760422	31815968	45139432	221736	31060520	1	1	1	23045152	30578248	19503340	22987464	23575176	35410652	21797196	19477450	19181440	22874868
methiin	1	350681	295734	343594	392216	130526	335356	307579	337204	354381	1	256739	1	229504	187980	342104	1	298269	231639	210283
2-hydroxyeriodictyol	1	276497	305496	461754	1	25993940	523626	1	1	1	272496	417084	218411	303342	258526	348792	266020	239544	211072	237241
3-deoxy-&alpha;-D-<i>manno</i>-2-octulosonate	1	1	1	1	140912	230052	241634	1	170604	1	219978	1	180961	1	217041	1	1	1	199318	1
acetoacetate	251228	202634	212119	203077	224757	371887	348631	340966	230408	263570	146867	180021	197397	189841	143883	175143	177123	192076	181701	192830
isoguanine	45983984	64420072	45391344	1	51935016	4556349	63242000	1	76745936	1	3034021	1	2812911	1	1	1510311	3671511	50252040	2264937	1844040
ethiin	5781407	22851028	11521165	21255880	19789964	59312732	925760	767243	15225861	2166865	8013166	13265275	3501596	8559966	6571501	27548104	9041569	17224188	6513020	8637573
&beta;-D-mannopyranose 6-phosphate	16511810	17708060	16345712	16863932	16673358	24163324	23302336	23426870	18125952	20048898	14075436	16230067	13707892	15513341	14346383	15164607	14110610	13522864	12630083	12998478
L-threonine	3614960	5709675	4721003	5803954	5973103	19422260	5527008	5618243	5346296	5928222	3853390	5097365	3565641	5150322	4134405	2917146	2767440	4933303	4116539	3033227
L-sorbosone	14688214	24226464	21744656	24286090	27020060	23792392	23777764	22128560	19291260	26463868	14883908	19613636	12684124	17900084	15382453	6989847	14606965	21243936	18432260	17561688
histidinol	1	1	1	1	652587	9734352	274082	318023	760691	477087	1	1	592828	625499	607899	1	1	469611	375176	535902
methylchavicol	505807	523868	533561	533547	1	1156205	477964	1	456389	464631	529863	1	1	556647	534353	1	1	501671	506612	499263
eugenol	1709203	1391403	1396527	1345819	1549245	2157751	1850659	1941081	1285048	1488412	1006704	1239250	1410825	1304584	1035006	1239422	1224678	1343977	1368363	534492
methyleugenol	265044	1746453	2463731	1054343	796163	3764485	825711	712647	520990	1639267	558381	711861	275764	783698	210563	808734	583121	799331	350847	715794
<i>S</i>-allyl-L-cysteine	300928	1	370105	401496	420652	1	465138	455311	435644	494497	1	1	1	1	1	1	1	1	1	1
5-methyl-DL-tryptophan	159513	179065	186836	224564	1	207024	300209	241295	181415	1	132160	180937	114652	176145	131527	173752	151480	171191	127041	135214
oxythiamine	1762663	4131057	2053490	1121921	2094290	1	3761096	1	1159956	1	996739	1495368	174640	1362040	710972	1502294	494999	1329431	894670	862537
5-(2-hydroxyethyl)-4-methylthiazole	300928	1	370105	401496	420652	1	465138	455311	435644	494497	1	1	1	1	1	1	1	1	1	1
4-coumaroylagmatine	1091452	355503	874662	566047	706593	1931621	1036056	1400643	473583	5680665	682244	802150	1064800	622165	556560	2324628	843118	502236	581964	2012271
&beta;-D-altrose	5813928	4248498	6101602	5765536	11146636	7464988	6682920	1	1	21435788	7247021	8958228	7295366	5561922	6301996	8055502	8297248	5494592	5741084	5903711
&alpha;-D-altrose	5813928	4248498	6101602	5765536	11146636	7464988	6682920	1	1	21435788	7247021	8958228	7295366	5561922	6301996	8055502	8297248	5494592	5741084	5903711
<i>N</i><sup>4</sup>-aminocytidine	1	1	1	1	1	808551	215759	188720	1	1	532429	829372	310491	623422	635619	995895	1	436360	564081	439188
(<i>R</i>)-2-hydroxyglutarate	304936	609308	512108	668265	844715	5467679	5184548	5345887	3631627	4486201	422026	491455	292793	419194	415026	845739	701281	1409200	347104	450491
guanine	45983984	64420072	45391344	1894204	51935016	4556349	63242000	2571881	76745936	1328470	3034021	55925948	2812911	58542576	57163800	1510311	3671511	50252040	2264937	1844040
imidazole-pyruvate	2557340	1	1	1	4217917	1497567	5078286	4694940	4079321	3821139	1	1	1	1	1	1	1	1	1	1
(<i>E,E</i>)-farnesylacetone	889956	911684	1182071	647077	878713	6060976	1493061	1016794	1653800	1019717	690699	730327	564409	727461	663242	988800	1037546	680270	1014883	698539
diazepinone riboside	443342	676664	781558	865415	1191842	2664792	1156913	819159	865263	1386425	385580	684762	383932	816841	655566	876009	356507	363912	505960	404307
(<i>S</i>)-3-methyl-2-oxopentanoate	2618634	3427810	3212723	3584674	4023611	1636221	4696557	4215468	1381972	13674271	2428057	2901835	4321193	2584544	2414858	2439180	6845103	2071989	9104756	7364066
urate	4469139	3680661	3686893	3644821	4105131	5385767	4609155	1	3373132	4146517	2663057	3319906	3583932	3478464	2627507	3265948	3249177	3475726	3507185	3488735
&beta;-L-arabinopyranose	2677040	7186710	6002643	7130243	7958299	9043515	6427915	5898214	5262700	7438868	3795642	5498230	3098189	4832221	3976573	7228452	3851487	6282639	4885086	4655162
&alpha;-D-glucose 6-phosphate	16511810	17708060	16345712	16863932	16673358	24163324	23302336	23426870	18125952	20048898	14075436	16230067	13707892	15513341	14346383	15164607	14110610	13522864	12630083	12998478
delphinidin	2280629	1616919	1576355	1575646	1976702	2907030	2605948	2901858	1203971	1963775	772563	1385662	1595802	1550889	953241	1281786	1340232	1613342	1	1522215
<i>N</i><sup>5</sup>-methyl-L-glutamine	1	1	1	1	1	5825120	182947	1	1	190027	1	1	1	1	1	1	1	117658	198853	1
cycloheximide	1	135380	1	1	110670	5281494	125232	102612	119011	182322	1	1	1	1	1	1	1	1	1	1
oryzalexin A	4734985	8856665	6649533	8079483	7872259	1042906	7730968	5109096	481369	11177431	6228191	5944990	3989879	5755169	9968125	5474907	5491086	5204956	7848667	2226704
momilactone A	1	1	505648	1	1	7380190	155973	452414	1	1	753023	1	1	755468	1	1048917	1	955174	212653	1
4-phosphooxy-L-threonine	1	168544	156689	152706	223813	1	580118	487843	91292	854582	1	133465	1	131939	105888	1	99846	141257	143236	109008
2-oxosuccinamate	1	167770	1	1	1	2270704	250337	1	1	466263	1	1	1	1	1	1	1	1	1	1
dopaquinone	15639474	28473224	23591248	28539436	30744892	25797236	5089606	23755940	24697602	30367332	16400945	23280164	13557812	19212220	16389500	28935252	16247011	23525672	19717656	19039056
ponciretin	959750	181713	1268077	158229	214800	238372	429145	353109	1745177	1047110	1103748	1086303	627024	1088555	1144266	142427	1065476	142501	1038758	1272406
(+)-dihydromyricetin	418012	1497345	947985	1450761	1366906	1	232610	201494	594933	767223	674535	1045510	313102	675244	527721	2011917	1056353	1546377	317625	725982
L-tryptophan	91868	948274	89876	1544075	164866	1811584	2461301	1505670	4043993	2134935	240031	1218116	1	1206356	1365484	1223581	1255363	1505802	816550	962034
thymine	1	1	1	1	1	291137	5489442	5739053	994024	4722162	1	1	1	1	1	1	1	1	1	1
<i>N</i>,<i>N</i>-dihydroxy-L-tyrosine	4376636	18760532	9942877	1	15098747	24409760	10100251	6295787	12905057	12265892	6931581	10480589	3026544	7038674	5167623	24351752	10018979	15440580	3086388	7413708
palmitaldehyde	889956	911684	1182071	647077	878713	5784398	1493061	1016794	1653800	1019717	690699	730327	564409	727461	663242	988800	1037546	680270	1014883	698539
coniferyl alcohol radical	593166	718421	767368	808822	851473	544957	780293	857737	865502	739564	799433	661087	329334	677843	774927	781873	509873	723974	521024	560894
&beta;-D-fructofuranose 1-phosphate	16511810	17708060	16345712	16863932	16673358	24163324	23302336	23426870	18125952	20048898	14075436	16230067	13707892	15513341	14346383	15164607	14110610	13522864	12630083	12998478
(9Z,15Z)-12,13-epoxy-octadeca-9,15-dienoate	2237848	3014432	3243787	2400420	2762196	109938416	4221115	3925166	2388759	2251096	1446130	2609248	1945688	2914520	1337619	2310772	2945580	2495743	2388464	1582950
DL -&alpha;-difluoromethyllysine	1424436	2505872	2092818	2045337	2550773	19375868	3036793	2430013	2248895	2985099	1119012	1882556	1096892	2064027	1662223	1874594	1295989	1474659	1676017	1317371
coumestrol	1	1	294651	275299	476071	1366147	262832	378467	1	1	1	1	1	1	1	1	1	1	1	1
1D-<i>myo</i>-inositol 4-monophosphate	16511810	17708060	16345712	16863932	16673358	24163324	23302336	23426870	18125952	20048898	14075436	16230067	13707892	15513341	14346383	15164607	14110610	13522864	12630083	12998478
guaiacol	1	1	1	3382093	1	32581720	4051606	1	1	1	351321	1	125169	1	1	1	1	1	1	173797
littorine	1	633875	639168	1003031	1	2988906	1137270	1062426	1026446	1426131	419132	753140	1	1880962	1	1782986	514627	1673956	604869	1
2-hydroxy-4-carboxypyrimidine	1619794	5699925	3547667	4823876	5634904	5683509	4836819	4286525	4838017	5332615	2266424	3936072	1	3695992	2550287	5193712	1	4559193	2966967	3142244
<i>N</i>-methylanthranilate	416155	879613	718433	928690	977942	2766594	742686	249976	749853	783719	529387	680825	457039	769310	579830	1059514	630230	721924	691940	623758
<i>N</i>-methyl-L-glutamate	1	1	1	1	1	178366	202436	168220	159726	158507	1	1	1	1	1	1	1	1	1	1
7,8-dihydromonapterin	364531	489785	625126	463321	455324	2542122	150787	119433	964787	339216	571744	491445	456043	503193	642938	439120	299086	476455	308281	238806
<i>trans</i>-5-O-(4-coumaroyl)shikimate	1	250497	183967	179798	342031	1	424908	274813	357781	1	132640	158302	127409	137868	123149	136757	1	177224	203986	1
sulcatone	1	492762	1	442629	492238	1164116	618264	521513	511128	710172	1	382516	1	1	1	1	1	1	1	1
homoglutathione	1	256141	262880	194405	243896	1874705	384160	259453	549386	294946	1	180173	1	204294	260251	1	212940	1	205066	1
(10b<i>S</i>,4a<i>R</i>)-oxomaritinamine	2085365	1885045	2002464	1837995	1	1503778	2182967	2260009	2139369	1	2146458	2005807	2205724	2004628	2060414	1596420	1909890	1738138	1934144	1833398
(10b<i>R</i>,4a<i>S</i>)-oxomaritinamine	2085365	1885045	2002464	1837995	1	1503778	2182967	2260009	2139369	1	2146458	2005807	2205724	2004628	2060414	1596420	1909890	1738138	1934144	1833398
(10b<i>S</i>, 4a<i>R</i>)-normaritidine	2085365	1885045	2002464	1837995	1	1503778	2182967	2260009	2139369	1	2146458	2005807	2205724	2004628	2060414	1596420	1909890	1738138	1934144	1833398
pimelate	285819	464961	453389	400529	699430	160485328	307590	423043	809426	526837	4452308	950817	288494	2059072	287528	6459324	1093121	2465403	1	320193
(-)-8-demethylmaritidine	2085365	1885045	2002464	1837995	1	1503778	2182967	2260009	2139369	1	2146458	2005807	2205724	2004628	2060414	1596420	1909890	1738138	1934144	1833398
<i>N</i><sup>1</sup>-(5-phospho-&beta;-D-ribosyl)glycinamide	1216351	2010405	1789949	1809219	2384656	835538	2868314	2940794	2337982	2767294	1351189	1722336	1140928	1602338	1562428	1673982	1364883	1700208	1886757	1433442
(4a<i>S</i>,10b<i>R</i>)-noroxomaritidine	1	4350329	4662598	2878329	3352446	1729703	156115	343109	128695	212649	2303739	3105559	1456244	2526478	2587673	2350395	3698408	3513866	1	1988286
<i>N</i>-demethylgalanthamine	2085365	1885045	2002464	1837995	1	1503778	2182967	2260009	2139369	1	2146458	2005807	2205724	2004628	2060414	1596420	1909890	1738138	1934144	1833398
<i>N</i>-demethylnarwedine	1	4350329	4662598	2878329	3352446	1729703	156115	343109	128695	212649	2303739	3105559	1456244	2526478	2587673	2350395	3698408	3513866	1	1988286
galanthamine	1	93644	111973	118420	127814	1	304266	115530	741742	370937	1	101233	1	104490	1	119232	1	1	1	1
crinine	1	4350329	4662598	2878329	3352446	1729703	156115	343109	128695	212649	2303739	3105559	1456244	2526478	2587673	2350395	3698408	3513866	1	1988286
(4a<i>R</i>,10b<i>S</i>)-noroxomaritidine	1	4350329	4662598	2878329	3352446	1729703	156115	343109	128695	212649	2303739	3105559	1456244	2526478	2587673	2350395	3698408	3513866	1	1988286
noroxopluviine	2687799	4350329	4662598	2878329	3352446	1729703	156115	343109	128695	212649	2303739	3105559	1456244	2526478	2587673	2350395	3698408	3513866	3787114	1988286
neoabietadienol	1	1	462790	456096	1	581989	576316	1	561900	545038	1	1	1	1	1	1	1	1	1	1
levopimaradienol	1	1	462790	456096	1	581989	576316	1	561900	545038	1	1	1	1	1	1	1	1	1	1
(<i>S</i>)-(-)-citronellol	452393	558558	544932	1	1	1784248	1281221	846612	1	705879	377959	1	1	1	807185	1	1	1	1	1
7,8-dihydropterin	1786999	319994	224775	1	2130904	1729966	347765	314572	1	296162	1608754	164116	1623358	224922	1	1693703	1734309	1608435	1	1688239
2-amino-6-carboxamido-7,8-dihydropteridin-4-one	1	1	659569	1	1	930021	795088	593812	1	1	1	494242	1	1	559870	1	1	516974	794877	1
caranine	1	4350329	4662598	2878329	3352446	1729703	156115	343109	128695	212649	2303739	3105559	1456244	2526478	2587673	2350395	3698408	3513866	1	1988286
(1S,15R,16S)-4-methoxy-9-azatetracyclo[7.6.1.0<sup>2</sup>,<sup>7</sup>.0<sup>12</sup>,<sup>16</sup>]hexadeca-2,4,6,12-tetraene-5,15-diol	2085365	1885045	2002464	1837995	1	1503778	2182967	2260009	2139369	1	2146458	2005807	2205724	2004628	2060414	1596420	1909890	1738138	1934144	1833398
nerol	286701	608831	456546	534857	652379	5877315	744672	535989	617352	832710	250914	493871	231500	458455	377158	523972	442416	402670	349161	305077
palustradienol	1	1	462790	456096	1	581989	576316	1	561900	545038	1	1	1	1	1	1	1	1	1	1
6-isobutyl-4-hydroxy-2-pyrone	1	1	1	1	1	1782969	506665	1	321081	328029	306361	1	1	1	1	294927	1	1	1	1
(<i>S</i>)-dihydroorotate	1	1	1	1	1	1	487605	1	1	888509	1	1	1	1	302181	1	1	1	1	1
4'-<i>O</i>, <i>N</i>-dimethylnorbelladine	1	1	1	1	1	1540134	304266	1	1	370937	1	101233	1	104490	1	119232	1	1	1	1
4,5-<i>seco</i>-dopa	218968	350347	538160	997709	1078582	8124057	801974	1	300634	1	143837	670405	1	180011	183239	865475	319963	272394	530770	411357
succinate	17002288	20005812	17964850	18920708	19958612	35027552	21815184	24097398	18013364	21421766	15103015	17861112	14847302	16788672	15907444	19123162	15052579	15619546	13831761	15159647
(E)-2-hexenol	1	227996	1	1	1	323039	189388	1	1	1	1	1	1	1	419491	1	1	1	1	1
2-amino-6-hydroxymethyl-7,7-dimethyl-7,8-dihydropteridin-4-one	1	2229801	1	1601129	1	2042515	3394741	370603	6019059	1854404	2005164	3163968	1633215	1577343	781368	2552513	2539718	1237721	1	840353
6-methyl-H2-pterin	1264382	1	1336300	1259753	1174970	923907	1442355	1487502	1419858	1366281	1	1	1	1	1	1	1	1	4809713	1
indole	1	1	1	1	1	1	238989	189203	1	335401	1	1	1	1	1	1	1	1	1	1
maritinamine	1	1	242634	248584	281854	1467912	181242	339918	385754	1	214077	237698	135134	125299	1	247831	165282	1	133928	166234
hemanthamine	3952787	2697998	47425844	45551456	43422040	1126018	45386200	47894216	43111140	44759600	46430256	46657032	50780432	54083656	47315864	46919064	50038520	47537488	48354032	52323680
vittatine	1	4350329	4662598	2878329	3352446	1729703	156115	343109	128695	212649	2303739	3105559	1456244	2526478	2587673	2350395	3698408	3513866	1	1988286
&alpha;-D-lyxopyranose	2677040	7186710	6002643	7130243	7958299	9043515	6427915	5898214	5262700	7438868	3795642	5498230	3098189	4832221	3976573	7228452	3851487	6282639	4885086	4655162
4'-<i>O</i>-methylnorbelladine	2085365	1885045	2002464	1837995	1	1503778	2182967	2260009	2139369	1	2146458	2005807	2205724	2004628	2060414	1596420	1909890	1738138	1934144	1833398
(2<i>S</i>)-naringenin	136669	1	114678	124834	109730	498895	134303	159037	158358	1	139646	123961	138651	118915	110537	110893	111889	130539	101589	110442
norbelladine	760569	1728520	534981	1438824	996034	6624885	555781	745989	1864735	953907	1040724	1534974	662962	122696	1154387	1	1252911	1213995	1348126	926056
elwesine	1	1	242634	248584	281854	1467912	181242	339918	385754	1	214077	237698	135134	125299	1	247831	165282	1	133928	166234
<i>N</i>-methylnorbelladine	2085365	1885045	2002464	1837995	1	1503778	2182967	2260009	2139369	2109367	2146458	2005807	2205724	2004628	2060414	1596420	1909890	1738138	1934144	1833398
10-hydroxydecanoate	1	1	1	1	150627	458751	143627	99094	1	126505	1	1	1	1	1	1	1	1	1	1
(+)-bornyl-diphosphate	1	1	1	1	346159	1	269477	150196	222837	298642	95519	1	1	98665	1	1	1	1	93330	1
(2S)-2-amino-4-pentenoate	3144704	3184311	5677359	3276532	3147338	37432544	7323606	6875905	11255478	2300436	1	1974362	2541556	6055714	3944522	1	4616261	7136347	3625719	4480085
2-formylbenzoate	259529	19851444	20115406	19921408	18720588	1896903	549301	1	854641	4908610	20444318	20432980	20532984	24086552	20432376	20916288	21049366	20199182	1	20825656
deoxyshikonin	238336	112751	236381	261897	564116	524545	156521	575127	713368	545317	602288	220112	458798	164375	482227	344278	363270	164633	244187	255344
1,8-cineole	286701	608831	456546	534857	652379	5877315	744672	535989	617352	832710	250914	493871	231500	458455	377158	523972	442416	402670	349161	305077
2,4',7-trihydroxyisoflavanone	136669	1	114678	124834	109730	498895	134303	159037	158358	1	139646	123961	138651	118915	110537	110893	111889	130539	101589	110442
4-tyrosol	592432	2201528	1280895	856811	1	941379	948393	667461	605450	664037	1	859689	327969	674987	562055	1	1	548486	203579	1
dihydrolipoate	587495	294520	268200	143745	274036	327234	247507	1274455	403324	308314	187228	193152	668497	143887	233495	187501	314131	161528	190811	154510
salicin	16058549	24027236	15880174	6370497	7630199	17699336	25129308	10664398	21976176	7885220	7163438	10583353	1	19591310	19761600	10121515	16281774	8171321	8406312	6615585
geranylhydroquinone	1595580	1793180	4545710	3275444	6376240	17487218	2021812	1757637	1753249	11842655	2620430	5287497	1207736	3932984	4238473	1332639	1753772	1899694	2327635	1418024
&gamma;-L-glutamyl-(<i>S</i>)-<i>trans</i>-1-propenyl-L-cysteine	203009	170405	199985	239177	207408	640672	589441	1	249530	1	182908	227740	190371	207640	165141	219685	197718	210352	1	165176
3-geranyl-4-hydroxybenzoate	1	1712177	1999772	1650677	2399273	1	2765953	2960524	1958768	1	1	1	1598450	1	1	1	1320388	1	1566713	1485830
sarpagine	276907	340252	371149	284306	292982	1319445	192717	587929	1	801885	1	251188	181702	263530	1	186608	1	1	274995	164741
phytanate	1	1	1	1	1	2663646	1635786	1212676	2999851	2821632	1	1	1	1	1	1	1	1	1	1
thiosulfinate	1993510	4578206	4778803	6320423	5367608	3003500	4187087	4914190	4461939	1	3051234	3903465	3117324	3594441	3559328	5957448	2821566	3425635	3117564	3691453
(+)-<i>trans</i>-isoalliin	10169867	25517940	22215460	24889644	27427332	63675220	24475716	21553868	22323832	1	15593567	20858528	12708803	18300974	15577791	24629408	14999187	21162908	18760856	17494944
difluoromethylornithine	23606268	38509064	33373036	37147708	42690648	36145364	32210664	30701854	38187716	1252985	26398114	34823308	23635472	31404224	28366818	37888100	27472826	27327584	25606672	25890662
(<i>E</i>)-2,4-dihydroxycinnamate	925555	2102432	1641248	2101048	2331448	1757172	1893164	1610729	1566258	2155315	1128566	1440344	561442	1248931	1246171	1	936577	1555007	1207742	1859425
caffeine	186741	226339	213887	211811	194348	1345012	290311	1698354	2360237	286681	145374	193652	3027644	203399	194117	1899578	1689664	153715	171218	166638
3-isopropyl-8-(methylthio)-2-oxooctanoate	1	329083	326541	275299	498807	1091452	306035	394253	1	1	1	256579	1	278598	1	334719	238765	257941	1	203085
3-isopropyl-9-(methylthio)-2-oxononanoate	1	464256	245113	453214	393095	1033310	220938	1	360959	230517	1	229195	1	121234	1	631556	91086	195404	1	1
3-isopropyl-10-(methylthio)-2-oxodecanoate	320930	262169	714898	780968	977851	1621963	1381234	639354	1162985	402039	813088	794519	681063	650913	533858	866497	376817	317941	361133	283677
galactitol	1615863	2730204	2384481	2485348	2962587	3686143	3048989	2625763	3206257	3367446	1556636	2380763	1233161	2153598	1961844	2752961	1934877	1600582	1869560	1858565
2-[(2'-methylthio)hexyl]maleate	1036539	1766937	1	2148993	2207263	850615	1262931	1	1879206	1867084	1	1502685	624066	957626	921616	1	496680	1417897	636541	1
(-)-sativan	1	21708724	14349124	1	1	864096	22553220	9535298	1	1	255263	1	1	17761096	391498	316922	1	1	7730017	86496
(-)-vestitol	238336	112751	236381	261897	564116	524545	156521	575127	713368	545317	602288	220112	458798	164375	482227	344278	363270	164633	244187	255344
2-[(2'-methylthio)heptyl]maleate	258754	378709	473843	587416	1127433	702931	933472	756551	82073	1	356344	384939	1	1	309811	283748	1	1	1	249359
<i>N</i>,<i>N</i>-dihydroxyhexahomomethioniate	2647904	5511511	3344503	2406062	3164007	6021669	5980623	1	1374332	3053998	1442680	2741641	1	3768597	3187392	2559586	2601495	2058404	2352705	1723573
(-)-bornyl-diphosphate	1	1	1	1	346159	1	269477	150196	222837	298642	95519	1	1	98665	1	1	1	1	93330	1
<i>N</i>-hydroxypentahomomethionine	1	2939548	165471	186137	1958156	5635625	328744	334512	405119	380481	153217	1	413777	251670	1	392721	1	437905	744461	1
2-[(2'-methylthio)ethyl]maleate	389791	731400	649963	629911	812771	1	841254	682282	734893	875883	411670	580513	357247	527413	525407	517954	451566	575742	627310	476185
&beta;-D-fructofuranose 6-phosphate	16511810	17708060	16345712	16863932	16673358	24163324	23302336	23426870	18125952	20048898	14075436	16230067	13707892	15513341	14346383	15164607	14110610	13522864	12630083	12998478
2-[(2'-methylthio)butyl]maleate	477909	414444	644188	464200	406485	1728279	415585	446158	743767	1	511315	471509	600946	439466	506279	398638	462459	427002	365443	389874
2-[(2'-methylthio)propyl]maleate	1915948	3869817	3793144	3236312	3798748	1	4329788	3779947	4770411	7093309	2691210	3003581	1637130	2768434	3223454	2520698	2301495	3131696	4577899	2546490
(2,6-difluoro-4-hydroxyphenyl)pyruvate	16278306	15242921	14415121	15060677	15389565	23383748	18405708	25447168	13375702	1	11804367	13980789	12537164	1	12982149	14949928	10449075	11467764	8608722	11716993
pyridoxine	487969	1	489144	496261	523065	1	610204	594834	464285	1	335024	396491	318465	353275	375898	409121	383502	329486	413710	363092
(6<i>R</i>)-L-<i>erythro</i>-5,6,7,8-tetrahydrobiopterin	1004346	1127355	1092493	1406304	951582	10798362	1129730	366563	1190388	1112377	1139179	772605	576978	860607	840859	1391386	669553	1006618	630909	700862
<i>N</i>-hydroxy-tetrahomomethionine	1	2533649	240861	2893565	765823	4226462	2481447	2526069	470693	304591	1273353	333236	1333636	1	1	2484858	233753	2093887	285516	1981436
diethyldithiocarbamate	1	115861	1	1	127041	1	152396	112818	134202	150892	1	1	1	1	1	1	1	1	1	1
(2<i>R</i>)-naringenin	136669	1	114678	124834	109730	498895	134303	159037	158358	1	139646	123961	138651	118915	110537	110893	111889	130539	101589	110442
(2<i>S</i>)-2-isopropyl-3-oxosuccinate	504070	425643	429804	550169	462351	366823	712120	686918	371129	583647	387399	471096	400269	369489	307274	423725	541245	377110	519424	526103
<i>N</i>-hydroxyhomomethionine	869718	1220915	1542000	1123228	1013597	21503328	22185908	1	17959088	1	2040946	1804391	1128929	1259824	1720879	1122368	1278902	910632	1412449	903931
3-isopropyl-7-(methylthio)-2-oxoheptanoate	692049	640576	655032	1177341	1128403	1001262	1004631	1009648	1347938	1	622013	601685	448703	552941	537861	1146189	700581	561180	727280	797283
phlorisobutanophenone	18672152	34534820	33976312	29477568	34020896	358218	38933688	34184108	42281200	61899164	25017492	27721668	16036965	25543838	29523576	23807364	21728968	28845394	40064868	24024524
3-isopropyl-6-(methylthio)-2-oxohexanoate	481635	339484	410624	352596	382916	1	567207	584000	343565	151485	367649	271428	413269	365425	404858	260746	315223	205147	422125	389516
4-prenylphlorisovalerophenone	550474	591539	634262	669428	772690	2233994	384791	717506	964282	1	643442	567841	561440	628641	681064	593196	707160	528413	692044	513030
<i>N</i>-hydroxytrihomomethionine	1	1	1	1	1	1	279387	376299	352871	664454	1	570785	1	364478	1	1	482242	1	352764	1
L-leucine	512771	962097	727602	868060	1	1174519	1188306	910858	1026744	1308097	447968	809050	420336	756848	636691	857698	732808	677698	577471	1
<i>N</i>,<i>N</i>-dihydroxyhomomethionine	5137060	19906636	1	17483922	1	16156940	11331293	1	1	13364754	7973996	10864363	3555132	8202874	5880327	25632028	10089898	15474481	3644921	7762435
(<i>R</i>)-<i>N</i>-methylcoclaurine	3195644	4764301	3861543	5206831	5450962	29083124	5002435	6927423	630079	6030571	1967101	4326352	2794116	5025399	2448638	4131833	2753545	3574860	3402551	3317496
<i>N-P</i>-tosyl-L-lysinechloromethyl ketone	1938106	1614806	1761954	1579899	1387992	254523	1578124	1668930	1449198	1468736	1865375	1802707	1950893	2015635	1688316	1819362	1933879	1754784	1740802	2007473
3,6-dihydronicotinate	5045234	4231712	4225949	4160990	4513388	5573902	5212286	5345996	3736955	4540406	3184707	3994072	4104256	4108475	3276018	3688833	3858479	4129543	4001207	4101272
(-)-isopiperitenone	1	4283812	4460535	3091011	4158664	1	32592764	28016012	43767160	42128228	131143	1	121094	1	1	1	244186	227745	2520986	161445
(<i>S</i>)-2-oxo-4-hydroxy-4-carboxy-5-ureidoimidazoline	18647676	34471264	33936568	29466264	33979144	2855890	39267728	34184108	42274320	61918728	24991280	27691156	16030164	25542856	29483756	23795436	21712904	29085524	40040656	23992138
8-hydroxykaempferol	2280629	1616919	1576355	1575646	1976702	2907030	2605948	2901858	1203971	1963775	772563	1385662	1595802	1550889	953241	1281786	1340232	1613342	1	1522215
baicalein	1387215	5346654	4688199	4261448	5650233	1	11380996	6523632	10213651	13458979	3347879	3573295	1373211	3708622	4316474	3559782	1963066	2740531	5055100	1740908
canavaninosuccinate	911711	990969	872957	1226789	2047650	1	2042842	1636811	1179040	2177630	604830	971400	844381	827174	727982	988274	652409	1255616	1302579	895297
3-hydroxy-L-kynurenine	406506	583616	752600	594392	651909	5567400	484877	527447	515076	524998	643454	529954	493720	581844	610455	253618	492809	483827	550066	395870
benzyl alcohol	215039	322823	155361	165724	706569	1350378	254600	1	143216	219569	111057	122956	187078	148175	105503	141824	126780	153790	151212	209678
5-fluorouridine	131793	350321	1	368837	453699	2410251	281026	484869	344625	1	264380	1	245571	325743	119206	1	210437	1	440022	302075
abieta-7,13-diene-18-al	868339	1147702	1398388	1627232	2370827	2753825	4093489	2212168	2344951	1985707	1631978	1514488	2496308	1484175	858121	1491690	895468	1358056	2006741	1510086
abieta-7,13-dien-18-ol	1	1	462790	456096	1	581989	576316	1	561900	545038	1	1	1	1	1	1	1	1	1	1
L-dehydro-ascorbate	2798636	1	19436612	18700156	18982560	845957	2636229	29004784	1	20839788	12426904	1	16216705	15868692	13345145	2554121	13140134	14849859	11571721	15055994
(3Z)-3-nonenal	1	1	1	1	1	1445983	105205	1	1	127023	1	1	1	1	1	1	1	944162	1	1
chorismate	1	1	1	1	1	1	248177	286299	1	213951	2677609	4332525	1	1	1980736	10682015	2074899	3974964	1	2429416
4-hydroxybenzaldehyde	3454691	2614141	631532	892510	463204	40004040	38681128	41312632	26990072	1	1	1	1	1	1	1	1	1	1	1
9-hydroxy-10-oxo-12-octadecenoate	2620618	3120288	3447700	2652365	3033604	12537908	4902603	4734268	2594392	4352026	1544945	4262420	2018777	2960574	1491977	2318208	3595883	2671731	3164926	2263371
TRIBOA	4127707	12433585	12035737	7390682	7029163	20438396	8092938	8488872	12841615	6814434	9614767	12268969	11065081	6981312	9221922	6670314	8912986	11262432	10426067	4488658
5-hydroxy-L-tryptophan	661408	1072481	973954	431642	1321767	3831487	2670339	697107	694616	1989784	530247	685032	385071	464283	563713	619000	546646	706437	950936	439489
DIMBOA	746895	935486	497581	664461	737148	10133037	474796	634464	219030	598018	381834	703340	517235	699048	548492	603306	841854	516900	2711644	505764
DIBOA	238630	992772	641814	925950	1232497	1	963298	693224	771617	1	455956	474408	248491	435190	457195	870168	252149	413207	423897	474346
L-serine	1	227996	1	1	1	323039	189388	1	1	1	1	1	1	1	419491	1	1	1	1	1
[truncated: 2,842 more rows]
