# Supplementary material for: Metabolomic Responses of Maize Shoots and Roots Elicited by Combinatorial Seed Treatments With Microbial and Non-microbial Biostimulants
Source: Front Microbiol. 2020 May 6;11:664. doi: 10.3389/fmicb.2020.00664 (PMC7218175; doi:10.3389/fmicb.2020.00664)
Supplement: TABLE S2 — VIP discriminant compounds identified as discriminant from OPLS-DA in leaves following biostimulant application. [file Table_2.XLSX]

## Sheet: VIP MARKERS LEAVES
Compound	M1.VIP[3+4+0]	2.44693 * M1.VIP[3]cvSE
stigmasterol 3-O-&beta;-D-glucoside	1.6442	0.655103
1-(4-hydroxyphenyl)-3-(2,4,6-trihydroxyphenyl)propane-1,3-dione	1.64048	0.678869
2-hydroxynaringenin	1.64048	0.678869
dalbergioidin	1.64048	0.678869
dihydroisopteroate	1.63993	0.700838
(<i>E</i>)-1-(L-cysteinylglycin-<i>S</i>-yl)-<i>N</i>-hydroxy-&omega;-(methylsulfanyl)heptan-1-imine	1.63792	0.653028
L-nicotianamine	1.60767	0.647803
8'-apo-&beta;-carotenal	1.59801	0.384912
4-coumaraldehyde	1.57874	0.419408
icosatetraenoate	1.57136	0.443834
arachidonate	1.57136	0.443834
olivetol	1.56768	0.403926
<i>ent</i>-7&alpha;-hydroxykaur-16-en-19-oate	1.54839	1.04912
26-hydroxycastasterone	1.5446	1.08981
(R)-4-hydroxymandelonitrile	1.53514	0.515324
5,6-dihydroxyindole	1.53514	0.515324
(<i>S</i>)-4-hydroxymandelonitrile	1.53514	0.515324
p-hydroxymandelonitrile	1.53514	0.515324
2-formylaminobenzaldehyde	1.53514	0.515324
3-hydroxyindolin-2-one	1.53514	0.515324
di-homo-&gamma;-linolenate	1.52479	0.252536
5'-[(3-aminopropyl)-amino]-5'-deoxyadenosine	1.5203	0.856327
O-aminobenzaldehyde	1.51782	0.631814
3-(2-propenoic acid)-4,6-hydroxy cyclohexa-2,5-dienone	1.51744	1.12551
<i>trans</i>-5-O-caffeoyl-D-quinate	1.51399	0.940341
1-palmitoyl-2-oleoyl-phosphatidylcholine	1.50983	0.769203
violaxanthin	1.50334	0.393063
2-<i>R</i>-hydroperoxy-linolenate	1.49044	0.439526
(S)-atropinium	1.47944	0.795839
7,8-dihydroneopterin 3'-phosphate	1.47876	0.432082
butyl acetate	1.47513	0.240151
taxa-4(20),11-dien-5&alpha;,13&alpha;-diol	1.47449	0.271191
oryzalexin E	1.47449	0.271191
levopiramadiene-diol	1.47449	0.271191
palustradiene-diol	1.47449	0.271191
neoabietadiene-diol	1.47449	0.271191
abieta-7,13-dien-18,18-diol	1.47449	0.271191
<i>ent</i>-cassa-12,15-dien-2&beta;,3&beta;-diol	1.47449	0.271191
isopimaradiene-diol	1.47449	0.271191
dihydrosterculate	1.47013	0.388847
phytosphingosine	1.46903	0.485434
kauralexin A1	1.46691	0.767621
zaragozic acid C	1.4663	0.287145
1-<i>O</i>-methyl-<i>scyllo</i>-inositol	1.46551	0.459144
&alpha;-aminooxy-&beta;-phenylpropanoate	1.46333	0.860029
orotidine 5'-phosphate	1.4631	0.437633
3-methyl-2-butanone	1.45374	0.142488
1-pentan-3-one	1.45374	0.142488
3-methylbutanal	1.45374	0.142488
isoprenyl alcohol	1.45374	0.142488
4&alpha;-carboxy-5&alpha;-cholesta-7,24-dien-3&beta;-ol	1.45359	0.704594
homogentisate	1.45341	0.224337
(9Z,13S,15Z)-12,13-epoxyoctadeca-9,11,15-trienoate	1.45255	0.235027
colnelenate	1.45255	0.235027
9,10-epoxy-10,12Z,15Z-octadecatrienoate	1.45255	0.235027
(2<i>S</i>)-sakuranetin	1.44928	0.504339
(2R,3S)-2,7-dihydroxy-4'-methoxyisoflavanone	1.44928	0.504339
dihydrocoumarin	1.44726	0.134292
1-phenylpropane-1,2-dione	1.44726	0.134292
(13<i>S</i>)-HPODE	1.44686	0.317039
9,10-12,13-diepoxyoctadecanoate	1.44686	0.317039
(12Z,15Z)-9,10-dihydroxyoctadeca-12,15-dienoate	1.44686	0.317039
(9Z,12Z)-15,16-dihydroxyoctadeca-9,12-dienoate	1.44686	0.317039
(9Z,15Z)-12,13-dihydroxyoctadeca-9,15-dienoate	1.44686	0.317039
(9<i>S</i>)-HPODE	1.44686	0.317039
3,5-dihydroxybenzoate	1.44682	0.191264
gentisate	1.44682	0.191264
gibberellin A<sub>12</sub>-aldehyde	1.44583	1.37715
sinefungin	1.44366	0.46484
benzoate	1.43635	0.391253
L-tryptophan	1.43626	0.529453
mesifurane (enol form)	1.43459	0.149627
17-oxosparteine	1.43345	0.309997
benzylisothiocyanate	1.4333	1.26753
guaiacol	1.43293	0.148609
salicyl alcohol	1.43293	0.148609
L-canaline	1.43158	0.642908
adenine	1.43124	0.302442
L-2-aminoadipate	1.42593	0.49661
CDP-<i>N</i>-dimethylethanolamine	1.42563	0.853025
harmol	1.42508	0.674747
sophoraflavanone B	1.4232	0.864957
(6&alpha;<i>S</i>,11&alpha;<i>S</i>)-4-dimethylallyl-3,6&alpha;,9-trihydroxypterocarpan	1.4232	0.864957
(6&alpha;<i>S</i>,11&alpha;<i>S</i>)-2-dimethylallyl-3,6&alpha;,9-trihydroxypterocarpan	1.4232	0.864957
digiproside	1.42286	0.851209
D-tryptophan	1.42175	0.444444
lubimin	1.41831	0.188627
<i>ent</i>-kaurenal	1.41595	0.236258
9&beta;-stemod-13(17)-en-19-al	1.41595	0.236258
ferruginol	1.41595	0.236258
(-)-9&beta;-pimara-7,15-dien-19-al	1.41595	0.236258
levopimaradienal	1.41595	0.236258
palustradienal	1.41595	0.236258
neoabietadienal	1.41595	0.236258
isopimaradienal	1.41595	0.236258
dehydroabietadienol	1.41595	0.236258
<i>ent</i>-cassa-12,15-dien-2-one	1.41595	0.236258
1-(methylsulfanyl)-4-<i>aci</i>-nitrobutane	1.41555	0.309712
<i>S</i>-ethyl-L-cysteine	1.41555	0.309712
artemisinic aldehyde	1.41299	0.199
3-hydroxy-5-methoxybiphenyl	1.41247	0.408526
(S)-coreximine	1.40709	0.815
&beta;-sitosterol 3-O-&beta;-D-glucoside	1.4068	1.20309
carnosate	1.40589	0.263631
deoxycohumulone	1.40589	0.263631
17-O-acetylajmaline	1.40204	0.972848
1,2-dioctanoyl-3-methyl-1,2,3-butanetriol	1.40162	1.05876
desacetoxyvindorosine	1.40156	0.929566
(R)-3- (3,4-dihydroxyphenyl)lactate	1.4015	1.08947
ethylglyoxalbis(guanylhydrazone)	1.40091	0.960161
2-dehydrolubimin	1.40035	0.180897
(-)-curcuhydroquinone	1.40035	0.180897
O(2),1,7,9-tetramethylurate	1.39571	0.350565
laudanosine	1.39465	0.748279
gibberellin A<sub>8</sub>-catabolite	1.38891	0.415074
kauralexin A3	1.38534	0.898927
1-monopalmitoylethylene glycol	1.3842	0.983039
4&alpha;-formyl-5&alpha;-cholesta-8,24-dien-3&beta;-ol	1.38315	0.185134
5-[[4-methoxy-3-(phenylmethoxy)phenyl]methyl]-2,4-pyrimidinediamine	1.38118	0.961098
dimethyl selenide	1.37945	0.245815
L-phenylalanine	1.379	0.329247
littorine	1.37885	0.924738
3-epihydroxy-2'-deoxymugineate	1.37883	0.759491
6-decylubiquinone	1.37852	0.847212
2-mercaptosuccinate	1.37708	0.372105
<i>trans</i>-aconitate	1.37668	0.384932
sequoyitol	1.37477	0.244133
methyl-&beta;-D-galactoside	1.37477	0.244133
D-ononitol	1.37477	0.244133
methyl &beta;-D-glucoside	1.37477	0.244133
D-pinitol	1.37477	0.244133
phenylethyl acetate	1.37255	0.879603
propyl benzoate	1.37255	0.879603
isoeugenol	1.37255	0.879603
eugenol	1.37255	0.879603
4-hydroxyphenylbutan-2-one	1.37255	0.879603
3&beta;-hydroxy-9&beta;-pimara-7,15-diene-19,6&beta;-olide	1.3721	1.32383
serotonin	1.37206	0.23577
methyl (<i>2E,6E</i>)-farnesoate	1.36997	0.405057
digitoxigenin 3-O-&beta;-D-quinovoside	1.36909	0.304567
methylnicotinate	1.36764	0.603247
1-18:1-2-16:2-monogalactosyldiacylglycerol	1.36754	0.649574
1-18:3-2-16:0-monogalactosyldiacylglycerol	1.36754	0.649574
2-carboxy-D-arabinitol 1-phosphate	1.36467	0.457466
(2S)-eriodictyol	1.36395	0.313571
maysin	1.36347	0.548161
(-)-jasmonoyl-L-leucine	1.36331	1.1395
(+)-7-<i>epi</i>-jasmonoyl-L-isoleucine	1.36331	1.1395
pseudoionone	1.36244	0.158686
3-aminopropyl-methyl-phosphinate	1.36008	0.974523
(+)-camphor	1.35845	0.260954
(-)-<i>trans</i>-carveol	1.35845	0.260954
neral	1.35845	0.260954
(+)-pulegone	1.35845	0.260954
(+)-<i>cis</i>-isopulegone	1.35845	0.260954
(4<i>S</i>)-perillyl alcohol	1.35845	0.260954
(+)-<i>trans</i>-carveol	1.35845	0.260954
(-)-trans-isopiperitenol	1.35845	0.260954
	1.35845	0.260954
4&alpha;-formyl-5&alpha;-cholesta-7,24-dien-3&beta;-ol	1.35775	0.23832
umbelliferone	1.35674	0.355374
<i>N</i>-acetyl-serotonin	1.35324	0.21457
<i>cis</i>-zeatin riboside monophosphate	1.35306	0.395364
(3<i>R</i>)-3-hydroxy-16-methoxy-1,2-didehydro-2,3-dihydrotabersonine	1.35106	0.485444
deoxyadlupulone	1.35099	0.333462
coumestrol	1.35031	0.149052
&beta;-tocotrienol	1.3502	0.92962
2,3-dimethyl-6-geranylgeranyl-1,4-benzoquinol	1.3502	0.92962
p-coumaroyltriacetate	1.3501	0.949832
(<i>S</i>)-scoulerine	1.34937	0.812683
2-(2-carboxy-4-methylthiazol-5-yl)ethyl phosphate	1.34594	0.485235
kaempferol-3-glucoside-7-rhamnoside	1.34305	0.904276
1-16:0-2-18:3-digalactosyldiacylglycerol	1.33916	1.06976
3,5-dihydroxy-6,7-didehydro-12'-apo-&beta;-caroten-12'-al	1.33671	0.836756
5,6-epoxy-3-hydroxy-12'-apo-&beta;-caroten-12'-al	1.33671	0.836756
kauralexin B2	1.33636	1.12201
3&beta;-hydroxyparthenolide	1.33429	0.797167
gibberellin A<sub>36</sub>	1.33056	1.07118
(+)-lariciresinol	1.33056	1.07118
(-)-lariciresinol	1.33056	1.07118
(3R,4R)-3,4-bis(4-hydroxy-3-methoxybenzyl)tetrahydro-2-furanol	1.33056	1.07118
6-O-&beta;-D-glucosyl-6-hydroxyflavone	1.3305	0.411268
(-)-4'-demethyl-epipodophyllotoxin	1.3305	0.411268
quercetin 3-<i>O</i>-(3'-<i>O</i>-<i>p</i>-coumaroyl)-glucoside	1.33048	1.0211
quercetin 3-<i>O</i>-(6\-<i>O</i>-<i>p</i>-coumaroyl)-glucoside"	1.33048	1.0211
L-arginino-succinate	1.32994	0.947561
3-phospho-D-glyceroyl-phosphate	1.32982	0.355286
tetrahydropalmatine	1.32917	0.95195
cyanidin 3-(p-coumaroyl)-glucoside	1.32894	0.430354
4-hydroxylamino-2,6-dinitrotoluene-O-glucoside	1.32889	0.986087
4-hydroxylamino-2,6-dinitrotoluene 3C-glucoside	1.32889	0.986087
2-hydroxylamino-4,6-dinitrotoluene-O-glucoside	1.32889	0.986087
2-hydroxylamino-4,6-dinitrotoluene-C3-glucoside	1.32889	0.986087
pelargonidin 3-<i>O</i>-&beta;-D-caffeoylglucoside	1.32865	0.429586
cyanidin 3-<i>O</i>-&beta;-<i>D</i>-p-coumaroylglucoside	1.32865	0.429586
kaempferol 3-<i>O</i>-(4\-<i>O</i>-<i>p</i>-coumaroyl)-glucoside"	1.32863	0.430486
kaempferol 3-<i>O</i>-(3\-<i>O</i>-<i>p</i>-coumaroyl)-glucoside"	1.32863	0.430486
&gamma;-tocotrienol	1.32838	1.12717
<i>cis</i>-coumarinic acid-&beta;-<i>D</i>-glucoside	1.32561	0.427359
4-O-&beta;-D-glucosyl-4-hydroxycinnamate	1.32561	0.427359
dimorphecolate	1.3248	0.397979
vernolate	1.3248	0.397979
18-oxo-oleate	1.3248	0.397979
(+)-vernolate	1.3248	0.397979
9,10-epoxy-12-cis-octadecenoate	1.3248	0.397979
<i>O</i>-sinapoylcholine	1.32458	1.20458
9(S)-hydroxy-(10E,12Z,15Z)-octadeca-10,12,15-trienoate	1.32345	0.544943
3-oxo-2-(cis-2'-pentenyl)-cyclopentane-1-octanoate	1.32345	0.544943
(9Z)-(13S)-12,13-epoxyoctadeca-9,11-dienoate	1.32345	0.544943
(12Z,15Z)-9,10-epoxyoctadeca-12,15-dienoate	1.32345	0.544943
(9Z,12Z)-15,16-epoxyoctadeca-9,12-dienoate	1.32345	0.544943
(9Z,11E,1'E)-12-(1'-hexenyloxy)-9,11-dodecadienoate	1.32345	0.544943
9,10-epoxy-10,12Z-octadecadienoate	1.32345	0.544943
colneleate	1.32345	0.544943
kaempferol 3-<i>O</i>-&beta;-<i>D</i>-glucosylgalactoside	1.32266	1.07035
(4<i>S</i>)-2,3-dehydro-leucocyanidin	1.32159	0.683833
