# Supplementary material for: Metabolomic Responses of Maize Shoots and Roots Elicited by Combinatorial Seed Treatments With Microbial and Non-microbial Biostimulants
Source: Front Microbiol. 2020 May 6;11:664. doi: 10.3389/fmicb.2020.00664 (PMC7218175; doi:10.3389/fmicb.2020.00664)
Supplement: TABLE S3 — VIP discriminant compounds identified as discriminant from OPLS-DA in roots following biostimulant application. [file Table_3.XLSX]

## Sheet: VIP MARKERS ROOTS
Var ID (Primary)	M1.VIP[3+4+0]	2.44693 * M1.VIP[3]cvSE
(<i>E</i>)-<i>N</i>-hydroxy-7-(methylsulfanyl)heptimidothioate	1.87469	0.944908
(1<i>R</i>,6<i>R</i>)-6-hydroxy-2-succinylcyclohexa-2,4-diene-1-carboxylate	1.86122	0.981344
(1<i>S</i>,6<i>R</i>)-2-succinyl-6-hydroxy-2,4-cyclohexadiene-1-carboxylate	1.84511	1.00535
3-cyano-L-alanine	1.80715	0.363998
(<i>Z</i>)-phenylmethanethial <i>S</i>-oxide	1.79681	0.539167
5-phospho-&alpha;-D-ribose 1-diphosphate	1.69461	0.666435
oxalosuccinate	1.66635	0.913569
phaseic acid	1.66541	0.912724
3-[(6'-methylthio)hexyl]malate	1.66126	1.24515
2-mercaptosuccinate	1.64253	1.23048
&alpha;-maltose	1.55387	0.974578
fagopyritol A1	1.55387	0.974578
fagopyritol B1	1.55387	0.974578
&beta;-D-cellobiose	1.55387	0.974578
galactinol	1.55387	0.974578
&alpha;-lactose	1.55387	0.974578
&beta;-maltose	1.55387	0.974578
allolactose	1.55387	0.974578
melibiose	1.55387	0.974578
&beta;-gentiobiose	1.55387	0.974578
&alpha;,&alpha;-trehalose	1.55387	0.974578
2-amino-4,6-dinitrotoluene glucoside	1.5416	1.03061
2,2'-azino-bis-(3-ethylbenzothiazoline-6-sulfonate)	1.53542	0.515834
monodehydroascorbate radical	1.52871	0.972336
2,2'-azino-bis-(3-ethylbenzothiazoline-6-sulfonate) radical cation	1.52868	0.500031
5-enolpyruvoyl-shikimate 3-phosphate	1.5252	0.979292
indol-3-ylmethylisothiocyanate-glutathione	1.51489	0.981397
ribavirin-5'-monophosphate	1.50432	1.82741
phenylhydantoin	1.50075	1.8376
9'-hydroxyabscisate	1.49694	1.18699
7'-hydroxyabscisate	1.49694	1.18699
8'-hydroxyabscisate	1.49694	1.18699
neophaseate	1.49694	1.18699
&beta;-L-fucose 1-phosphate	1.48602	1.74606
(-)-4'-demethyl-deoxypodophyllotoxin	1.48394	1.14374
1-16:0-2-18:2-digalactosyldiacylglycerol	1.48314	0.810095
2,4,6-trinitrobenzene	1.48169	1.66448
gibberellin A<sub>13</sub>	1.47171	1.07926
orotidine 5'-phosphate	1.46321	0.879696
1-palmitoyl-2-vernoloyl-phosphatidylcholine	1.43427	0.597772
3-nonaprenyl-4-hydroxybenzoate	1.42601	0.771982
(<i>22R,23R</i>)-28-homobrassinolide 22-sulfate	1.42497	1.0607
gibberellin A<sub>17</sub>	1.4244	1.16378
1-18:2-2-18:3-digalactosyldiacylglycerol	1.42327	1.27058
1-18:3-2-18:2-digalactosyldiacylglycerol	1.42327	1.27058
D,L- &gamma;-hydroxyphosphinothricin	1.4225	0.909041
1-18:2-2-16:0-digalactosyldiacylglycerol	1.41516	0.768879
S-7-methylthioheptylhydroximoyl-L-cysteine	1.41293	0.989205
methyl gibberellin A<sub>9</sub>	1.41184	1.75221
1-(methylsulfanyl)-5-<i>aci</i>-nitropentane	1.41124	0.215017
L-ethionine	1.41124	0.215017
L-homomethionine	1.41124	0.215017
acivicin	1.40902	1.00974
sucrose	1.40514	1.09142
portulacaxanthin II	1.4003	0.943039
(<i>S</i>)-2-hydroxyglutarate	1.39912	0.623344
L-phenylalanine	1.39439	0.721577
camalexin	1.39266	0.732078
<i>trans</i>-resveratrol	1.39208	1.42174
chrysin	1.38598	0.978958
indolepropanol phosphate	1.38593	0.978881
(+)-7-<i>epi</i>-jasmonoyl-L-isoleucine	1.38511	1.91549
(-)-jasmonoyl-L-leucine	1.38511	1.91549
(<i>E</i>)-<i>N</i>-hydroxy-6-(methylsulfanyl)heximidothioate	1.38503	0.638659
oleanolate 3 &beta;-D-glucuronoside	1.38328	0.94697
norcraugsodine	1.38172	0.812252
justicidin B	1.38089	0.746496
2,5,7-trihydroxy-4'-methoxyisoflavanone	1.37262	1.14182
peonidin	1.37262	1.14182
(2S)-hesperetin	1.37262	1.14182
2-dehydropantoate	1.37229	0.354746
2,7-dihydroxycadalene	1.36873	1.29761
3-(2-propenoic acid)-4,6-hydroxy cyclohexa-2,5-dienone	1.36861	1.38891
ricinoleate	1.36848	0.815252
S-9-methylthiononylhydroximoyl-L-cysteine	1.36315	0.267067
18-hydroxyoleate	1.36307	0.465046
9,10-epoxystearate	1.36307	0.465046
2-(4-amino-4-carboxybutyl)aziridine-2-carboxylate	1.35793	0.804898
cytosine	1.35732	0.578678
<i>N</i>-acetyl-&beta;-glucosaminylamine	1.35682	0.976896
2D-5-<i>O</i>-methyl-2,3,5/4,6-pentahydroxycyclohexanone	1.35324	0.327785
noroxopluviine	1.35077	1.20195
harmine	1.34962	1.66537
<i>N</i><sup>2</sup>-hydroxy-L-tryptophan	1.34764	1.97675
<i>N</i>-methyl-L-glutamate	1.34636	0.667534
L-<i>threo</i>-tetruronate	1.34335	0.761286
(3<i>R</i>)-&beta;-phenylalanine	1.33904	0.657329
2-naphthol	1.33903	1.20443
scoparone	1.33738	0.506062
carnosate	1.33725	0.706563
deoxycohumulone	1.33725	0.706563
2-oxo-indole-3-acetate	1.33592	1.19413
D-gluconate	1.33583	1.03614
2-carboxy-D-arabinitol	1.33583	1.03614
dihydrolipoamide	1.33342	0.929635
(R)-dihydrocamalexate	1.33292	0.387088
hypoxanthine	1.3316	0.36245
allopurinol	1.3316	0.36245
2-hydroxypurine	1.3316	0.36245
(<i>R</i>)-2-hydroxyglutarate	1.33149	0.569478
(<i>E</i>)-2-pentenol	1.33129	0.677533
choline	1.33116	0.677057
campest-5-en-3-one	1.33103	0.436474
24-methylenecholesterol	1.33103	0.436474
24-methyldesmosterol	1.33103	0.436474
brassicasterol	1.33103	0.436474
4&alpha;-methyl-5&alpha;-cholesta-7,24-dien-3&beta;-ol	1.33103	0.436474
4&alpha;-methyl-5&alpha;-cholest-7-en-3-one	1.33103	0.436474
4&alpha;-methyl-zymosterol	1.33103	0.436474
ergosta-5,7-dienol	1.33103	0.436474
ergosta-7,25(27)-dienol	1.33103	0.436474
ergosta-8,25(27)-dienol	1.33103	0.436474
episterol	1.33103	0.436474
&alpha;-ethyl-L-glutamate	1.33087	0.942462
adenine	1.32997	0.362344
(<i>S</i>)-(+)-allantoin	1.32951	0.486532
2-carboxy-D-arabinitol 1-phosphate	1.32933	0.476096
uracil	1.32782	0.750133
(1<i>E</i>,3<i>E</i>)-4-hydroxybuta-1,3-diene-1,2,4-tricarboxylate	1.32764	0.671893
(1<i>E</i>)-4-oxobut-1-ene-1,2,4-tricarboxylate	1.32764	0.671893
(1<i>Z</i>,3<i>Z</i>)-4-hydroxybuta-1,3-diene-1,2,4-tricarboxylate	1.32764	0.671893
2,3-dimethyl-6-phytyl-1,4-benzoquinol	1.32712	0.365276
(22<i>S</i>,24<i>R</i>)-22-hydroxy-5&alpha;-ergostan-3-one	1.32712	0.365276
6-oxocampestanol	1.32712	0.365276
&beta;-tocopherol	1.32712	0.365276
&gamma;-tocopherol	1.32712	0.365276
2-succinyl-5-enolpyruvoyl-6-hydroxy-3-cyclohexene-1-carboxylate	1.32501	1.27067
L-idonate	1.32494	0.961576
F-dUMP	1.32455	0.987241
8-aminoethyl-2,6-anhydro-3,8-dideoxy-D-glycero-D-talo-octonate	1.32431	0.847279
<i>N</i>-acetyl-&beta;-D-glucosaminyl group	1.32431	0.847279
1,2-di-O-sinapoyl-&beta;-D-glucose	1.3242	0.60796
6-methoxymellein	1.32164	0.731202
