# Supplementary material for: Metabolomic Responses of Maize Shoots and Roots Elicited by Combinatorial Seed Treatments With Microbial and Non-microbial Biostimulants
Source: Front Microbiol. 2020 May 6;11:664. doi: 10.3389/fmicb.2020.00664 (PMC7218175; doi:10.3389/fmicb.2020.00664)
Supplement: TABLE S4 — Differential metabolites as derived from Volcano analysis (P-value < 0.01; FC > 1.2) of leaves following biostimulant application. [file Table_4.XLSX]

## Sheet: Volcano Leaves
Compound	Log FC [AMB+Tricho] vs [Control]	Log FC [PH] vs [Control]	Log FC [PH+Tricho] vs [Control]
1-pentan-3-one	0.98	27.33	27.3
adenine		26.53	26.56
3-methyl-2-butanone		26.35	26.31
isoprenyl alcohol		26.35	26.31
1-phenylpropane-1,2-dione	-0.2	25.03	25.01
homogentisate	-0.2	24.51	24.43
dihydrocoumarin		24.05	24.04
gibberellin A<sub>12</sub>-aldehyde	4.43	23.76	0.15
dihydrosterculate	22.42	23.03	23.17
L-phenylalanine	-0.2	22.48	22.49
kaempferol 3-<i>O</i>-(3\-<i>O</i>-<i>p</i>-coumaroyl)-glucoside"	-0.14	22.29	27.59
kaempferol 3-<i>O</i>-(4\-<i>O</i>-<i>p</i>-coumaroyl)-glucoside"	-0.2	22.29	27.59
kaempferol 3-<i>O</i>-(6\-<i>O</i>-<i>p</i>-coumaroyl)-glucoside"	5.3	22.29	27.59
3-cyano-L-alanine	21.83	22.2	22.21
pelargonidin 3-<i>O</i>-&beta;-D-caffeoylglucoside	0.05	21.92	27.06
cyanidin 3-<i>O</i>-&beta;-<i>D</i>-p-coumaroylglucoside	-0.2	21.67	26.81
17-oxosparteine	-0.2	21.6	21.47
serotonin		20.53	20.68
D-pinitol	-0.2	20.53	10.36
3-<i>C</i>-glucosyl-2,4,4',6-tetrahydroxydibenzoylmethane	23.89	20.33	25.07
sequoyitol		20.26	10.08
isovitexin 7-O-glucoside	4.87	20.08	24.91
L-canaline		20.03	19.35
arabidopate	0.09	19.97	19.95
deoxyadlupulone	-0.2	19.53	24.31
(<i>S</i>)-4-hydroxymandelonitrile		19.43	22.27
<i>S</i>-ethyl-L-cysteine		19.35	21.71
O(2),1,7,9-tetramethylurate		19.07	18.87
(4<i>S</i>)-2,3-dehydroleucopelargonidin	-0.2	18.99	23.41
7-[(2S)-2-amino-2-carboxylatoethyl]-5-hydroxy-2H-1,4-benzothiazine-3-carboxylate	-1.24	18.96	4.52
1,3,8-trihydroxy-2-methoxyanthraquinone		18.65	23.06
isovitexin 7-<i>O</i>-galactoside	23.25	18.43	23.26
dimethyl selenide	17.85	18.37	18.5
biotin	2.85	18.35	18.31
1,2-di-O-sinapoyl-&beta;-D-glucose	1.29	18.35	22.65
phenylhydantoin	14.44	17.86	17.43
2-hydroxyferulate	17.09	17.86	18.15
2-hydroxycaffeate	-0.83	17.86	18.15
<i>all-trans</i>-10'-apo-&beta;-carotenal	-0.2	17.73	21.73
cyanidin 3-(p-coumaroyl)-glucoside	-4.42	17.45	22.59
isovitexin 2''-<i>O</i>-arabinoside		17.22	21.62
1-18:3-2-16:2-monogalactosyldiacylglycerol	0.1	16.85	10.45
7'-hydroxyabscisate		16.82	11.33
N-formyldemecolcine	-1.24	16.72	20.36
indole-3-acetyl-L-leucine	-0.2	16.48	19.78
4-methoxy-3-indolylmethylisothiocyanate	-7.51	16.39	16.05
<i>trans</i>-caffeate	-4.5	16.09	16.25
vicenin-2	-4.2	15.98	20.77
5,6-dihydroxyindole		15.49	22.27
6,7-dimethyl-8-(1-D-ribityl)lumazine	11.21	15.26	19.05
(4<i>S</i>)-perillyl alcohol	-0.2	15.2	18.94
methyl (<i>2E,6E</i>)-farnesoate	-4.01	15.18	14.96
precorrin-1	0.15	15.15	19.69
1-16:0-2-18:3-digalactosyldiacylglycerol	-0.17	14.68	-0.1
dihydroisopteroate	-0.2	14.64	0.15
methyl gibberellin A<sub>9</sub>		14.57	0.06
(2<i>E</i>,6<i>E</i>)-farnesyl diphosphate	0.75	14.46	0.62
(+)-camphor		14.23	17.97
isovitexin	0.05	14.21	10.16
triethanolamine	14.08	14.21	14.47
vitexin		14.16	10.11
5,10-methylenetetrahydropteroate	-1.54	14.04	17.64
gibberellin A<sub>17</sub>		13.86	17.04
S-cheilanthifoline		13.3	11.02
(S)-nandinine	19.51	12.61	-0.83
gibberellin A<sub>36</sub>		12.51	0.06
ubiquinol-<i>9</i>	19.68	12.41	19.46
&Delta;<sup>9</sup>-tetrahydrocannabinolate		11.98	0.06
2,4-diamino-6-methyl-5,3'-(2-trifluoromethylphenoxy)prop-1'-yloxypyrimidine	-0.17	11.5	-0.1
(<i>E</i>)-1-(L-cysteinylglycin-<i>S</i>-yl)-<i>N</i>-hydroxy-2-(1<i>H</i>-indol-3-yl)ethan-1-imine	14.54	11.33	14.98
cinnamyl alcohol	-0.2	11.27	20.86
<i>trans</i>-anol		11.19	20.78
6-(methylsulfanyl)hexyl-desulfoglucosinolate	5.46	11.03	13.24
gibberellin A<sub>29</sub>-catabolite	0.13	10.98	10.81
<i>N</i>, <i>N</i>-dihydroxytrihomomethionine	-7.95	10.79	11.16
2,4-diamino-6-methyl-5,3'-(3-trifluoromethylphenoxy)prop-1'-yloxypyrimidine	-0.83	10.78	4.38
3-isopropyl-6-(methylthio)-2-oxohexanoate	-1.73	10.74	-13.05
<i>all-trans</i>-retinal	0.22	10.5	12.91
galactopinitol A		9.4	0.08
purine-ring	-4.98	9.19	7.52
rutin		9.11	0.08
7,2'-dihydroxy-4'-methoxy-isoflavanol-quinonemethide-intermediate-1	-9.19	8.74	-12.86
gibberellin A<sub>34</sub>		8.71	5.06
heliocide B4		8.5	0.08
kaempferol 3,7-<i>O</i>-diglucoside	-0.91	8.2	-0.83
(+)-heliannuol F		8.14	0.14
1-18:2-2-16:0-digalactosyldiacylglycerol	-10.48	7.92	12.54
fagopyritol A2	-0.62	7.63	4.46
<i>N</i>-hydroxy-L-dihomomethionine	1.76	7.46	10.09
5-methyl-DL-tryptophan	3.19	7.39	5.49
2-methylaspartate		7.16	4.51
<i>cis</i>-coumarinic acid-&beta;-<i>D</i>-glucoside	-10.27	6.16	9.97
trimethoprim	-4.41	5.98	-15.86
L-asparagine	6.93	5.62	14.25
4-<i>O</i>-(indol-3-ylacetyl)-&beta;-D-glucose		5.48	0.14
uracil	4.24	5.41	5.45
(+)-7-<i>epi</i>-jasmonoyl-L-isoleucine	0.05	4.94	22.57
phytosphingosine	4.47	4.9	5.02
(-)-jasmonoyl-L-leucine		4.7	22.33
dalnigrein 7-O-&beta;-D-apiofuranosyl-(1-6)-&beta;-D-glucopyranoside	5.75	4.62	11.22
tephrosin		4.58	17.32
prephytoene diphosphate		4.52	20.44
indole-3-acetyl-tyrosine		4.32	6.92
all-<i>trans</i>-octaprenyl diphosphate	19.56	4.18	20.1
cycloheximide	2.17	4.08	3.78
prunin		3.99	13.55
olivetol	3.68	3.97	4.11
UDP		3.9	18.51
(R)-dihydrocamalexate	17.32	3.87	3.72
urushiol III		3.8	6.03
2-<i>S</i>-cysteinyldopaquinone	3.21	3.51	-14.83
2-mercaptosuccinate	2.8	3.46	3.39
terbinafine	1.65	3.22	3.51
plumbagin	2.05	3.15	2.92
di-homo-&gamma;-linolenate	2.93	3.08	3.12
22-hydroxydocosanoate	6.2	2.98	21.45
isorhamnetin 3-sulfate	16.75	2.91	8.06
miraxanthin V	2.6	2.8	-3.47
1-<i>O</i>-methyl-<i>scyllo</i>-inositol	2.15	2.53	-7.64
benzoate	1.67	2.36	2.38
indole-3-carboxaldehyde	0.04	2.35	-15.58
kauralexin B2	-17.22	2.35	-16.76
3-hydroxy-5-methoxybiphenyl	1.59	2.26	2.34
(6R)-6-fluoro-5-enolpyruvoylshikimate 3-phosphate	-5.27	2.2	-4.8
dinitrophenylhydrazine	-0.18	2.04	-18.69
4-bromoisophthalate	0.84	1.98	1.96
3-sulfinoalanine	-1.52	1.74	-8.1
grasshopper ketone	-0.21	1.72	1.32
lubimin	-2.08	1.65	1.71
D-<i>myo</i>-inositol (2,4) bisphosphate		1.65
loganate	-0.26	1.59	0.09
artemisinic aldehyde	-2.09	1.4	1.72
3,7,4'-trimethylquercetagetin 3'-<i>O</i>-&beta;-<i>D</i>-glucoside	4.93	1.36	5.19
5-phospho-&beta;-D-ribosylamine	-1.08	1.02	-3.93
(2S)-dihydrotricetin	4.26	0.9	-13.89
ribose-1-arsenate	-0.2	0.89	1.39
(S)-atropinium	5.26	0.87	-17.17
(2Z)-2-hydroxypenta-2,4-dienoate	8.82	0.83	4.79
crinosterol	3.22	0.51	0.01
taxa-4(20),11-dien-5&alpha;,13&alpha;-diol	5	0.26	-19.71
diimidotriphosphate		0.24	8.3
6-deoxotyphasterol		0.24	19.47
benzylisothiocyanate	0.05	0.24	19.47
(13<i>S</i>)-HPODE	4.46	0.24	-18.63
soyasapogenol B	-0.14	0.1	4.59
(9Z,13S,15Z)-12,13-epoxyoctadeca-9,11,15-trienoate	4.84	0.1	-19.85
geranate	10.67	0.03	1.82
3-phenylpropanoyl-CoA	5.92	0.01	0.01
(<i>S</i>)-3-hydroxyhexanoyl-CoA	4.09	0.01	0.01
2-<i>S</i>-cysteinyldopa	3.14	0.01	0.01
1-naphthol glucoside	3.97	-0.01	-16.61
(-)-&alpha;-bisabolol	6.41	-0.07	-0.07
isorhamnetin 3-<i>O</i>-(6\-<i>O</i>-feruloyl)-glucoside"	-4.17	-0.08	-3.6
6-deoxoteasterone	-0.52	-0.09	19.14
3-phospho-D-glyceroyl-phosphate	-0.64	-0.26	-17.63
tolcapone	-0.35	-0.38	4.08
scoparone	-7.14	-0.59	-6.88
5-<i>O</i>-methylthujaplicatin	18.25	-0.74	12.15
S-6-methylthiohexylhydroximoyl-L-cysteine	7	-0.86	-7.3
chlorophyllide <i>a</i>	-1.17	-0.98	-0.98
&alpha;-aminooxy-&beta;-phenylpropanoate	-14.56	-1.02	-0.26
phenyllactatyl-CoA	2.62	-1.27	8.22
tyramine	-2.93	-1.59	-1.57
2-carboxy-D-arabinitol	-0.6	-2	-0.19
5-fluorouridine	-2.53	-2.02	-2.08
<i>N</i>-vanillate-L-glutamate	3.93	-2.33	1.81
9-(methylthio)-2-oxononanoate	3.26	-2.36	4.68
L-homocysteine	-1.76	-2.5	-3.53
(2S)-2-amino-4-pentenoate	-0.29	-2.86	-2.39
(-)-4'-demethyl-deoxypodophyllotoxin	4.23	-3.09	-3.61
dolichol-group	-3.5	-3.31	-3.31
1-&alpha;-linolenoyl-2-(3E)-hexadecenoyl-phosphatidylglycerol	-3.56	-3.37	-3.37
cyclo-dopa 5-<i>O</i>-glucoside	3.25	-3.37	-11.43
5-enolpyruvoyl-shikimate 3-phosphate	-3.58	-3.39	-3.39
5-bromo-dCTP	-3.69	-3.49	-3.49
glutathioselenol	2.4	-3.49	2.29
N10-formyl-2,4-diaminodideazafolate	3.82	-3.51	1.04
<i>meso</i>-diaminopimelate	7.66	-3.59	-3.65
(+)-7-<i>epi</i>-12-hydroxyjasmonoyl-L-phenylalanine	3.7	-3.73	-3.73
8-(methylsulfinyl)octyl-glucosinolate	-3.95	-3.76	-3.76
sophoraflavanone B	-15.42	-3.76	-15.08
<i>N</i>-carbamoylputrescine	2.5	-3.8	-3.8
ADP-&alpha;-D-glucose	-3.82	-3.82	-3.82
(2S)-pinocembrin	-0.83	-3.92	-17.8
3-mercapto-1,2-propanediol	8.16	-3.97	8.23
O-aminobenzaldehyde	-2.99	-4.02	-1.66
6-O-&beta;-D-glucosyl-6-hydroxyflavone	3.86	-4.03	-15.37
cytidine	-4.84	-4.33	1.43
quercetin 3-<i>O</i>-(6\-<i>O</i>-feruloyl)-glucoside"	-4.57	-4.37	-4.37
3&beta;-hydroxyparthenolide	0.53	-4.44	0.65
protopanaxadiol	-4.63	-4.44	-4.44
4-<i>O</i>-methyl-DIBOA-glucoside	-0.53	-4.57	-0.49
2-<i>R</i>-hydroperoxy-linolenate	0.25	-4.7	-24.86
(S)-norlaudanine	-0.36	-4.77	-24.31
9'-<i>cis</i>-neoxanthin	4.4	-4.83	-4.83
kaempferide 3-<i>O</i>-&beta;-<i>D</i>-glucopyranosyl -(1->2)-<i>O</i>-&alpha;-<i>L</i>-rhamnoside	-0.6	-5.17	-22.91
3-&alpha;(S)-strictosidine	-9.08	-5.18	-8.84
16,17-dihydro-16&alpha;,17-dihydroxy gibberellin A<sub>4</sub>	4.62	-5.39	-18.57
2-descarboxy-betanidin	7.1	-5.55	8.13
5-<i>O</i>-caffeoylshikimate	-0.42	-5.7	-3.72
robustaquinone A	-17.24	-6.3	-3.39
thiosulfinate	-0.97	-6.47	-21.22
indole-3-acetyl-L-glutamate	2.99	-6.68	-13.55
cycloeucalenone	-6.96	-6.76	-6.76
(20<i>S</i>)-ginsenoside Rg3	-7.21	-6.95	-6.95
adenosine 5'-phosphosulfate	-2.2	-6.99	-10.59
butyl acetate	-20.02	-7.13	-19.45
coniferaldehyde glucoside	-0.1	-7.24	-18.28
pumiloside	3.54	-7.33	-7.33
(2R,3S)-2,7-dihydroxy-4'-methoxyisoflavanone	11.57	-7.43	-7.43
robustaquinone G	-1.36	-7.45	-5.85
glutathione	0.15	-7.48	-10.41
1-(4-hydroxyphenyl)-3-(2,4,6-trihydroxyphenyl)propane-1,3-dione	15.41	-7.54	-7.63
(2<i>S</i>)-sakuranetin	11.57	-7.57	-7.66
1-<i>O</i>-caffeoyl-&beta;-<i>D</i>-glucose	2.36	-7.6	-7.55
2,3',4,6-tetrahydroxybenzophenone	11.57	-7.82	-7.91
(6<i>S</i>)-5-formyl-tetrahydrofolate mono-L-glutamate	-0.35	-7.88	-20.09
2-succinyl-5-enolpyruvoyl-6-hydroxy-3-cyclohexene-1-carboxylate	-13.36	-8.24	1.69
&gamma;-L-glutamyl-(<i>S</i>)-2-carboxypropyl-L-cysteine	-5.2	-8.26	-8.26
adlupulone	0.28	-8.46	-22.2
luteolin 7-<i>O</i>-&beta;-D-diglucuronide	-0.07	-8.53	-17.36
leachianone G	9.69	-8.6	-8.78
1-(methylsulfanyl)-5-<i>aci</i>-nitropentane	-9.14	-8.71	11.53
4-amino-2,6-dinitrotoluene glucoside	-0.73	-8.91	-9
decanoyl-CoA	-1.12	-9	-19.15
1-<i>O</i>-malyl-&beta;-<i>D</i>-glucose	-19.34	-9.06	-19.2
(<i>E</i>)-1-(glutathion-<i>S</i>-yl)-<i>N</i>-hydroxy-&omega;-(methylsulfanyl)heptan-1-imine	8.31	-9.48	-9.34
(+)-sesamolinol	-3.52	-9.72	-9.72
1D-1-O-(indol-3-yl)acetyl-myo-inositol	-19.36	-9.73	-19.36
zaragozic acid C	6.87	-10.03	2.49
dihydroxyferuloyl-sinapoyl spermidine	-10.69	-10.41	-10.41
cyanidin 3-<i>O</i>-(6\-<i>O</i>-malyl-&beta;-<i>D</i>-glucoside)"	-6.35	-10.52	-10.52
4&alpha;-hydroxymethyl,4&beta;,14&alpha;-dimethyl-9&beta;,19-cyclo-5&alpha;-ergost-24(24<sup>1</sup>)-en-3&beta;-ol	-0.59	-10.69	-4.1
10-hydroxydecanoate	-11.08	-10.77	-10.77
24-methylenecycloartanol	-0.61	-10.9	-4.16
L-aspartate-semialdehyde	-11.3	-10.95	-11.03
purine	-4.98	-11.04	-10.72
kauralexin A3	-11.26	-11.09	5.49
8-<i>C</i>-glucosyl chrysin	-0.37	-11.21	-11.21
quinine	1.98	-11.21	-19.95
(6S)-6-fluoro-5-enolpyruvoylshikimate 3-phosphate	-0.64	-11.28	-18.28
D-gluconate 6-phosphate	-2.46	-11.34	-11.04
7,8-dihydroberberine	0.06	-11.62	0.1
luteolin 7-<i>O</i>-&beta;-D-glucoside	3.33	-11.64	-19.65
isophthalate	11.06	-11.67	-11.76
oryzalexin A	-3.88	-11.83	-19.31
5,6-epoxy-3-hydroxy-9-apo-&beta;-caroten-9-one	-4.43	-11.84	-11.84
pseudoionone	7.87	-11.85	-11.94
thymidine	-0.68	-12.05	-19.78
dihydrosanguinarine	-3.87	-12.07	8.01
(2<i>R</i>,3<i>S</i>,4<i>S</i>)-leucodelphinidin	-11.87	-12.24	-12
2,5-dihydroxybenzoate 2-O-&beta;-D-glucoside	4.08	-12.35	-12.44
desferrioxamine B	-1.16	-12.55	-0.49
ethylglyoxalbis(guanylhydrazone)	-14.12	-12.56	-14.15
stigmasterol 3-O-&beta;-D-glucoside	-0.18	-12.77	1.46
7,2'-dihydroxy-4'-methoxy-isoflavanol-quinonemethide-intermediate-2	-13.19	-12.92	-12.92
2-benzyl-thiohydroximate-O-sulfate	-0.3	-13.03	-13.03
7,8-dihydroneopterin 3'-phosphate	4.3	-13.08	-13.16
methyl-2-&alpha;-L-fucopyranosyl-&beta;-D-galactoside	0.86	-13.19	-18.05
(<i>S</i>)-2-aceto-2-hydroxybutanoate	-1.47	-13.21	-5.62
umbelliferone	9.07	-13.38	-8.8
<i>N</i>-acetyl-serotonin	3.19	-13.57	-13.65
18,19-dihydrostrictosidine	4.25	-13.63	-13.72
4-methylumbelliferyl-&beta;-D-cellobioside	0.29	-13.73	-0.74
1-18:2-2-18:3-monogalactosyldiacylglycerol	0.08	-13.8	-21.4
L-<i>threo</i>-tetruronate	-14.33	-14.06	-14.06
&beta;-chaconine	0.45	-14.13	1.31
L-arginino-succinate	1.84	-14.18	-18.96
L-2-aminoadipate	-14.69	-14.26	-14.35
luteolinidin	-14.07	-14.4	4.57
indole-3-acetyl-L-phenylalanine	4.42	-14.44	-14.61
vitexin 2''-<i>O</i>-&beta;-L-rhamnoside	-15.02	-14.79	-14.88
4-hydroxylamino-2,6-dinitrotoluene-O-glucoside	-8.63	-14.86	-14.86
glucotropaeolin	-12.99	-14.88	0.47
&gamma;-Glu-Cys-&gamma;-Glu-Cys-&beta;-Ala	3.55	-15	2.11
7-deoxyloganetate	-9.62	-15.12	-2.69
11-hydroxyvittatine	2.91	-15.25	-9.58
4-(2-amino-3-hydroxyphenyl)-2,4-dioxobutanoate	-3.77	-15.27	-14.97
macarpine	-0.3	-15.41	-0.73
(+)-neomenthol	-0.32	-15.57	-15.66
3,5-dimethoxytoluene	3.78	-15.62	-15.71
(-)-thujaplicatin	-11.36	-15.62	-15.77
cinnamoylserotonin	-0.54	-16.09	-16.18
phenylethyl acetate	-16.85	-16.42	-16.51
<i>ent</i>-kaurenal	4.18	-16.47	-16.56
5-fluorouracil	-3.21	-16.74	3.31
2-amino-4,6-dinitrotoluene	3.8	-16.77	-16.86
2-dehydrolubimin	4.22	-17	-17.09
5-(2-hydroxyethyl)-4-methylthiazole	-17.35	-17.07	-17.07
brassicasterol 3-O-&beta;-D-glucoside	0.21	-17.32	0.46
carlactone carboxylate	-4.41	-17.64	2.73
hyperxanthone E	-17.79	-17.7	-1.03
6-hydroxyflavone	-17.94	-17.7	-17.79
minodronate	-18.15	-17.96	-17.96
salicortin	-0.37	-18.01	-0.16
6-amino-2-oxohexanoate	-0.48	-18.25	-22.9
2-(2-carboxy-4-methylthiazol-5-yl)ethyl phosphate	-0.84	-18.29	-18.38
7,2,2'-trihydroxy-4',5'-methylenedioxyisoflav-3-ene	-14.19	-18.29	-18.38
3,4-dihydroxymandelonitrile &beta;-<i>D</i>-glucoside	-0.8	-18.3	-18.32
4&alpha;-formyl-5&alpha;-cholesta-8,24-dien-3&beta;-ol	4.74	-18.45	-18.54
4&alpha;-formyl-5&alpha;-cholesta-7,24-dien-3&beta;-ol	0.04	-18.69	-7.12
CMP group	-1.68	-18.96	-19.05
orotidine 5'-phosphate	-19.83	-19.05	-19.83
4-(1-methyl-2-pyrrolidinyl)-3-oxobutanoate methyl ester	-3.62	-19.17	-19.26
calycosin	3.51	-19.17	-19.26
pinostrobin	-15.73	-19.18	-19.27
(2E)-2-butylidene-4-hydroxy-5-methyl-3(2H)-furanone	-4.66	-19.29	-14.55
hordatine A	-0.13	-19.43	-9.4
mesifurane (enol form)	4.79	-19.58	-19.67
&gamma;-linolenate	4.81	-19.6	-12.77
tropolone	-8.58	-19.85	-19.94
coumestrol	-0.35	-19.86	-19.95
2-methyl-1,5-dinitro-3-nitrosobenzene	-9.98	-19.92	-20.01
CDP-1-18:1(9Z)-2-18:1(9Z)-glycerol	-8.19	-20.05	-20.14
L-proline	-0.3	-20.08	-20.16
sinefungin	0.51	-20.39	-5.08
N-glucosylnicotinate	-0.26	-20.48	-20.85
(-)-gallocatechin-3-<i>O</i>-gallate	-7.66	-20.75	-15.44
(4-hydroxyphenyl)acetaldehyde	-3.64	-20.75	-15.06
<i>S</i>-methyl-5'-thioinosine	-12.24	-20.77	-20.85
pinocembrin chalcone	-21.01	-20.77	-20.86
5-methyl-tetrahydropteroyl-&alpha;-glutamylglutamate	0.34	-21.66	-21.79
16&alpha;, 17-epoxy gibberellin A<sub>9</sub>	-4.41	-22.13	-22.22
herniarin	-0.38	-23.46	-22.88
3-hydroxy-3-phenylpropanoate	-14.5	-23.92	-24.01
<i>N</i>-hydroxy-L-tyrosine	-5.33	-24.33	-24.41
