# Supplementary material for: Metabolomic Responses of Maize Shoots and Roots Elicited by Combinatorial Seed Treatments With Microbial and Non-microbial Biostimulants
Source: Front Microbiol. 2020 May 6;11:664. doi: 10.3389/fmicb.2020.00664 (PMC7218175; doi:10.3389/fmicb.2020.00664)
Supplement: TABLE S5 — Differential metabolites as derived from Volcano analysis (P-value < 0.01; FC > 1.2) of roots following biostimulant application. [file Table_5.XLSX]

## Sheet: Volcano roots
Compound	Log FC [AMB+Tricho] vs [Control]	Log FC [PH] vs [Control]	Log FC [PH+Trich] vs [Control]
bis-noryangonin	0.59	-24.94	-25.11
2-furoate	0.33	-24.05	-24.05
theophylline	-0.22	-23.33	-23.33
theobromine	-0.22	-23.33	-23.33
3-methoxybenzaldehyde	0.36	-22.77	-22.77
imidazole-pyruvate	0.32	-22.33	-21.76
2-C-methyl-D-erythritol-2,4-cyclodiphosphate	-0.06	-0.71	-21.5
D-tryptophan	-16.68	-17.93	-21.46
phytanate	-20.72	-21.05	-21.05
arachidate	-20.72	-21.05	-21.05
thymine	-21.04	-21.04	-21.04
anthraniloyl-<i>O</i>-glucopyranose	-19.97	-20.89	-20.84
indole-3-acetyl-L-glutamate	-19.64	-20.83	-20.77
L-homocysteate	-19.69	-20.53	-20.47
tropolone	0.4	-20.42	-20.45
xanthurenate	-15.05	1.96	-20.37
harmaline	-19.87	-20.23	-20.31
pyrimethamine	-19.24	-20.02	-19.97
uridine 3'-monophosphate	-0.32	-11.56	-19.93
icosapentaenoate	-18.77	-19.95	-19.91
decylglucoside	-18.79	-19.5	-19.46
decoyinine	-5.07	-19.37	-19.37
1-hydroxycumene	-18.63	-19.34	-19.3
piperine	-18.48	-5.19	-19.29
<i>trans</i>-tuberonic acid	-18.91	-14.93	-19.23
L-proline	-18.51	-19.22	-19.18
1-(3,4-dihydroxyphenyl)-3-(2,4,6-trihydroxyphenyl)propane-1,3-dione	0.21	-15.52	-19.16
L-<i>threo</i>-tetruronate	-18.75	-19.07	-19.07
8-anilinonaphthalenesulfonate	-18.4	-19.11	-19.07
(9R,10S)-dihydroxystearate	-18.08	-19.03	-18.92
2-carboxy-D-arabinitol 1-phosphate	-18.5	-18.89	-18.85
sulcatone	-0.35	-1.38	-18.81
L-2,4-diaminobutanoate	1.31	-18.76	-18.72
phenylacetonitrile	-18.24	-18.69	-18.69
indole	-18.24	-18.66	-18.69
psoralen	-18	-18.55	-18.51
3-dehydroshikimate	-18.47	-18.47	-18.47
cycloheximide	-6.46	-17.99	-18.35
solanidine	4.65	-18.02	-18.3
1,5-dideoxy-1,5-imino-D-galactitol	-17.53	-18.24	-18.2
cyclic- 3,4-<i>O</i>-oxalyl-L-threonate	-17.53	-18.31	-18.19
3-nitrilo-L-alanine	-17.71	-18.23	-18.19
8-[(2S)-2-amino-2-carboxylatoethyl]-5-hydroxy-2H-1,4-benzothiazine-3-carboxylate	-0.07	-18.29	-18.17
(<i>E</i>)-1-(glutathion-<i>S</i>-yl)-<i>N</i>-hydroxy-&omega;-(methylsulfanyl)pentan-1-imine	-17.39	-18.18	-18.14
hederagenin	4.03	-18.41	-18.1
O-phospho-L-tyrosine	-17.39	-18.1	-18.06
<i>N</i>-methyl-L-glutamate	-17.42	-17.42	-18.04
(<i>S</i>)-(+)-allantoin	-17.07	-18.02	-17.98
serinol phosphate	0.14	-17.88	-17.88
2,4-diamino-6-ethyl-5,3'-(2-trifluoromethyl-4-sulphonamidophenoxy)prop-1'-yloxypyrimidine	-17.47	-17.8	-17.8
2-<i>O</i>-acetyl-3-<i>O</i>-<i>trans</i>-coutarate	0.74	-17.6	-17.56
gabaculine	2.82	-17.05	-17.44
(<i>E</i>)-1-(glutathion-<i>S</i>-yl)-<i>N</i>-hydroxy-&omega;-(methylsulfanyl)heptan-1-imine	-16.67	-17.39	-17.34
pteridine-ring	-16.61	-17.32	-17.28
3,4-dihydroxy-5-<i>all-trans</i>-hexaprenylbenzoate	-16.49	-17.2	-17.16
cyanidin 3-<i>O</i>-&beta;-<i>D</i>-sambubioside	-12.99	-17.06	-17.01
3,4-dihydroxy-5-<i>all-trans</i>-nonaprenylbenzoate	-16.29	-17	-16.95
(S)-norlaudanine	-19.71	-8.78	-16.78
L-cystine	-5.45	-19.07	-16.52
(+)-secoisolariciresinol monoglucoside	-15.95	-16.55	-16.5
C-13<sup>2</sup>-carboxypyropheophorbide <i>a</i>	-15.69	-16.4	-16.36
1-linoleoyl-2-palmitoyl-phosphatidylglycerol	0.59	0.97	-16.22
adenosine 3',5'-bisphosphate	2.4	-9.05	-16.1
furcatin	-2.22	-16.04	-16
2,4-diamino-6-methyl-5,3'-(3-nitrophenoxy)prop-1'-yloxypyrimidine	-15.33	-16.04	-16
medicagenate	-11.68	-15.88	-15.84
glucoiberin	1.99	-11.56	-15.77
FMNH<SUB>2</SUB>	0.08	-15.7	-15.65
5-<i>S</i>-cysteinyldopaquinone	-15.28	-15.62	-15.65
isopentenyl adenosine	-15.59	-15.59	-15.59
desacetoxyvindoline	-1.73	-15.62	-15.58
isovalerate	-14.8	-15.51	-15.47
<i>ent</i>-kaurenol	-7.46	-15.31	-15.31
sakuranin	-0.8	-15.31	-15.26
5-(2-hydroxyethyl)-4-methylthiazole	3.8	-15.2	-15.2
5,10-methenyltetrahydrofolate mono-L-glutamate	1.76	0.99	-15.14
<i>syn</i>-copalyl diphosphate	-13.99	-15.17	-15.13
(<i>E</i>)-8-(methylsulfanyl)octanal oxime	-15.1	-15.2	-15.1
coniferyl alcohol 9-methyl ester	-14.74	-15.48	-15.06
(<i>S</i>)-ureidoglycine	-13.76	-14.94	-14.9
6-<i>O</i>-galloylglucose	-18.03	-13.95	-14.69
riboflavin	-0.42	-18.12	-14.6
adenosine 5'-propyl phosphate	-10.7	-14.53	-14.53
S-(indolylmethylthiohydroximoyl)-L-cysteine	3.28	3.02	-14.41
5-pentadecatrienyl resorcinol-3-methyl ether	-14.11	-14.7	-14.38
uniconazole-P	-13.8	-14.42	-14.37
phylloquinone	0.03	-14.41	-14.37
dihydrogeranylgeranyl diphosphate	-14.01	-14.35	-14.35
PPP<SUB>i</SUB>	3.71	3.1	-14.16
L-nicotianamine	-13.91	4.57	-13.91
10-hydroxydecanoate	-10.15	-13.9	-13.9
diethyldithiocarbamate	-6.58	-13.8	-13.8
2-benzyl-thiohydroximate-O-sulfate	-6.69	-13.52	-13.52
pyropheophorbide <i>a</i>	7.21	-12.61	-13.1
lesquerolate	7.04	-4.04	-12.79
3-mercapto-1,2-propanediol	2.17	1.7	-12.68
melatonin	9.07	-12.49	-12.49
7-(methylsulfinyl)heptyl-glucosinolate	2.07	-12.42	-12.37
scutellarin	-11.68	-12.39	-12.35
dolichol-group	2.57	-12.16	-12.16
1,2-dihydrovomilenine	-2.08	-11.84	-11.84
CDTA	-1.82	-11.59	-11.59
kauralexin B2	-14.01	0.95	-11.18
1-&alpha;-linolenoyl-2-(3E)-hexadecenoyl-phosphatidylglycerol	-10.72	-11.18	-11.18
6&alpha;-hydroxy-castasterone	-0.52	-11.12	-10.7
<i>N</i>-carbamoylputrescine	-10.12	-10.57	-10.57
isovitexin 7-<i>O</i>-galactoside	-0.61	-10.68	-10.51
cytochrome c	-10	-10.46	-10.46
1-deoxy-2,3-hexodiulose-6-phosphate	-9.92	-10.9	-10.45
dimethylsulfonioacetate	-9.99	-10.45	-10.45
sinapoyl-(S)-malate	-9.8	-10.19	-10.35
2'-<i>O</i>-methylisoliquiritigenin	-7.4	-15.27	-10.31
trifluoperazine	-9.66	-10.03	-9.99
kaempferide triglycoside	-12.87	-13.32	-9.85
(2E,4E,6E)-4-methylocta-2,4,6-trienedial	0.29	-0.33	-9.25
2,4-dinitrophenyl-S-glutathione	-8.82	-9.19	-9.14
myricetin 3-<i>O</i>-&beta;-D-glucoside	-8.03	-9.21	-9.09
2-descarboxy-betanidin	0.37	-14.44	-8.9
erythrodiol	-7.49	-5.12	-8.63
8-(methylsulfinyl)octyl-glucosinolate	11.73	-8.02	-8.02
1-pyrroline-2-carboxylate	12.54	-7.8	-7.8
pelargonidin 3-<i>O</i>-&beta;-D-caffeoylglucoside	2.64	-7.94	-7.78
<i>O</i>-sinapoylcholine	-10.25	-1.99	-7.66
<i>N</i><sup>2</sup>-formyl-<i>N</i><sup>1</sup>-(5-phospho-&beta;-D-ribosyl)glycinamide	-1.59	-7.62	-7.65
9,9'-di-<i>cis</i>-&zeta;-carotene	-6.46	-7.61	-7.48
raucaffricine	6.65	-7.43	-7.43
<i>all-trans</i> phytofluene	-6.87	-7.38	-7.38
adenosine 5'-phosphoramidate	-7.03	-7.77	-7.34
taxusin	-5.91	-7.1	-7.05
5-bromo-dCTP	0.02	-7.01	-7.01
3-oxo-2-(cis-2'-pentenyl)-cyclopentane-1-(3-oxobutanoyl)-CoA	-6.54	-6.99	-6.99
(-)-epigallocatechin	-6.24	-6.59	-6.94
glycerol 2-phosphate	-6.45	-6.9	-6.9
ternatin C3	-6.35	-6.81	-6.81
kaempferol 3-<i>O</i>-(3\-<i>O</i>-<i>p</i>-coumaroyl)-glucoside"	8.27	-2.8	-6.79
L,L-diaminopimelate	-6.4	-6.75	-6.75
8-oxo-dGMP	-5.53	-6.72	-6.68
L-dopachrome	-18.02	-5.3	-6.59
thiosulfate	-5.4	-6.11	-6.36
<i>S</i>-(hydroxymethyl)glutathione	12.32	-6.36	-6.31
luteolinidin	-14.38	2.82	-6.31
(<i>Z</i>)-indol-3-ylacetaldoxime	-0.68	-1.55	-5.95
5&alpha;-androstane-3,17-dione	-5.28	-5.86	-5.93
thiamine diphosphate	-4.58	-5.7	-5.72
benzyladenine-9-<i>N</i>-glucoside	-5.2	-5.55	-5.55
3-hydroxy secoberbine intermediate	-4.73	-5.07	-5.51
calycosin	-1.62	-1.34	-5.23
3-epihydroxy-2'-deoxymugineate	-4.79	-5.13	-5.13
N,N-dimethyl-&beta;-alanine	-4.78	-5.12	-5.12
indole-3-butyryl-glucose	-4.42	-4.77	-5.12
(-)-pluviatolide	-4.52	-4.94	-5.11
9'-<i>cis</i>-neoxanthin	-4.74	-5.08	-5.08
pinostrobin	-4.29	-5.17	-4.95
6-(methylthio)-2-oxohexanoate	-4.37	-4.82	-4.82
sulfuretin 6-glucoside	-4.05	-4.4	-4.77
glycyrrhetinate	-4.1	17.1	-4.71
1-18:1-2-16:2-monogalactosyldiacylglycerol	-4.02	-4.52	-4.64
portulacaxanthin II	-3.49	5.29	-4.64
3-methoxy-4',5-dihydroxy-<i>trans</i>-stilbene	-1.84	-4.45	-4.51
quercetin 3-<i>O</i>-(6\-<i>O</i>-<i>p</i>-coumaroyl)-glucoside"	-4.5	-4.5	-4.5
quercetin 3-<i>O</i>-(4\-<i>O</i>-<i>p</i>-coumaroyl)-glucoside"	-4.15	-4.5	-4.5
(-)-ephedrine	-3.76	-4.67	-4.47
heliocide B1	-0.87	-7.39	-4.47
<i>cis</i>-tuberonic acid glucoside	-3.88	-4.31	-4.47
1-18:2-2-16:1-monogalactosyldiacylglycerol	-3.62	-4.52	-4.44
(4-hydroxyphenyl)acetaldehyde	-4.08	-4.42	-4.42
methyl benzoate	-4.08	-4.42	-4.42
sinapoyltyramine	-3.93	-4.28	-4.42
chlorophyllide <i>a</i>	-4.07	-4.41	-4.41
(+)-gallocatechin	-3.71	-4.05	-4.4
&beta;-nicotinamide D-ribonucleotide	-3.91	-4.25	-4.25
hemigossypolone-6-methyl ether	-3.89	-4.23	-4.23
(3R,4R)-3-(6-hydroxy-1,3-benzodioxol-5-yl)-3,4-dihydro-2H-chromene-4,7-diol	-3.94	12.9	-4.19
salicortin	-3.02	-4.17	-4.18
2'-deoxyuridine 3'-monophosphate	-3.82	-4.49	-4.17
L-2-aminoadipate	-3.18	-3.53	-4.13
guattegaumerine	-4.13	-4.13	-4.13
cycloeucalenone	-3.7	-4.04	-4.04
(2R,3S)-2,7-dihydroxy-4'-methoxyisoflavanone	-3.63	-3.98	-3.98
<i>(S)</i>-tetrahydroprotoberberine	-3.49	-4.1	-3.98
(3<i>R</i>)-&beta;-phenylalanine	-3.07	-3.88	-3.98
L-phenylalanine	-24.9	-3.88	-3.98
coniferaldehyde glucoside	-3.11	-3.93	-3.93
2-hydroxylamino-4,6-dinitrotoluene-C3-glucoside	-3.58	-3.93	-3.93
(+)-7-<i>epi</i>-12-hydroxyjasmonoyl-L-phenylalanine	-3.57	-3.92	-3.92
(2<i>R</i>)-2,3-dihydroxy-3-methylbutanoate	-2.8	-3.99	-3.87
3,4-dihydroxymandelonitrile &beta;-<i>D</i>-glucoside	-3.44	-3.78	-3.78
gypsogenate	-11.81	-0.61	-3.75
indole-3-acetyl-isoleucine	-20.55	-3.75	-3.69
phylloquinol	-3.68	16.29	-3.68
12-hydroxydihydrochelirubine	-5.84	6.4	-3.67
cyanidin 3-<i>O</i>-(6\-<i>O</i>-malyl-&beta;-<i>D</i>-glucoside)"	-3.29	-3.64	-3.64
13<SUP>1</SUP>-oxo-magnesium-protoporphyrin IX 13-monomethyl ester	-3.28	-3.63	-3.63
dihydroxyferuloyl-sinapoyl spermidine	-3.27	-3.62	-3.62
purine-ring	-3.27	-3.61	-3.61
(<i>E</i>)-1-(glutathion-<i>S</i>-yl)-<i>N</i>-hydroxy-2-(1<i>H</i>-indol-3-yl)ethan-1-imine	-3.19	-3.54	-3.54
<i>N</i>-acetyl-L-glutamate 5-semialdehyde	-10.42	-11.21	-3.51
benzyladenine-7-<i>N</i>-glucoside	-3.09	-3.43	-3.43
3-phenylpropionaldoxime	-3.04	-3.39	-3.39
quercetin 3-<i>O</i>-(6\-<i>O</i>-feruloyl)-glucoside"	-3	-3.35	-3.35
uridine	-21.37	-21.42	-3.24
(<i>S</i>)-2-hydroxyglutarate	-21.88	-3.97	-3.2
(<i>R</i>)-2-hydroxyglutarate	-2.79	-3.97	-3.2
4-methoxycinnamate	-1.11	-1.54	-3.05
<i>N</i>-hydroxytrihomomethionine	-14.63	3.42	-2.88
baicalein	-1.58	-2.62	-2.71
benzyl acetate	6.92	6.3	-2.62
D,L-5-fluorotryptophan	-16.19	-2.89	-2.59
aureusidin	-1.46	-2.7	-2.5
4,8,13-trimethylhexadeca-heptaenedial	-0.49	-2.17	-2.49
indol-3-ylmethyl-cysteine	-0.45	-1.9	-2.39
4-hydroxycoumarin	-1.14	-2.17	-2.38
menaquinone-1	-0.45	-2.03	-2.32
pinosylvin monomethylether	-0.53	-1.9	-2.28
13-hydroxylupanine	-1.59	1.74	-2.18
2-iminosuccinate	-0.4	-1.94	-2.15
dimethylsulfonio-2-hydroxybutanoate	-0.36	-1.87	-2.06
melilotate	-0.38	-1.87	-2.01
4-(1-methyl-5-hydroxy-2-pyrrolidinyl)-3-oxobutanoate methyl ester	-0.67	-1.93	-1.93
(2Z)-3-(3,4-dioxocyclohexa-1,5-dien-1-yl)prop-2-enoate	-0.82	-2.24	-1.86
morphine	-0.74	-1.91	-1.83
dihydrohomopteroate	-0.69	-1.78	-1.81
(-)-jasmonoyl-L-isoleucine	-1.06	-9.22	-1.78
tributyrin	-5.45	-21.44	-1.77
4-methylene diaminopimelate	-1.33	-2.2	-1.77
diazepinone riboside	-0.42	-1.56	-1.77
DL -&alpha;-difluoromethyllysine	-0.62	-1.79	-1.75
geraniol	-0.78	-1.99	-1.75
azetidine-2-carboxylate	-0.47	-2.34	-1.71
homofuraneol	-0.19	-1.87	-1.69
(<i>E</i>)-2-(1<i>H</i>-indol-3-yl)-1-thioacetohydroximate	-1.12	-1.81	-1.68
(22&alpha;)-hydroxy-campesterol	-0.97	-1.94	-1.66
2-<i>R</i>-hydroperoxy-linolenate	-23.06	-1.85	-1.66
&alpha;,&omega;-9<i>Z</i>-octadecenedioate	-0.7	-1.85	-1.66
bergaptol	-0.75	-1.91	-1.64
protopanaxadiol	2.92	-1.6	-1.6
2-[(2'-methylthio)propyl]maleate	-0.78	-1.8	-1.59
3&beta;-hydroxy-&beta;-cyclocitral	-0.62	-8.33	-1.58
thidiazuron	-0.77	-1.79	-1.58
cocaine	-0.86	-11.04	-1.56
4-methoxy-3-indolylmethylamine	-0.6	-1.74	-1.54
2-undecanone	-0.52	-2.02	-1.54
methyl ecgonone	-0.33	-1.23	-1.5
<i>S</i>-(2-aminoethyl)-L-cysteine	4.47	3.59	-1.49
<i>N</i><sup>7</sup>-methylguanosine	-0.69	-1.53	-1.48
plumbagin	-18.19	-14.33	-1.46
2-[(2'-methylthio)ethyl]maleate	-0.51	-1.62	-1.43
D-threonine	-0.19	-1.14	-1.41
L-methionine	-0.37	-1.47	-1.4
linamarin	-0.68	-1.25	-1.39
dethiobiotin	-4.73	-1.49	-1.39
6,7-dehydrobaicalein	-4.79	-1.52	-1.38
(<i>E,E</i>)-farnesylacetone	-0.66	-1.77	-1.36
adenine-ring	-0.62	-1.52	-1.35
palmitaldehyde	-0.65	-1.75	-1.34
3-hydroxy-L-kynurenine	-0.19	-0.94	-1.33
betalamate	-0.4	-1.68	-1.33
heliespirone B	-0.54	-1.23	-1.31
4-nitroso-2,6-dinitrotoluene	-0.34	-1.38	-1.31
4-amino-2,6-dinitrotoluene	-3.88	-1.53	-1.28
&beta;-fenchocamphorone	-0.35	-1.48	-1.27
3-dehydroquinate	-17.99	-18.29	-1.21
3,4-dehydroproline	-0.28	-1.62	-1.2
(S)-4-amino-5-oxopentanoate	-0.28	-1.54	-1.19
2-oxo-2'-deoxyadenosine	-0.62	-3.7	-1.1
3-deoxy-D-<i>glycero</i>-D-<i>galacto</i>-non-2-ulopyranosonate	-0.2	-1.2	-1.06
histidinol	-0.2	-0.66	-1.05
gibberellin A<sub>46</sub>	0.15	-1.99	-1.03
<i>cis</i>-zeatin	-0.34	-1.43	-1.01
2-naphthol	12.68	-0.88	-0.8
4-amino-2-methyl-5-pyrimidinemethanol	0.39	-10.32	-0.75
1-(3,4-dihydroxyphenyl)-5-hydroxy-3-decanone	-0.42	-1.26	-0.72
butyl acetate	0.84	-10.51	-0.71
(-)-jasmonoyl-L-leucine		10.48	-0.45
isopentenyladenine-9-<i>N</i>-glucoside	0.31	20.61	-0.36
kauralexin A3	-1.05	-5.49	-0.35
pentadecan-1-ol		4.34	-0.32
(E)-&alpha;-monofluoromethyldehydroarginine		6.06	-0.3
5-enolpyruvoyl-shikimate 3-phosphate	14.08	-0.15	-0.15
phaselate	-2.76	-0.1	-0.13
(<i>E</i>)-1-(glutathion-<i>S</i>-yl)-<i>N</i>-hydroxy-&omega;-(methylsulfanyl)octan-1-imine	1.05	-0.07	-0.09
&gamma;-methylphosphinothricin	0.31	19.08	-0.04
4-nitrophenyl phosphate	1.12	0.31	0.19
indole-3-acetyl-tyrosine	1.29	0.59	0.25
2-methylaspartate	1.03	-0.34	0.35
9-mercaptodethiobiotin	1.19	-18.88	0.49
1-deoxy-D-xylulose 5-phosphate	1.78	0.95	0.81
3-ureidopropanoate	1.95	1	1.21
geranyl monophosphate	-6.1	-15.24	1.28
S-methyl-L-methionine	2.21	1.2	1.32
5-methyl-tetrahydropteroyl-&alpha;-glutamylglutamate	2.35	1.36	1.49
grasshopper ketone	-18.03	-18.14	1.6
(<i>Z</i>)-1-(L-cysteinyglycin-<i>S</i>-yl)-<i>N</i>-hydroxy-2-phenylethan-1-imine	2.35	1.49	1.63
maleate	2.1	1.56	1.63
lawsone	2.24	1.58	1.63
&alpha;-D-ribose 5-phosphate	2.3	1.84	1.84
phaseic acid	-20.31	1.97	1.86
4-hydroxy-4-methyl-L-glutamate	12.57	3.77	1.89
L-2-amino-4-oxo-5-chloropentanoate	2.59	1.69	1.89
camptothecin	-3.96	-4.7	1.89
16, 17-dihydro-16&alpha;, 17-dihydroxy gibberellin A<sub>9</sub>	-1.81	1.84	2.06
2-oxindole-3-acetyl-L-aspartate	3.77	-0.88	2.08
indole-3-acetyl-aspartate-N-beta-D-glucose	7.53	2.68	2.09
5,6-dihydrothymine	3.38	2.4	2.51
5-(methylthio)pentyl-glucosinolate	-0.91	-1.86	2.52
ononin	3.39	2.32	2.52
thiamine phosphate	3.11	2.28	2.54
cannabichromene	3.41	2.3	2.55
6-methoxypodophyllotoxin 7-glucoside	-15.73	-15.73	2.63
24-<i>epi</i>-campesterol	0.19	-13.75	2.72
dimethylallyl diphosphate	-1.18	4.37	2.72
crinine	3.82	2.54	2.83
7,8-dihydropteroate		5.3	2.83
noroxopluviine	3.84	2.54	2.93
(2<i>E</i>,6<i>E</i>)-farnesyl diphosphate	0.83	9.75	3.01
methyl gibberellin A<sub>9</sub>		11.29	3.06
isorhamnetin 3-<i>O</i>-glucoside	-0.71	-4.31	3.1
1-oleoyl-2-palmitoyl-phosphatidylglycerol	3.92	2.87	3.26
sucrose	4.39	4.62	3.27
1,3,8-trihydroxy-2-methoxyanthraquinone		3.22	3.46
6-methoxy-3-methyl-2-<i>all-trans</i>-nonaprenyl-1,4-benzoquinol	4.4	-13.97	3.48
pyridoxamine	5.06	4.18	3.63
2,5,7-trihydroxy-4'-methoxyisoflavanone	-0.19	16.81	3.64
sequoyitol		3.61	3.65
aloesin	-4.47	3.26	3.68
homoisoalliin	4.41	4.77	3.73
&gamma;-L-glutamyl-L-cysteine	0.65	3.46	3.82
delphinidin 3-<i>O</i>-&beta;-<i>D</i>-sambubioside	2.14	2.88	4.01
5-phospho-&alpha;-D-ribose 1-diphosphate	6.1	5.34	4.88
<i>N</i>-benzoyl-L-glutamate		4	5.1
2-methyl-6-farnesyl-1,4-benzoquinol	-13.81	-14.7	5.41
3-[(6'-methylthio)hexyl]malate	0.36	18.49	5.62
2-dehydropantoate	-5.25	13.56	5.7
2-methyl-1,5-dinitro-3-nitrosobenzene	-11.15	5.92	5.99
<i>N</i>, <i>N</i>-dihydroxytrihomomethionine	-10.98	6.12	6.35
5-(chloromercuri)cytidine	7.43	7.93	6.42
2-(3-benzoylphenyl)-3,5,7-trihydroxychromen-4-one	-1.99	4.51	6.57
1-linoleoyl-2-oleoyl-phosphatidylcholine	7.48	5.78	6.62
&Delta;<sup>9</sup>-tetrahydrocannabinolate		6.8	6.93
17-<i>O</i>-acetylnorajmaline	7.41	6.86	7.28
maltotriose		15.05	7.35
fagopyritol B2		15.05	7.35
fagopyritol A2	0.11	15.36	7.65
<i>N</i><sup>4</sup>-aminocytidine	-10.67	7.71	7.8
6-hydroxy-allocryptopine	11.63	-8.99	7.94
(indol-3-yl)pyruvate	8.8	8.38	8.12
DIBOA-&beta;-D-glucoside	0.83	3.14	8.67
<i>trans</i>-anol	8.21	9.24	8.72
<i>N</i>-propargylglycine		8.62	9.04
(S)-coclaurine		9.06	9.15
gibberellin A<sub>13</sub>		8.25	9.21
gibberellin A<sub>17</sub>	9.24	8.29	9.25
8-oxo-deoxyguanosine	-3.77	18.62	9.41
gibberellin A<sub>36</sub>		9.83	9.47
apigenin-7,4'-dimethyl ether	-4.09	12.9	9.52
traumatin	0.31	18.64	9.62
(6aR,11aR)-3,9-dihydroxypterocarpan		9.78	9.74
16-methoxytabersonine	5.86	10.18	9.82
(<i>S</i>)-<i>N</i>-methylcoclaurine	9.16	9.71	9.88
camalexin	11.45	6.66	9.96
1-(methylsulfanyl)-4-<i>aci</i>-nitrobutane		9.98	10.05
(22<i>S</i>,24<i>R</i>)-22-hydroxy-5&alpha;-ergostan-3-one		9.78	10.06
(+)-carvone		6.19	10.06
heliocide B3		10	10.15
6,7,4'-trihydroxyisoflavone		10.27	10.19
D-glutamate		9.56	10.26
dihydrozeatin-<i>O</i>-glucoside	-4.06	14.5	10.35
rutin		10.09	10.38
4-nitrobenzaldehyde	-3.05	13.8	10.39
2-nitrobenzaldehyde	-3.05	13.8	10.39
L-glutamate-5-semialdehyde		10.12	10.47
2,4,6-trinitrobenzene	16.98	-0.52	10.62
2,5-diamino-6-(5-phospho-D-ribosylamino)pyrimidin-4(3H)-one	-6.79	10.63	10.69
chorismate	-10.44	10.2	10.74
campest-5-en-3-one		10.21	10.76
(R)-4-hydroxymandelonitrile		10.11	10.77
9(S)-hydroxy-(10E,12Z,15Z)-octadeca-10,12,15-trienoate	-9.26	10.93	11.21
2-phenylethyl &beta;-<i>D</i>-glucopyranoside	-8.03	11.4	11.25
(9Z)-octadec-9-ene-1,18-diol	-7.95	6.68	11.25
&gamma;-chaconine		19.77	11.31
codeinone	-9.94	11.38	11.36
3-[(4'-methylthio)butyl]malate	-7.35	11.54	11.37
cinnamyl alcohol	-6.83	11.95	11.43
(4<i>S</i>)-2,3-dehydro-leucocyanidin	-5.84	11.58	11.46
3-hydroxyechinenone	-4.43	15.94	11.47
1-18:2-2-18:3-monogalactosyldiacylglycerol	-7.29	10.93	11.5
1-18:3-2-18:2-monogalactosyldiacylglycerol	12.89	10.93	11.5
dihydrocoumarin		11.65	11.68
anthranilate	-9.16	13.2	11.77
genkwanin	-3.17	15.66	11.77
gibberellin A<sub>29</sub>-catabolite	-4.18	-4.42	11.82
2'-azido-2'-deoxyuridine-5'-diphosphate	11.7	11	11.86
3-methyl-2-butanone		11.93	11.92
scoparone	-6.55	12.03	12.23
7-oxateasterone	2.89	12.09	12.29
salvigenin	-5	12.29	12.41
4,9-dimethyldodeca-2,4,6,8,10-pentaene-1,12-dial	-4.26	12.45	12.45
2'-deoxycytidine 3'-monophosphate	-0.19	15.9	12.54
<i>S</i>-methyl-L-cysteine	-3.4	-3.69	12.73
2-deoxy-&alpha;-D-ribose 1-phosphate	13.69	12.87	12.73
pseudoionone	-3.82	9.07	12.81
isopentenyl diphosphate	4.63	21.7	12.82
(<i>R</i>)-pantothenate	-0.06	12.86	12.97
2',3,4,4',6'-pentahydroxychalcone 4'-<i>O</i>-&beta;-D-glucoside	-5.12	13.02	13.22
(<i>S</i>)-laudanine		9.74	13.3
<i>N</i>-acetyl-serotonin	-3.22	13.21	13.31
gibberellin A<sub>5</sub>	-4.32	9.23	13.33
gibberellin A<sub>3</sub>	-3.65	13.56	13.37
(2<i>R</i>,3<i>S</i>,4<i>S</i>)-leucopelargonidin	12.78	13.74	13.39
2-succinyl-5-enolpyruvoyl-6-hydroxy-3-cyclohexene-1-carboxylate	17.68	5.48	13.51
1-naphthol glucoside	-3.97	13.09	13.54
(3R,4R)-7,2'-dihydroxy-4'-methoxyisoflavanol	-4.29	13.43	13.57
<i>cis</i>-zeatin riboside monophosphate	-3.63	13.32	13.59
<i>S</i>-methyl-5'-thioinosine	-4.24	14.04	13.75
S-tetrahydrocolumbamine	-3.74	13.34	13.81
cannabigerolate	-4.39	14.04	13.98
uridine 2'3'-cyclic monophosphate	14.69	14.24	14.04
<i>N</i><sup>2</sup>-hydroxyguanosine 5'-monophosphate	-4.46	14.01	14.07
(R)-prunasin	-3.61	10.87	14.07
11-hydroxyferruginol	-7.47	14.36	14.08
L-pipecolate	-3.42	14.21	14.09
robustaquinone D		18.01	14.13
1-18:2-2-18:3-digalactosyldiacylglycerol	16.71	14.92	14.24
biotin	-5.23	14.28	14.28
bisdemethoxycurcumin	15.01	14.5	14.33
O(2),1,9-trimethylurate	-3.5	13.59	14.49
isomethyleugenol	-4.06	14	14.52
1,2-dehydroreticuline	-3.72	14.65	14.59
4-prenylphlormethylbutanophenone	-3.91	14.61	14.62
cytidine 2'-monophosphate	-3.74	14.51	14.66
L-thiazolidine-4-carboxylate	0.63	14.64	14.67
(3<i>Z</i>)-hex-3-en-1-yl acetate	-3.68	14.87	14.72
&beta;-D-ribosylnicotinate	-3.15	15.85	14.82
5-methylcytidine	-3.62	14.76	14.85
<i>N</i>-hydroxy-L-tyrosine	-4.61	15.24	14.85
1-palmitoyl-2-&alpha;-linolenoyl-phosphatidylcholine	19.13	18.3	14.87
methyl gibberellin A<sub>34</sub>	-4.42	14.81	14.88
&delta;-tocotrienol	-3.88	15.44	14.93
solasodine 3-O-&beta;-D-glucoside	2.29	13.71	14.94
taxa-4(20),11-dien-5&alpha;,13&alpha;-diol	-4.74	15.08	15.02
(9Z,13S,15Z)-12,13-epoxyoctadeca-9,11,15-trienoate	-4.75	15.77	15.1
6-methoxymellein	-3.66	15.71	15.18
iridotrial	-3.62	15.3	15.29
&alpha;-maltose	-3.53	16.79	15.44
(-)-epiafzelechin	-3.28	15.38	15.46
bacimethrin	-3.34	15.74	15.51
2-carboxy-L-<i>threo</i>-pentonate	0.31	19.23	15.53
phlorisovalerophenone	-3.91	15.43	15.65
3-[(7'-methylthio)heptyl]malate	-3.47	15.95	15.69
<i>ent</i>-kaurenal	-3.97	15.84	15.78
heliespirone C	-3.86	11.82	15.79
deoxyadlupulone	0.31	15.07	15.83
4-(&beta;-D-glucosyloxy)benzoate	-4.08	15.87	15.91
ursolic aldehyde	-3.71	16.02	16.03
betulinic aldehyde	-3.71	16.02	16.03
luteoforol	-3.97	16.45	16.1
docosanedioate	16.95	16.37	16.15
uracil	16.98	16.25	16.24
<i>ent</i>-7&alpha;-hydroxykaur-16-en-19-oate	-4.9	11.11	16.24
(13<i>S</i>)-HPODE	-4.41	15.99	16.32
codeine	-4.65	16.21	16.38
2-oleoylglycerol	15.32	16.03	16.47
(22<i>R</i>)-hydroxycholesterol	17.55	16.73	16.47
<i>N</i>-hydroxyhexahomomethioniate	0.03	16.12	16.49
3-phenylpropanoate	13.89	16.7	16.53
2D-5-<i>O</i>-methyl-2,3,5/4,6-pentahydroxycyclohexanone	-3.16	15.64	16.58
pratensein	-3.83	16.58	16.58
4&alpha;-hydroxymethyl-ergosta-7,24(24<sup>1</sup>)-dien-3&beta;-ol	-4.77	16.54	16.63
(+)-6a-hydroxymaackiain	-3.39	16.78	16.74
<i>all-trans</i>-retinoate	0.31	9	16.74
8-aminoethyl-2,6-anhydro-3,8-dideoxy-D-glycero-D-talo-octonate	17.5	16.83	16.75
(+)-<i>cis</i>-abscisic aldehyde	-3.93	16.46	16.78
(2<i>R</i>,3<i>S</i>)-3-isopropylmalate	-3.16	17.01	16.79
castasterone	-4.05	16.64	16.84
1-(4-hydroxyphenyl)-3-(2,4,6-trihydroxyphenyl)propane-1,3-dione	-0.19	16.97	16.86
HBOA	-7.92	16.65	16.93
8-hydroxypurine	-9.37	16.77	16.95
&beta;-(2,6-anhydro-3-deoxy-D-arabino-heptulopyranosid)onate 7-phosphate	-0.19	16.94	17.01
betulinate	-4.04	17.56	17.15
3-methylxanthosine	0.31	17.24	17.24
chelirubine	1.39	13.88	17.25
(<i>S</i>)-usnate	0.31	13.7	17.39
(+)-dihydrokaempferol	-3.28	17.54	17.46
dIDP	17.71	17.46	17.52
17-oxosparteine	0.31	17.61	17.57
hexanediol 1,6-bisphosphate	0.78	8.89	17.77
11-deoxoglycyrrhetinate	-3.37	18.12	17.78
(-)-curcuquinone	-3.64	17.9	17.85
cyclogutamate	19.38	21.77	17.86
indol-3-ylmethyl-glutathione	16.79	18.26	17.93
7'-hydroxyabscisate		22.44	18.02
1,2-di-O-sinapoyl-&beta;-D-glucose	9.36	17.63	18.02
(R)-dihydrocamalexate	-0.19	17.84	18.19
9'-hydroxyabscisate	0.31	22.63	18.2
podophyllotoxin 7-glucoside	0.31	18.93	18.21
sterculate	19.83	19.02	18.28
4-<i>O</i>-(indol-3-ylacetyl)-&beta;-D-glucose		18.66	18.32
curcumin monoglucoside	19	18.6	18.35
1-<i>O</i>-4-hydroxybenzoyl-&beta;-<i>D</i>-glucose	0.31	18.56	18.38
9-[6(S),9-diamino-5,6,7,8,9-pentadeoxy-&beta;-D-ribo-nonafuranosyl]-9H-purin-6-amine	0.31	18.85	18.41
3-nonaprenyl-4-hydroxybenzoate	19.5	18.38	18.59
molybdopterin adenine dinucleotide	18.97	18.47	18.6
5,10-methylenetetrahydropteroate	9.97	18.64	18.61
acacetin	0.23	14.9	18.62
all-<i>trans</i>-octaprenyl diphosphate		11.1	18.64
(+)-heliannuol F		14.87	18.84
(<i>R</i>)-lipoate	-0.19	18.83	18.86
6-<i>O</i>-(indol-3-ylacetyl)-&beta;-D-glucose	0.31	19.24	18.9
(<i>R</i>)-coclaurine	0.31	18.84	18.92
dimethyl selenide	19.43	14.67	19
L-glutamate	8.89	18.46	19.15
carnosate	-4.29	18.69	19.22
prephytoene diphosphate	0.31	11.68	19.22
1-18:2-2-18:2-digalactosyldiacylglycerol	20.94	18	19.24
1-18:2-2-16:0-digalactosyldiacylglycerol	-3.22	18.71	19.35
1-16:0-2-18:2-digalactosyldiacylglycerol	20.43	18.71	19.35
(9Z,12E)-octadecadienoate	20.07	19.04	19.45
acetylenedicarboxylate	16.25	19.53	19.67
2,2'-azino-bis-(3-ethylbenzothiazoline-6-sulfonate)	4.71	15.16	19.75
(+)-lariciresinol	0.31	20.26	19.89
docosahexaenoate	17.48	20.42	19.91
(1<i>R</i>,6<i>R</i>)-6-hydroxy-2-succinylcyclohexa-2,4-diene-1-carboxylate	-0.19	-0.39	19.94
18-hydroxyoleate	-3.89	19.87	20.28
lachnanthocarpone	0.31	20.48	20.52
precorrin-1	21.95	20.34	20.72
emodin anthrone	11.11	20.89	20.85
2,3-dimethyl-6-phytyl-1,4-benzoquinol	10.98	20.75	21.03
isovitexin 2''-<i>O</i>-arabinoside	1.39	20.24	21.18
kaempferol 3,7-<i>O</i>-diglucoside	0.31	20.91	21.2
kaempferol 3-<i>O</i>-&beta;-<i>D</i>-glucosylgalactoside	0.31	21.16	21.24
3-cyano-L-alanine	0.28	21.13	21.25
<i>trans</i>-zeatin	0.31	20.85	21.27
allopurinol	-4.99	21.15	21.33
3-[(3'-methylthio)propyl]malate	-0.19	20.37	21.33
1-palmitoyl-2-vernoloyl-phosphatidylcholine	22.18	20.88	21.35
crinosterol	8.5	20.86	21.41
S-9-methylthiononylhydroximoyl-L-cysteine	10.66	21.12	21.53
serotonin	12.48	22.12	22.32
hypoxanthine	-3.94	22.2	22.38
7,8,4'-trihydroxyflavone	12.85	23.12	23.04
<i>trans</i>-4-hydroxy-L-proline	13.15	23.27	23.62
homogentisate	0.31	23.93	23.95
tyramine	12.38	24.27	24.33
1-phenylpropane-1,2-dione	0.31	24.42	24.46
1-pentan-3-one	12.99	24.92	24.91
choline	25.56	24.92	24.91
4-methoxy-3-indolylmethylisothiocyanate	0.31	25.29	25.45
adenine	15.81	28.38	28.56
